# Supplementary material for: Development and evaluation of a hybrid capture-based NGS panel for comprehensive detection of respiratory pathogens
Source: Sci Rep. 2025 Nov 26;15:42238. doi: 10.1038/s41598-025-26421-2 (PMC12658075; doi:10.1038/s41598-025-26421-2)
Supplement: Supplementary file 3 — Supplementary Material 3 [file 41598_2025_26421_MOESM3_ESM.xlsx]

## Sheet: Table S1
Supplementary Table S1. List of pathogens detected using respiratory captured panel NGS
Type	Family	Genus	Species	Strain	Target region	RefSeq accession ID
Viruses	Paramyxoviridae	Morbillivirus	Measles morbillivirus	Measles morbillivirus(MeV)	Whole genome	AY486083.1
	Paramyxoviridae	Rubulavirus	Mumps rubulavirus	Mumps orthorubulavirus(MuV)	Whole genome	GU980052.1
	Matonaviridae	Rubivirus	Rubella virus	Rubivirus rubellae(RuV)	Whole genome	FJ211587.1
	Adenoviridae	Mastadenovirus	Human mastadenovirus A-F	Human adenovirus A-F (HAdV)	Whole genome	OQ518256.1
	Adenoviridae	Mastadenovirus	Human mastadenovirus C	Human adenovirus type 1 (HAdV C1)	Whole genome	OQ518259.1
	Adenoviridae	Mastadenovirus	Human mastadenovirus C	Human adenovirus type 2 (HAdV C2)	Whole genome	OQ518261.1
	Adenoviridae	Mastadenovirus	Human mastadenovirus B	Human adenovirus type 3 (HAdV B3)	Whole genome	OQ518260.1
	Adenoviridae	Mastadenovirus	Human mastadenovirus E	Human adenovirus type 4 (HAdV E4)	Whole genome	OP785759.1
	Adenoviridae	Mastadenovirus	Human mastadenovirus C	Human adenovirus type 5 (HAdV C5)	Whole genome	OQ518263.1
	Adenoviridae	Mastadenovirus	Human mastadenovirus B	Human adenovirus type 7 (HAdV B7)	Whole genome	OP815345.1
	Adenoviridae	Mastadenovirus	Human mastadenovirus D	Human adenovirus type 8 (HAdV D8)	Whole genome	AB701748.1
	Adenoviridae	Mastadenovirus	Human mastadenovirus B	Human adenovirus type 14 (HAdV B14)	Whole genome	OQ518258.1
	Adenoviridae	Mastadenovirus	Human mastadenovirus B	Human adenovirus type 21 (HAdV B21)	Whole genome	OQ518284.1
	Adenoviridae	Mastadenovirus	Human mastadenovirus B	Human adenovirus type 55 (HAdV B55)	Whole genome	OM714808.1
	Parvoviridae	Bocaparvovirus	Primate bocaparvovirus 1	Human bocavirus 1 (HBoV 1)	Whole genome	OP255990.1
	Parvoviridae	Bocaparvovirus	Primate bocaparvovirus 2	Human bocavirus 2 (HBoV 2)	Whole genome	MG953831.1
	Parvoviridae	Bocaparvovirus	Primate bocaparvovirus 1	Human bocavirus 3 (HBoV 3)	Whole genome	NC_012564.1
	Parvoviridae	Bocaparvovirus	Primate bocaparvovirus 4	Human bocavirus 4 (HBoV 4)	Whole genome	NC_012729.2
	Coronaviridae	Alphacoronavirus	Coronavirus 229E	Human Coronavirus 229E (HCoV 229E)	Whole genome	KY073747.1
	Coronaviridae	Alphacoronavirus	Coronavirus NL63	Human Coronavirus NL63 (HCoV NL63)	Whole genome	NC_006577.2
	Coronaviridae	Betacoronavirus	Betacoronavirus 1	Human Coronavirus OC43 (HCoV OC43)	Whole genome	NC_005831.2
	Coronaviridae	Betacoronavirus	Coronavirus HKU1	Human Coronavirus HKU1 (HCoV HKU1)	Whole genome	NC_006213.1
	Coronaviridae	Betacoronavirus	SARS-CoV	SARS-CoV	Whole genome	AY278741.1
	Coronaviridae	Betacoronavirus	MERS-CoV	MERS-CoV	Whole genome	MK129253.1
	Coronaviridae	Betacoronavirus	SARS-CoV-2	SARS-CoV-2	Whole genome	MN908947.3
	Pneumoviridae	Metapneumovirus	Human metapneumovirus	Human metapneumovirus A (HMPV A)	Whole genome	OL794355.1
	Pneumoviridae	Metapneumovirus	Human metapneumovirus	Human metapneumovirus B (HMPV B)	Whole genome	OL794356.1
	Pneumoviridae	Orthopneumovirus	Human orthopneumovirus	Respiratory Syncytial virus A (RSV A)	Whole genome	OR143134.1
	Pneumoviridae	Orthopneumovirus	Human orthopneumovirus	Respiratory Syncytial virus B (RSV B)	Whole genome	OR143225.1
	Orthomyxoviridae	Alphainfluenzavirus	Influenza A virus	Influenza A virus (IAV)	Whole genome	MH022713.1 MH022714.1 MH022715.1 MH022716.1 MH022717.1 MH022718.1 MH022719.1 MH022720.1
	Orthomyxoviridae	Alphainfluenzavirus	Influenza A virus	Influenza A virus (IAV, H1N1pdm09)	Whole genome	MG770141.1 MG770142.1 MG770143.1 MG770144.1 MG770145.1 MG770146.1 MG770147.1 MG770148.1
	Orthomyxoviridae	Alphainfluenzavirus	Influenza A virus	Influenza A virus (IAV, H3N2)	Whole genome	MF673162.1 MF673163.1 MF673164.1 MF673165.1 MF673166.1 MF673167.1 MF673168.1 MF673169.1
	Orthomyxoviridae	Betainfluenzavirus	Influenza B virus	Influenza B virus (IBV)	Whole genome	NC_002204.1 NC_002205.1 NC_002206.1 NC_002207.1 NC_002208.1 NC_002209.1 NC_002210.1 NC_002211.1
	Orthomyxoviridae	Betainfluenzavirus	Influenza B virus	Influenza B virus (IBV, Victoria)	Whole genome	AF102022.1 AF102005.1 AF101988.1 AF100376.1 AF100359.1 M58428.1
	Orthomyxoviridae	Betainfluenzavirus	Influenza B virus	Influenza B virus (IBV, Yamagata)	Whole genome	L49385.1 AF102023.1 AF102006.1 AF101989.1 AY139081.1 AF100396.1 AF100378.1 M58419.1
	Orthomyxoviridae	Gammainfluenzavirus	Influenza C virus	Influenza virus C (ICV)	Whole genome	NC_006306.2 NC_006307.2 NC_006308.2 NC_006309.2 NC_006310.2 NC_006311.2 NC_006312.2
	Orthomyxoviridae	Deltainfluenzavirus	Influenza D virus	Influenza virus D (IDV)	Whole genome	NC_036615.1 NC_036616.1 NC_036617.1 NC_036618.1 NC_036619.1 NC_036620.1 NC_036621.1
	Paramyxoviridae	Respirovirus	Human respirovirus 1	Parainfluenza virus 1 (PIV 1)	Whole genome	NC_003461.1
	Paramyxoviridae	Rubulavirus	Human respirovirus 2	Parainfluenza virus 2 (PIV 2)	Whole genome	NC_003443.1
	Paramyxoviridae	Respirovirus	Human respirovirus 3	Parainfluenza virus 3 (PIV 3)	Whole genome	NC_075446.1
	Paramyxoviridae	Rubulavirus	Human respirovirus 4	Parainfluenza virus 4A (PIV 4A)	Whole genome	NC_021928.1
	Paramyxoviridae	Rubulavirus	Human respirovirus 4	Parainfluenza virus 4B (PIV 4B)	Whole genome	ON729321.1
	Picornaviridae	Enterovirus	Human Rhinovirus A	Human Rhinovirus A (HRV A)	Whole genome	NC_001617.1
	Picornaviridae	Enterovirus	Human Rhinovirus B	Human Rhinovirus B (HRV B)	Whole genome	NC_001490.1
	Picornaviridae	Enterovirus	Human Rhinovirus C	Human Rhinovirus C (HRV C)	Whole genome	NC_009996.1
	Orthoherpesviridae	Varicellovirus	Human alphaherpesvirus 3	Varicella zoster virus (VZV, HHV-3)	Whole genome	MW545808.1
	Orthoherpesviridae	Lymphocryptovirus	Human gammaherpesvirus 4	Epstein-Barr virus (EBV, HHV-4)	Whole genome	NC_009334.1
	Orthoherpesviridae	Cytomegalovirus	Human betaherpesvirus 5	Cytomegalovirus (CMV, HHV-5)	Whole genome	NC_006273.2
	Orthoherpesviridae	Roseolovirus	Human herpesvirus 6	Human herpesvirus 6 (HHV-6)	Whole genome	NC_000898.1
	Hantaviridae	Orthohantavirus	Hantavirus	Hantavirus	Whole genome	NC_077666.1 NC_077667.1 NC_077668.1
	Picornaviridae	Enterovirus	Enterovirus A	Human Enterovirus CV A21 (CV A21)	Whole genome	MZ396299.1
	Picornaviridae	Enterovirus	Enterovirus C	Human Enterovirus EV C104 (EV C104)	Whole genome	MZ092702.1
	Picornaviridae	Enterovirus	Enterovirus C	Human Enterovirus EV C105 (EV C105)	Whole genome	MH229997.1
	Picornaviridae	Enterovirus	Enterovirus C	Human Enterovirus EV C109 (EV C109)	Whole genome	MH128992.1
	Picornaviridae	Enterovirus	Enterovirus C	Human Enterovirus EV C117 (EV C117)	Whole genome	MT338567.1
	Picornaviridae	Enterovirus	Enterovirus D	Human Enterovirus EV D68 (EV D68)	Whole genome	NC_038308.1
	Picornaviridae	Enterovirus	Enterovirus A	Human Enterovirus EV A71 (EV A71)	Whole genome	OQ842403.1
	Picornaviridae	Enterovirus	Enterovirus C	Human Enterovirus EV C118 (EV C118)	Whole genome	JX678288.1
	Picornaviridae	Parechovirus	Parechovirus	Human Parechovirus (PeV)	Whole genome	OP255974.1
	Paramyxoviridae	Henipavirus	Nipahvirus	Nipahvirus (NiV)	Whole genome	NC_002728.1
	Paramyxoviridae	Henipavirus	Henipavirus	Henipavirus (HNV)	Whole genome	NC_001906.3
	Paramyxoviridae	Henipavirus	Hendravirus	Hendravirus (HeV)	Whole genome	NC_025351.1
Bacteria	Bacillaceae	Bacillus	Bacillus anthracis	Bacillus anthracis (B.anthracis)	pagA ~ pagR capB pflA ~ sspE ~ hemL1	AE017334.2 AE017336.2 AE017335.3
	Coxiellaceae	Coxiella	Coxiella burnetii	Coxiella burnetii (C.burnetii)	scpB ~ (IS1111) ~ mutL	AE016828.3
	Francisellaceae	Francisella	Francisella tularensis	Francisella tularensis (F.tularensis)	purCD ~lpnA ~ ileS	AJ749949.2
	Yersiniaceae	Yersinia	Yersinia pestis	Yersinia pestis (Y.pestis)	A1122_17515 ~ (yapJ) ~ A1122_17575 A1122_21777 ~ (pla) ~ A1122_21782 A1122_21602 ~ (F1 operon) ~ A1122_21612	CP002956.1 CP002957.1 CP002958.1
	Alcaligenaceae	Bordetella	Bordetella pertussis	Bordetella pertussis (B.pertussis)	vir89 ~ ptxA(CXD86_00450) ~ murA	CP025371.1
	Corynebacteriaceae	Corynebacterium	Corynebaterium diphtheria	Corynebaterium diphtheria (C.diphtheria)	musG ~ rpoB ~ rpoC	BX248353.1
	Streptococcaceae	Streptococcus	Streptococcus pyogenes	Streptococcus pyogenes (S.pyogenes)	pstB ~ (spy) ~ pcrA	AE004092.2
	Legionellaceae	Legionella	Legionella spp.	Legionella spp.	dapB ~ (ssrA) ~ ccrB	AE017354.1
	Mycobacteriaceae	Mycobacterium	Mycobacterium tuberculosis	Mycobacterium tuberculosis (M.tuberculosis)	sodC ~ Hsp65(groEL2) ~ rskA atsD ~ rpoB ~ rpoC	AL123456.3
	Pasteurellaceae	Haemophilus	Haemophilus influenzae	Haemophilus influenzae (H.influenzae)	tnaA ~ (protein D) ~ qlpT	LR134168.1
	Neisseriaceae	Neisseria	Neisseria meningitidis	Neisseria meningitidis (N.meningitidis)	CCD84_05780 ~ SodC(CCD84_05830) ~ CCD84_05875	CP021520.1
	Streptococcaceae	Streptococcus	Streptococcus pneumoniae	Streptococcus pneumoniae (S.pneumoniae)	SPNHU17_01976 ~ (lytA)~ rpoB	CP020549.1
	Mycoplasmataceae	Mycoplasma	Mycoplasma pneumoniae	Mycoplasma pneumoniae (M.pneumoniae)	5S rRNA ~ 16S rRNA ~ tkt	LR214945.1
	Chlamydiaceae	Chlamydia	Chlamydophila pneumoniae	Chlamydophila pneumoniae (C.pneumoniae)	CpB0716 ~ ompA(CpB0722) ~ fliN	AE009440.1
	Chlamydiaceae	Chlamydia	Chlamydia psittaci	Chlamydia psittaci (C.psittaci)	enr-A ~(CPSIT_RS01985) ~ G50_0437	CP002586.1
	Mycobacteriaceae	Mycobacterium	mycobacterium avium	Mycobacterium avium, NTM (M.avium)	18S rRNA ~ 28S rRNA	CP018019.1
	Mycobacteriaceae	Mycobacterium	Mycobacterium intracellular	Mycobacterium intracellular, NTM (M.intracellular)	CIMG_10511 ~ (Ci45815) ~ CIM_G00232	CP085945.1
	Mycobacteriaceae	Mycobacterium	Mycobacterium kansasii	Mycobacterium kansasii, NTM (M.kansasii)	CPC735_059340 ~ (Cp45810) ~ CPC735_059390	CP006835.1
	Mycobacteriaceae	Mycobacteroides	Mycobacteroides abscessus	Mycobacteroides abscessus, NTM (M.abscessus)	HCBG_12003 ~ (mtSSU) ~ HCBG_12007	CP034181.1
fungi	Ajellomycetaceae	Blastomyces	Blastomyces dermatitidis	Blastomyces dermatitidis (B.dermatitidis)	BJP76_19970 ~rpoB(BJ76_20000) ~ BJP76_20045	EQ999989.1
	Onygenaceae	Coccidioides	Coccidioides immitis	Coccidioides immitis (C.immitis)	LK403_05395 ~ rpoB(LK403_05455) ~ LK403_05475	GG704911.1
	Onygenaceae	Coccidioides	Coccidioides posadasii	Coccidioides posadasii (C.posadasii)	MKAN_19425 ~ rpoB(MKAN_19465) ~ MKAN_19530	ACFW01000049.1
	Ajellomycetaceae	Histoplasma	Histoplasma capsulatum	Histoplasma capsulatum (H.capsulatum)	EFV83_05480 ~ rpoB(EFV83_05485)	GG663449.1

## Sheet: Table S2
Supplementary Table S2. Probe sequences designed for the respiratory pathogen panel
Pathogen	Sequence (5′ → 3′)
Human Coronavirus 229E	AAAAACTTGCTAATAGCATCTCTCCAGAAAAGTTGAAAAGTTATGCTGCTAGCTATAATAGATATAAGTATTATAGTGGTAATGCAAATGAAGCTGATTACCGTTGTGCTTGTTATGCAT
Human Coronavirus 229E	AAAAAGTTGAGTCACCTAACGTGGAACCAACAACATTACATTTAGCTAAACTTGTGCCTAAACCTTATAAGGTAGATGGTAACTTTAGCTATTTTACAGAAGACTTGTTGTGTGTTGCTG
Human Coronavirus 229E	AAAACTGTATCTTGGAGGTTTGAATTATTACTGTGTAGACCACAAACCACATCTCTCATTTCCACTGTGTTCAGCTGGTAATGTTTTTGGTTTGTACAAAAGTTCTGCTTTGGGTTCCAT
Human Coronavirus 229E	AAAATGCTGATCCAGAAACACCTAAATTTAATCAGAAGCTTCCAAATGGCCTTTCTATTGTTGAAGATCCAGATTCACGTGCCACTTCTAGGTCCCAGTCACGTTCTCAGAGTAGAGATC
Human Coronavirus 229E	AAAATGGTGTCATTACATTACTTACTTCATTAGGTGAAGTAGTGTTTTTCTGCACTAATAATACTGAAGCAGCCTCACAACCATTTATTCCTTTTGGTGTTGGAACTAGCCCTTACTACT
Human Coronavirus 229E	AAACAAAAGTGGTCGCATTGTGCAAAGCCATATTATGCGTGCTGCTATTAAACTGTACAACCCTAAAGCAATCCATGACATCGGTAATCCTAAGGGTATTCGTTGTGCTGTAACAGATGC
Human Coronavirus 229E	AAACAAATTGGTTTTTGCACTTTGTTCCATTTGATGTTATTTGTGATGAATTGCTTGTCACTGTTATTGTTATTAAGGTTATCTCTTTTGTCAGACATGTGCTATTTGGTTGTGAAAAAT
Human Coronavirus 229E	AAACAGGTGACAAGAAAGATCATACACTAGGTTTCACAGCTTCAGGTGACACTGTCAGAATTCATTGGTCTGACGATGTTCACACTGTGTATGTGCCTGGTGCATACAGATGGAACACTG
Human Coronavirus 229E	AAACGTTTTGGCGTTACAATTTTGATATAACTGAAAGCAAGTATTCTTGCAAAGAGGTTCTTAAAAATTGTAATGTGTTGGATGATTTCATCGTGTTTAACAATAGTGGAACCAATGTAA
Human Coronavirus 229E	AAACTATTGTACCAGAATATATTGATGTTAACAAGACGTTGCAAGATTTAATTGAGAAGTTGCCAAACCATACCATTCCAGACCTTAATATTGACCAGTATAATCAGACTATTTTGAACT
Human Coronavirus 229E	AAAGTTTTGCTAGGCTTCGTTTTAGTTGAAGGTGCTCTTATTTGGCTTGTTGGACAGGTTATATATGAGATTATTCAGTTGTTAATAGGTGTTAATTATTGGGGTTTTTCTGTTGTTTTT
Human Coronavirus 229E	AAATAGTAATGTCGATGAGTCTTTTGTGGATGACTTTTATGGTTATTTACAAAAGCATTTTTCTATGATGATTCTTTCTGATGATGGTGTTGTGTGTTATAATAAAACTTATGCTGAACT
Human Coronavirus 229E	AAATTGCAATAACCTTAATGTTAAGAAATTACAGAAACAACTTTATGACAATTGCTATAGAAATAGTAATGTCGATGAGTCTTTTGTGGATGACTTTTATGGTTATTTACAAAAGCATTT
Human Coronavirus 229E	AACAAGCTATAGTTGGTGCAATGTTGTCTGACAATATTACACGTTATGGCTTAATGAATGTTAAACAAATGCCTAATTTTTATTACGCCAGTAATGGTACCTATAACTGTACTGAACCTG
Human Coronavirus 229E	AACACAACCAATATGAAGATACAGTTGTGTCCAGTGTTGATGAAATTGAAGAAGTCAATAGTAGTTTTGCTATTGAAACAACAGATGTTAAGGTTGAAGTTAGCCCTTTTGAGATGCCTT
Human Coronavirus 229E	AACAGACTGAATTTGTTTCAAATTCTCATTTATTAACGCATTGTTCATTTGCTGTTGACCCTGCTGCAGCGTATCTTGATGCTGTTAAACAAGGCGCAAAACCTGTTGGTAATTGTGTAA
Human Coronavirus 229E	AACAGCTTAAAGTTACCACAGGTGAACTTATGAAATTTGTTAAGACCATCTGTAGTTCAGCTGTTGCTGTTGTGGGTGGTACTATTCAAATTGTTGCTAGTGTACCTGAAAAGTTTTTGA
Human Coronavirus 229E	AACATAGGTTTTTCTGTGTTGATTGTGACTCTTATGGTTATGGCAACACGTTTATAACTCCTGAAGTTTCTAGAGAACTTGGTAATATTACAAAAACAAATGTGCAACCAACAGGCCCAG
Human Coronavirus 229E	AACATCACTGCCTACAAACATAGCATTTGAACTTTTTGCTAAAAGAAAGGTTGGTTTAACACCACCTCTCAGTATTCTTAAAAACCTTGGTGTTGTTGCCACGTATAAGTTTGTATTGTG
Human Coronavirus 229E	AACCTCAACAGAAGAAAAAGAAGGCTACACCTAAGTCTTCTAGAAGTTCGAGTCCTGCTCCAGTTAAAGCACAAAGTTCTGATGCTCAAAGTAAAGAACAAAAACATGAATTGCAGAAAC
Human Coronavirus 229E	AACCTGAACCTGTTAATCCTAGTGCGTTTGTTGTTAAACCAATTTGTTCATCAGTCTTTCGTGGTGCTGTGTCTTGTGGCCATTATCAAACAAACATCTACTCACAAAAGTTGTGTGTGG
Human Coronavirus 229E	AACCTTATAAGGTAGATGGTAACTTTAGCTATTTTACAGAAGACTTGTTGTGTGTTGCTGATAACAAACCTATTGTGCTGTTTACTGATTCTGTGCTTAATTTGGATGATCATGGTCTGG
Human Coronavirus 229E	AACCTTGTGCGCAGTCTAGACTTTTGAGTGGTGTTGCCTACACTGCTTTTTCTGGACCTGCTGATAATGGTCATTATACTGTTTATGACACTGCAAAGAAATCAATGTATGATGGTGACC
Human Coronavirus 229E	AACGTAAACCATTGCCATACAAGAATCAGAACAACTTGGCTATAGAGGAAATAGAATACGTGCATAGAGATGCTTTGCATACACTGCGTAATGGTTCTGTTCTTGATATAGCTAAGGAGG
Human Coronavirus 229E	AAGCCACTAAAGCTGAAGGTGATGGAGGTATTACTAGTGAAGGTAATGCCCTATACAACAATGAAGGTGGACGCGCATTTATGTATGCATATGTGACTACAAAACCTGACATGAAATATG
Human Coronavirus 229E	AAGCTAAAGTTATAACTATAAAGGTGACAGAGGATGGTGTTAATGTTCACGATGTGATGGTAACAACAGACAAGTCATTTGAACAACAAGTTGGTGTTATCGCTGATAAAGACAAAGACC
Human Coronavirus 229E	AAGGTTACCCACAATTTGCTGAGTTAGTGCCTTCCACAGCTGCTGTGTTGTTTGACAGCCATATAGACTCCAAAGAGGCTGGTGATTCAGTTCTGTTGACTTTTACTACCAGAGTGAAAG
Human Coronavirus 229E	AAGTTATAAGTGTCTAAACTAAACGACAATGTCGAACAATTCAATTCCGCAGGAGGAGTTGGTAACTCACCTGAAAAATTGGAACTTTAGTTGGAATATAATTCTGACTATTTTCATTGT
Human Coronavirus 229E	AAGTTATTGCACAGGGCTTTGGTTTTAGAACAGTGCGTACTATTGCTACCAAATATTGCCGTGTAGGTGAATGTGTTGACTCCAATGCTGGTGTATGTTTTGGTTTTGACAAGTGGTTTG
Human Coronavirus 229E	AAGTTGTGAAACAAATGTTTGGTGTTAACCTACAAAGTGGCAAGACCACTAGTATGTTTAAATCACTAAGCTTGTTTGCTGGCTTCTTCATTATGTTTTGGGCTGAATTATTTGTTTATA
Human Coronavirus 229E	AATCACTAAGCTTGTTTGCTGGCTTCTTCATTATGTTTTGGGCTGAATTATTTGTTTATACTACCACAGTTTGGGTCAACCCTGGATTTCTTACGCCATTTATGATTTTGCTTGTTGCCG
Human Coronavirus 229E	AATGTGCTTAGAACCCTGTAATTTGTATAATTACGGTGCAGGTTTAAAATTACCTAATGGCATTATGTTTAATGTTGTTAAATATACCCAATTGTGTCAGTATCTGAACAGCACCACATT
Human Coronavirus 229E	AATTACAAATGCTGATTGACAACATAAATAGCACACTAGTTGACTTAAAGTGGCTCAACCGGGTTGAGACTTATCTCAAGTGGCCGTGGTGGGTTTGGTTGTGCATTTCAGTCGCGCTCA
Human Coronavirus 229E	AATTGTTGCTGGCGTTGCTAGCTTTCTTTTTGTCTAAGCATAGTGATTTTGGTCTTGGTGACCTTGTTGATTCCTATTTTGAGAATGACGCCATTTTGCAAAGTGTCGCATCGTCTTTTG
Human Coronavirus 229E	AATTTGACCTTAATGATGGCTTTTACTCAGCTAATTTTCTCGATGTCACTGACCTACCAACTACATTTGTTTCTCTACCTGTACATTACCAACATTCAGACTTTAATGTTACAGTTACAG
Human Coronavirus 229E	ACAACAATGTTTCTTTCTACCAGGGTGATGTTGACGCTGTTGTTAATGGTGTTGACTTTGACTTTATTGTAAATGCTGCTAATGAGAATCTCGCTCATGGTGGTGGACTTGCCAAAGCTT
Human Coronavirus 229E	ACAAGGCCATACCTTCTGGTAATCTTATTAAGTTTGATATAGGTTCTGTTGTTGTCTACATGTGTGTTGTGCCATCCGATCAGGACAAACACTTAGATAAGAATGTTCAACGGTGCACGC
Human Coronavirus 229E	ACAATGAAATAGTCGTCAAATCCAATATAAACCTATGTGCTCCACTTTATGTGAGAGACTATGTTGATAAGTGGGATGATTTTTGCAGTCAATACAGTAACGAGGCTTGGTTTGATGAAG
Human Coronavirus 229E	ACAATGAATTGAATGGCTTAAAGGTGCTCTCTCAACTTGATAACAATTGTTGGGTCAATTCTGTTATGCTACAATTGCAATTAACAGGCATACTTGATGACGACTATGCTATGCAATTTT
Human Coronavirus 229E	ACAATGGGGTTATGTTGGTTCTCTTTCCACAAATCACCATGCTATATGTAATGTTCATAGGAATGAACATGTAGCTTCTGGTGATGCTATCATGACTAGATGTTTGGCTGTTTATGACTG
Human Coronavirus 229E	ACAATGGTAAGCCAGTGGTAGTAAAGGTATAAGAAATTTGCTACTATGTTACTGAACCTAGGTGAACACTAGTATAACTCATTACAAATGTGCTGGAGTAATCAAAGATCCGCCTGACGA
Human Coronavirus 229E	ACAATGTTTCATACATTGTAACTCAGAATTTAGTGACAATGATTGTATATGCCGTGTTGTATTTCTTTGCTACTAGAAGCTTACGCTATGCATGGATTTGGTGTGCTGTATACTTAATTG
Human Coronavirus 229E	ACAATTTACTCACCTAGTACCTCTGTTACGCAAGGGACAACCTTGGAGTGTTTTGAGAAAGCGCATTGTTCAAATGATAGCAGATTATCTCGCTGGTTCATCTGATGTACTGGTATTTGT
Human Coronavirus 229E	ACAGAATGGATACATTCTGCTTCAATGTGCGTAATAGTACAACTGATGAGTGTCGATTGGCCATGTTGGGTGCTGAATTGACTAGCAATGTTAGAAAACAAGTTGCTGCAGGTGTCATTG
Human Coronavirus 229E	ACAGGGTCCACCTGGTAGTGGTAAATCGCATTGCTCTATTGGTATTGGTGTGTATTATCCTGGTGCAAGAATTGTGTTTACTGCTTGTTCTCATGCTGCTGTAGATTCGTTGTGTGCGAA
Human Coronavirus 229E	ACATAAAAACCCTACATGGAGCAAAGCTGTTTTTATTTCACCTTACAACAGTCAGAACTATGTAGCTGCTAGGCTTTTAGGTTTACAAACTCAGACAGTGGATTCTGCTCAAGGCAGTGA
Human Coronavirus 229E	ACATAATTGATGAAGTCAACTAAAACAATGCATCCAGATGATTTGGTTGCACCATTGTGGAAAGTTTTGCTAGGCTTCGTTTTAGTTGAAGGTGCTCTTATTTGGCTTGTTGGACAGGTT
Human Coronavirus 229E	ACATGGCTTCAGTTAATTGGGCTGATGCGTCTGAACCACAACGTGGTCGTTCAGGCAGAATCCCTTTTTCTCTTTATAACCCCTTGCTTGTCGAAAATGGCCAACCTTGGAAAGTGATAC
Human Coronavirus 229E	ACATTAGCACCGGTTGGTTTGATGTTTATGATGACATCTTTTCCGAAAATAAACCTTGGTTTGTGCGCAAGGCTGAAGATATCTTCGGTACTTGTTGGTCTGCTCTTGTTTCTGTGCTTA
Human Coronavirus 229E	ACATTGATGTGCTACGTAATAGTTTTGGTAAAGATCTTAATGCTAATATGTCTTTAGCCGAGTGCAAGAGTGTTTTAGGCTTGTCTATTAGTGATCATGAATTTACCAGTGCCATTTCCA
Human Coronavirus 229E	ACATTGGTGCTATTATTTTTAGAGTTTGTCGTTTTAGTATTGCATTTTTACCAGTAGAGTACGTGTCGTACTTTGGTAGTGTTAAGACTGTGTTGTTGTTTTACATGTTGTTAGGCTTTG
Human Coronavirus 229E	ACCACCTCTCAGTATTCTTAAAAACCTTGGTGTTGTTGCCACGTATAAGTTTGTATTGTGGGATTATGAAGCTGACCGGCCCTTGACAAGCTTTACAAAGTCTGTTTGTGGTTACACAGA
Human Coronavirus 229E	ACCAGGCATGCTGTTTATTTTGACTTCTCATAATGTTGCTCCACTTAGAGCACCGACAATGGCCAACCAGGAAAAATACTCCACTATTTACAAGTTGCATCCATCATTTAATGTTAGTGA
Human Coronavirus 229E	ACCCACACAACAAGCTCCTACAGGCATTACGGTGACCTTGCTGAGCGGTGTGCTTTACGTGGACGGACATAGATTGGCTTCAGGTATTCAGGTTCATAACCTACCTGAATACATGTCAGT
Human Coronavirus 229E	ACCCATCAAATGGTACTAAAATCTTGCCTGTTGCATTTACTAAGGCTGCCGGTGGCAAAGTTTCTTTCTCGGACGTTATTGAAGTTAAAGACATTGCACCTGTGTATAGAGTCAAACTTT
Human Coronavirus 229E	ACCGTCCTTTTATGCTTAGAGGGTGGTTGGTGTTCTCCAACTCAAATTACCTTTTAGAGGATTTTGATGTTGTTTTTGGCAAACGTGGTGGTGGTTATGTTACTTTTACTGACCAATACC
Human Coronavirus 229E	ACCTACGAGCAACATGTCAGAAAATGAAAGATTGCTTCATTTAATCTAAACTGAACGAAAACATGGCTTCAGTTAATTGGGCTGATGCGTCTGAACCACAACGTGGTCGTTCAGGCAGAA
Human Coronavirus 229E	ACCTGTGGATCATTATGATGGATTTTATACTCAAGGTCGTAATTTACAAGACTTTTTGCCTCGTAGCACAATGGAAGAAGATTTTTTGAATATGGATATAGGTGTATTCATTCAAAAGTA
Human Coronavirus 229E	ACCTTGTTGATTCCTATTTTGAGAATGACGCCATTTTGCAAAGTGTCGCATCGTCTTTTGTTGGTATGCCATCTTTTGTTGCATATGAAACAGCAAGACAGGAGTATGAGAATGCTGTTG
Human Coronavirus 229E	ACGAGTCCGGGGCTCTAGTGCCGCTCGACTAGAGCCCTGTAATGGTACAGACATAGATTACTGTGTCCGTGCATTTGACGTTTACAATAAAGATGCTTCTTTTATCGGCAAAAACTTGAA
Human Coronavirus 229E	ACGTGTCGTACTTTGGTAGTGTTAAGACTGTGTTGTTGTTTTACATGTTGTTAGGCTTTGTTAGTTGTATGTACTACGGTTTGTTATATTGGATTAACAGATTCTGTAAATGCACATTAG
Human Coronavirus 229E	ACTATGGGCTGGCGGTTTGGAGTTGACCACTATGCGTTACTTTGTCAAGATTGGAGCTATTAAACACTGTCAGTGTGGTACTGTTGCTACATGCTACAATTCCGTTAGTAACGATTATTG
Human Coronavirus 229E	ACTATTCACGTGTTAGAAGTGTTAGCGGTAGAGCTATTATAGTCAGTGTTGAACAGCTTGAACCTTGTGCGCAGTCTAGACTTTTGAGTGGTGTTGCCTACACTGCTTTTTCTGGACCTG
Human Coronavirus 229E	ACTGTATGAACTTGCACAAAAATTTGCCTTTTGGACTATGTTTTGCACATCTGTTAACACTTCATCATCAGAAGCCTTTGTGATCGGCATCAACTATTTAGGTGATTTTGCACAAGGACC
Human Coronavirus 229E	ACTGTTAATTTTGTTTTTGTTCTGGCAATTTTAATTCCTATTTGTCGAGAAGTGTTGCACCCTGGTGCAATAGATGCTTACTTGGCATTTCTCAGATCAGTGCATGATGGCATGATCAGA
Human Coronavirus 229E	ACTTCCAATTGGGAGATGTTATCGCCGTAAACTTTAATATTACAACTGCCGTCACCACTGATTTTTGGACTGTTGCATTTGCTTCATTCACTGACGTTTTGGTTAATGTTAGTGCTACAG
Human Coronavirus 229E	ACTTTATTGTAAATGCTGCTAATGAGAATCTCGCTCATGGTGGTGGACTTGCCAAAGCTTTAGATGTGTACACCAAAGGTAAACTTCAGCGTTTGTCTAAAGAACACATCGGATTAGCAG
Human Coronavirus 229E	ACTTTGGTTATTATGGCCACTTGTACTTGCACTTTCAATCTTTGACACTTGGGCTAATTGGGGAACCAATTGGGCCTTTGTTGCATTCAGCCTTTTTATGGCCGTATCAACACTCATTAT
Human Coronavirus 229E	ACTTTGTTCAAATTGAAAATTGCAATGTTACTTTTGTCAACATCTCTCGGTCTGAGTTGCAAACTATTGTACCAGAATATATTGATGTTAACAAGACGTTGCAAGATTTAATTGAGAAGT
Human Coronavirus 229E	AGAAGAGTTTGTAGCAGCATCTGATGTAACACTCAAATGCTGCACAGTGACCTATCTTAATGATCCTAGCTCTAAGAATGTTTGTACTTACATGGACTTGTTGTTGGATGATTTTGTTGC
Human Coronavirus 229E	AGAATTGACATTGAAGCATTTCTTTTTTACACAAAAGGGTGATGCTGCAATTAAAGATTTTGATTATTATCGTTATAATAGACCCACTATGTTAGATATTGGACAAGCACGTGTAGCATA
Human Coronavirus 229E	AGACGTTGATGTCTTTAATAAGCTTTCTACTTCTGATTGGTCTGATATTCGTGACTACAAGCTAGCTAATGAAGCTAAGGAGTCACTAAGACTGTTTGCAGCTGAAACTGTCAAAGCTAA
Human Coronavirus 229E	AGACTTTAGTCTTTACGCTACAGGCTGCTTTTGGTAATGCTGGTGTTTGTTATGACTTTTTTGGAGTTACAACACCTGAAAAGTGTATTTTTACTTCCGCTTGTACCAGATTAGAAGGTC
Human Coronavirus 229E	AGATATGAAAGATGGCACTGTTACCTTCAACTTGCTAGCTTACACACTAATGAGCCTCTTTGTTGTGTATTTCGCTTTATTTAAAGCACGATCACACCGTGGCAGAGCTGCTATTATAGT
Human Coronavirus 229E	AGATGTTGACTAATGGTTCTGGTAGTGGTCAGGCTATTACTAGTAACATTGATTCTAATACTACACAAGACACATATGGTGGCGCGTCTGTTTGTATTTATTGCAGAGCACATGTTGCAC
Human Coronavirus 229E	AGCTGCCACAGCTTACAGTGTTGACAAGTGTACACGTATAATTCCTGCACGTGCCAGAGTTGAGTGTTATGGTGGTTTTAAACCTAACAATAACAGTGCACAATATGTGTTTAGTACTGT
Human Coronavirus 229E	AGCTGGTCTTTGTGTAGTATGTGGTTCTCAAACAGTTTTAAGATGCGGTGATTGTTTACGCAAACCGATGTTGTGTACTAAATGTGCTTATGATCATGTGTTTGGCACTGATCATAAGTT
Human Coronavirus 229E	AGCTTGAAACTTCATTAGAAGTTTTGCTTGATGTTTGCAATACAAAGGAAGTCAAAGTTTTTGTTTACACAGATGCAGAGGTTTGCAAGGTTAAAGAATTTGTTTCTACTTTGAGTGCTC
Human Coronavirus 229E	AGCTTGTTATTGTAGTACCAGATCATGATTCATTTGCGAAAATGATGGTAGATGGTTTTGTTCACTACGCGGGTGTAGTTTGGACACTACAAGAAGTTAAAGATAATGATGGTAAGAGTG
Human Coronavirus 229E	AGGATTTTAACAGTCTTTCTGCTGAAGGTCGCAAGTATATTGTCAAAACTAGTAAAGCTAAGGGTTTGACTTTTTTGTTGACAATTAATGAGAACCAAGCTGTTACACAAATACCTGCTA
Human Coronavirus 229E	AGGCACAGAGGTTCTTTGATTTTGGTGACTTTTTGGTTCATAATTTTGTTACTTTTTTCACATGGTTACTGAGTATGTTTACTTTGTGTAAAACTGCAGTAACTACAAGTGATTTTAAAA
Human Coronavirus 229E	AGGCGGTTTACACTTGTTGATTTCACAAGTACGTCTGAGTAAAATGGGCATCTTGAAAGCAGAAGAGTTTGTAGCAGCATCTGATGTAACACTCAAATGCTGCACAGTGACCTATCTTAA
Human Coronavirus 229E	AGGGTTTGACTTTTTTGTTGACAATTAATGAGAACCAAGCTGTTACACAAATACCTGCTACTAGCATTGTTGCTAAGCAAGGTGCTGGTGGTTCTGGCCGTTTGTCAACATGGTTTTGGC
Human Coronavirus 229E	AGGTAAGTGTTGGTTTCTTGAAAACAAGGTTTTGAAACCATTTGTGTGTTTTTATGGAGGGGACCAATTTCTTTACATAGGTGACAATATCGTTTCCTATGTCTCAACTAACGAATTATA
Human Coronavirus 229E	AGGTTGAATCTGCGAACCAGATGCTAACAGTTAATGTGGTTGCATTTCTTTATGCTGCTATATTGAATGGCTGCACATGGTGGCTCAAAGGTGATAAATTGTCTGTAGAACATTATAATG
Human Coronavirus 229E	AGGTTGGTTAGGAATGGATGTGGAAGGTGCACATGTCACAGGTGATAATGTTGGAACTAATGTGCCTCTACAAGTTGGTTTCTCCAATGGTGTTGATTTTGTAGCTCAACCTGAAGGTTG
Human Coronavirus 229E	AGTATGCAACTGTTATTGTTGGTTCTACTGAGGATGTTAAATCATCTAGGATTGAACGCAGCACTGCAGTTTTAACAATTGCACACAGTTATCCCAAGTTGTCTGACGAGGGATATACTG
Human Coronavirus 229E	AGTGCAAGAGTGTTTTAGGCTTGTCTATTAGTGATCATGAATTTACCAGTGCCATTTCCAATGCGCATCGTTGTGACGTGTTGTTGTCTGATTTGTCATTTAACAACTTTGTCAGTTCGT
Human Coronavirus 229E	AGTGGGCACAGGCTAATGGTTTTACAGCTATGAATGGTGAAGATGCATTTTCCATTCTTGCTGCTAAAACTGGTGTTTGTGTTGAAAGGCTACTCCATGCTATTCAAGTTTTGAATAATG
Human Coronavirus 229E	ATAACAAACCTATTGTGCTGTTTACTGATTCTGTGCTTAATTTGGATGATCATGGTCTGGCTTTAAACAATGCACTTAATGGAATGCTTAGTGCTGCCATTAAGGATTGTCTCAACACAA
Human Coronavirus 229E	ATAATTGTTGGGTGAATGCTGTGTGTATTTCACTACAGTATTTGAAACCCCATTTTATTTCACAAGGTCTTGATGCTGCATGGAATAAGTTTGTTTTAGGCGATGTTGAAATTTTTGTTG
Human Coronavirus 229E	ATACTGAAGCAGCCTCACAACCATTTATTCCTTTTGGTGTTGGAACTAGCCCTTACTACTGTTTTATTAATACTACTATTAATACTACAGTGGTTCACACGTTTGTTGGTGTTTTACCAC
Human Coronavirus 229E	ATAGACTTGATGTTATTCAAGCTGATCAACAGGTTGATAGACTTATTACTGGAAGGCTTGCAGCTTTAAATGCTTTTGTTTCTCAGACTTTAACCAAGTATACTGAGATTCGTTCTTCTA
Human Coronavirus 229E	ATAGTTATGATTACGTTAGCTTGCTGGTTATGTTACTCTGCGCTATTTCTAATGAATGGTACATTGGTGCTATTATTTTTAGAGTTTGTCGTTTTAGTATTGCATTTTTACCAGTAGAGT
Human Coronavirus 229E	ATATACAAAACATTTTGTACTGTGACACTGACATTAACAAATTGCGCTGTGAGCATTTGCAATTTGACCTTAATGATGGCTTTTACTCAGCTAATTTTCTCGATGTCACTGACCTACCAA
Human Coronavirus 229E	ATATAGACTCCAAAGAGGCTGGTGATTCAGTTCTGTTGACTTTTACTACCAGAGTGAAAGTTCCTAAAGATCACCCTCATTTGGGTAAGTTTTTGGAAGAAATTAATGCTTTCACAAAAC
Human Coronavirus 229E	ATATATGAGATTATTCAGTTGTTAATAGGTGTTAATTATTGGGGTTTTTCTGTTGTTTTTACTGTTAATTTTGTTTTTGTTCTGGCAATTTTAATTCCTATTTGTCGAGAAGTGTTGCAC
Human Coronavirus 229E	ATATGACTATGTTATATTTGCACAAACATCAGATACTGCTCATGCTTGTAATGCCAATCGTTTTAACGTTGCCATTACTAGAGCAAAGAAAGGTATCTTTTGTATTATGTCTGACAGAAC
Human Coronavirus 229E	ATCAGAGGATGGTAACATTAAAAATGTTAACTGGTTTGTGTATGTACGCAAAGATGGCAAACCTGTGGATCATTATGATGGATTTTATACTCAAGGTCGTAATTTACAAGACTTTTTGCC
Human Coronavirus 229E	ATCCAACCATGGACGGTTTTTGTCAGTATAAAGGCAAGTGGGTACAAGTGCCTATAGGTACAAATGATCCTATAAGATTTTGTCTTGAAAATACTGTTTGTAAAGTTTGTGGTTGTTGGC
Human Coronavirus 229E	ATCTAGCAAAAGCAATGTTGGACTTTTCGCGTGATCATAACGATATTCTGTACACACCTCCAACTGTCAGTTATGGTTCCACATTACAGGCAGGTTTGCGTAAAATGGCACAACCATCTG
Human Coronavirus 229E	ATGAAGGTGGACGCGCATTTATGTATGCATATGTGACTACAAAACCTGACATGAAATATGTTAAATGGGACCATGACTCCGGTGTGGTTACAGTAGAACTAGAACCACCTTGCAGATTTG
Human Coronavirus 229E	ATGACATCATGAAAGCTGTTGCTGCTGCGTTGAAATCCTTGGGTTTTGAAAAACCTCAAGAACCTCAACAGAAGAAAAAGAAGGCTACACCTAAGTCTTCTAGAAGTTCGAGTCCTGCTC
Human Coronavirus 229E	ATGATTACTGTGATGGTTCATTGGGCTGTAAAATGTGTCTTTTTGGTTACCAAGAATTAAGTCAATTCAGCCATTTAGATGTTGTGTGGAAGCATATAACAGACCCTTTGTTTAGTAATA
Human Coronavirus 229E	ATGCACCAAATGGTCCATTTGATGCTCTTTTCTTGTCTTTTAAACTGATGGGTATTGGTGGTCCTAGAACCATCAAAGTTTCTACTGTACAGTCTAAATTGACAGATTTAAAATGCACAA
Human Coronavirus 229E	ATGCACCACGTATGTGTACAATTAGAAGGCTGCAAGGTACTATGATTTTTGTGCAACAAAAACCTGAACCTGTTAATCCTAGTGCGTTTGTTGTTAAACCAATTTGTTCATCAGTCTTTC
Human Coronavirus 229E	ATGCATTTGATGTGTTCATCAAAGCTGTTCAAACTGTTTTTGATTGTGCTGTTGAAACCAGTACTATTGCTGGCAAAGCTTTTGACAAAGTCTTTGACTATGTTTTGCTTGATAATGCTC
Human Coronavirus 229E	ATGCGCATCGTTGTGACGTGTTGTTGTCTGATTTGTCATTTAACAACTTTGTCAGTTCGTATGCTAAACCTGAGGAAAAATTATCAGCTTATGACTTGGCTTGTTGTATGCGTGCAGGTG
Human Coronavirus 229E	ATGCTAAACCTGAGGAAAAATTATCAGCTTATGACTTGGCTTGTTGTATGCGTGCAGGTGCTAAGGTTGTTAACGCCAATGTCTTGACAAAGGATCAAACTCCTGTTGTTTGGCATGCAA
Human Coronavirus 229E	ATGCTTTCACAGGTGTCAATGATGCTATATCACAGACTTCACAAGCCATACAGACTGTTGCAACGGCACTTAACAAGATTCAGGACGTTGTGAACCAACAGGGTAATGCTTTAAATCATC
Human Coronavirus 229E	ATGGAATCCGGAAGTGAATGCAATCACAGTCACAACCGTGCTGGGACAGACGTACTACCAACCCACACAACAAGCTCCTACAGGCATTACGGTGACCTTGCTGAGCGGTGTGCTTTACGT
Human Coronavirus 229E	ATGGTTACGCTGACAATATATTTGCTGTAGAAAGTGGTGGTTTTATACCATCAGACTTTGCTTTTAACAACTGGTTTCTCTTGACAAATTCGTCGTCACTTGTGGATGGTGTAATTCGTT
Human Coronavirus 229E	ATGGTTTTGGTGTTAACAAGATACAGCCGTGGACTAATGATGCACTTAATACTATTTGTATTAAGGATGCAGATTACAGTGCAAAAGTTGAAAACACTGTTGCACCAGTTAAAACTCCAG
Human Coronavirus 229E	ATGTAGGTTCTAGCTTTGATGGTGTTATGTATGGTGGTTTTGAGGACCAACCTAACCTTCAGGTTGAATCTGCGAACCAGATGCTAACAGTTAATGTGGTTGCATTTCTTTATGCTGCTA
Human Coronavirus 229E	ATGTGAAGTTGTTCATGACCAAGTTAACTATGTTCCTTTGAGAGCTACTAATTGTATTACTAAATGTAACATTGGTGGTGCTGTTTGTTCTAAACATGCAAATCTATATAGGGCATATAT
Human Coronavirus 229E	ATGTGTGCCTCATAATATGAGGGTACTACATTTAGGTGCAGGTTCAGATTATGGTGTAGCGCCTGGAACAGCAGTTCTCAAAAGGTGGCTACCCCAAGATGCAATTGTAGTTGATAATGA
Human Coronavirus 229E	ATGTTAACAACATGTTAACTTATGATCACACTGCTTTTAAACTTGCTAACATTAGTAGTTTTGGTGATTATAATTTGAGTAGTGTTCTACCTCAATTGTCACATTCAAATAATGTTATTG
Human Coronavirus 229E	ATGTTGATAAGTGGGATGATTTTTGCAGTCAATACAGTAACGAGGCTTGGTTTGATGAAGATTACAGAGCTTTTATTAGCGTTTTGGATATTGCTGATGCTGATGTTAAAGCTGCAGAGT
Human Coronavirus 229E	ATGTTGATTTTAATGCTCCTTCAACAATCTCAGCCGCTAGTAGTTATATAGTTAACTTTGAAACAGGTGACAAGAAAGATCATACACTAGGTTTCACAGCTTCAGGTGACACTGTCAGAA
Human Coronavirus 229E	ATGTTGCATCTGTTGTTGAAACAGTGAAACCTAAACCAGTCATTAACAAACTTGATGAAAAGGCACAGAGGTTCTTTGATTTTGGTGACTTTTTGGTTCATAATTTTGTTACTTTTTTCA
Human Coronavirus 229E	ATGTTGTCTTAATGGGCATTTTGTCTAATATGAACATAGCTTCTAATTCAAAGGAGTGGGCATATTGTGTTGAAATGCACAATAAAATTAACTTGTGTGATGACCCTGAAATTGCTCAAG
Human Coronavirus 229E	ATTACAGAGCTTTTATTAGCGTTTTGGATATTGCTGATGCTGATGTTAAAGCTGCAGAGTCTAAGGCCTTTATAGATACCATTATGCCACCTTGTCCTTCTATTTTGAAAACAATAGATG
Human Coronavirus 229E	ATTATGTCATGGGTCTTCATGGTAACCAAACGTTGTTCTGCAACATAATGAAATTTTCTGACCGTCCTTTTATGCTTAGAGGGTGGTTGGTGTTCTCCAACTCAAATTACCTTTTAGAGG
Human Coronavirus 229E	ATTCTATGGCGGTTGGGACAATATGCTAAAGAATTTGATGGCTGACGTTGACGATCCTAAATTGATGGGCTGGGACTATCCTAAGTGTGATAGAGCAATGCCCTCAATGATTCGTATGTT
Human Coronavirus 229E	ATTGATGGGCTGGGACTATCCTAAGTGTGATAGAGCAATGCCCTCAATGATTCGTATGTTGTCGGCCATGATTTTAGGTTCTAAGCATGTCACATGTTGTACGGCTAGTGACAAATTTTA
Human Coronavirus 229E	ATTGCAAAGTGCAGAATGGAAGTGTGGTTACTCTATGCCAGGCATTTATAAAGTGCAACGAATGTGCTTAGAACCCTGTAATTTGTATAATTACGGTGCAGGTTTAAAATTACCTAATGG
Human Coronavirus 229E	ATTGGACTACCTCTATACAAGTTGAATACCTGCAAATCACTAGCAATCCTATTGTTGTTGATTGTGCAACTTATGTTTGTAATGGTAATCATCGTTGTATGGAATTGTTAAAACAATATA
Human Coronavirus 229E	ATTGTATTGTTAGTTCTCATGGAAAAATACATTTACACAATTTAAGACTAGGTTTGCCTGCTAATGGTACAAGCCTTGTTACTGGTTATTTACCAGATAAATGGCATTGTACTTCTGCTG
Human Coronavirus 229E	ATTGTGCAACTTATGTTTGTAATGGTAATCATCGTTGTATGGAATTGTTAAAACAATATACATCTGCGTGCAAGACCATAGAAGATGCCTTACGTGCCAGCGCTCGATTAGAGTCTTTAG
Human Coronavirus 229E	ATTTAAGAAGGGGTGCTGTTTTGGGTTACATTGGTGCCACTGTCAGATTGCAAGCTGGTAAACAGACTGAATTTGTTTCAAATTCTCATTTATTAACGCATTGTTCATTTGCTGTTGACC
Human Coronavirus 229E	ATTTATTGATGGAAATGTTATACATGCAAACTATGTCTTTTGGCGTAATTCCACTATTATGAGTTTGTCTTATAACTCTGTTTTAGATTTGAGCAAATTTAATTGTAAACATAAAGCTAC
Human Coronavirus 229E	ATTTCTTTGCTACTAGAAGCTTACGCTATGCATGGATTTGGTGTGCTGTATACTTAATTGCATACATTTCCTTTGCTCCATGGTGGCTGTGTGCTTGGTATTTTCTTGCCATGTTGACAG
Human Coronavirus 229E	ATTTTGATGTTGTTTTTGGCAAACGTGGTGGTGGTTATGTTACTTTTACTGACCAATACCTTTGCGGTGCTGATGGAAAACCTGTCATAAGTGAAGAATTGTGGCAATTTATTGACCATT
Human Coronavirus 229E	ATTTTTGGACTGTTGCATTTGCTTCATTCACTGACGTTTTGGTTAATGTTAGTGCTACAGATATACAAAACATTTTGTACTGTGACACTGACATTAACAAATTGCGCTGTGAGCATTTGC
Human Coronavirus 229E	CAAACCATGGAGATGGATGCTATGGTGTAAAGACAATTCTGTTGCCACATTCTATCCTCAATTGCAAAGTGCAGAATGGAAGTGTGGTTACTCTATGCCAGGCATTTATAAAGTGCAACG
Human Coronavirus 229E	CAAACCGATGTTGTGTACTAAATGTGCTTATGATCATGTGTTTGGCACTGATCATAAGTTCATTTTGGCCATTACACCTTATGTGTGTAACACATCGGGCTGCAATGTAAACGACGTTAC
Human Coronavirus 229E	CAAATGATCCTATAAGATTTTGTCTTGAAAATACTGTTTGTAAAGTTTGTGGTTGTTGGCTTAATCATGGCTGTACATGTGACCGGACTGCTATCCAAAGTTTTGATAGCAGTTATTTAA
Human Coronavirus 229E	CAAATGGTATTGTTACGACAAGGATCCTATTAATTCTAATGTAAAGACATTGGAATATGATTACATGACACATGGTCAAATGGATGGTCTGTGTTTGTTCTGGAATTGTAATGTGGATAT
Human Coronavirus 229E	CAAATGGTTCTTCACCACAAATAATCAAACAATTGAAGAAAGCTATGAATGTTGCAAAAGCTGAGTTTGACAGGGAATCATCTGTTCAAAAGAAAATTAATAGAATGGCTGAACAAGCTG
Human Coronavirus 229E	CAACACACTCTTCGCTACCACAATACCAAATACAGCTTTTGGACCTCTATGCAGAAAAGTGTTTATTGATGGTGTACCCGTTGTTGCTACTGCTGGTTACCACTTTAAACAATTAGGACT
Human Coronavirus 229E	CAACACATTTTGATGCCGAAGAAGTTGAACTCTTGGACACCGAATTTGTTGAGCCAGGTTGTGGTGGTATTTTGGCTTTAATAGATGATCATGTCTTTTATAAGAAAGATGACATTTATT
Human Coronavirus 229E	CAACGGCACTTAACAAGATTCAGGACGTTGTGAACCAACAGGGTAATGCTTTAAATCATCTTACTTTACAATTAAGGCAAAATTTTCAAGCCATTTCCAGTTCTATTCAAGCTATTTATG
Human Coronavirus 229E	CAACTAGCGTTCTGACTACTGCTGTCTACAAACCACTGTTCACTTTTAATGTGAATGTTATGGGTGCTATACCTGAAAAGTTTCCAACTACTGTGACTTGTGAAAATCTAGAGTCTGCTG
Human Coronavirus 229E	CAACTGTACGCGAGTTTGTCATTTCGAGAACTGGTGAAGTTTATATTAATGGTTACCGTTACTTCCAATTGGGAGATGTTATCGCCGTAAACTTTAATATTACAACTGCCGTCACCACTG
Human Coronavirus 229E	CAACTGTCAGTTATGGTTCCACATTACAGGCAGGTTTGCGTAAAATGGCACAACCATCTGGTATTGTGGAGAAATGTGTTGTTCGTGTTTGTTATGGCAACACTGTGTTAAATGGTTTAT
Human Coronavirus 229E	CAACTTTTGGTGGGCCGTGTTACACTTGTAGACCTGCTTCTGTGAACGTTACAATAGATGGTCTAGATAATTCATCTGGTATTTATTGTGTTAGGACGTCACATTTCACTGCGCACTATG
Human Coronavirus 229E	CAATTATGATTTGTCTGTGATTAACCAGCGTATATCTTACAAACACATTGTGTATGTTGGTGATCCTCAACAGCTGCCAGCTCCTAGAGTTCTTATCTCTAAAGGTGTTATGGAACCAAT
Human Coronavirus 229E	CACAAGGTCTTGATGCTGCATGGAATAAGTTTGTTTTAGGCGATGTTGAAATTTTTGTTGCATTTATTTACTATGTTGCAGGACTAGTGAAAGGTGCTAAGGGTGATGCTGAAGACACTT
Human Coronavirus 229E	CACAGACTAACATGCACACACCTAGACATTCTTTTAGGACACTAAAATCTGGTGAAGGTTTTAACATCTTAGCTTGTTATGATGGTTGTGCCCAAGGTGTTTTTGGTGTGAACATGAGGA
Human Coronavirus 229E	CACAGTATTATAATGGTATCATGGTTTTACCGGGTGTTGCTGATGCGGAACGTATGGCTATGTACACAGGTTCATTAATTGGTGGTATGGCATTAGGTGGCTTAACATCTGCAGCTGCAG
Human Coronavirus 229E	CACATCATATTACTCTTATATGATGCCTGTTATGGGTATGACCAATTGTCTAGCTAGTGAGTGTTTTATGAAAAGTGACATCTTTGGTCAAGACTTTAAGACTTATGATTTATTGAAATA
Human Coronavirus 229E	CACGTGATTTGGTACCTACTAACAAGAAGGAAAAAGACAAGCTTATTGGGTATTGGAATGTACAAAAACGCTTCAGAACTAAGAAAGGTCAGAGAGTGGACCTACCTCCCAAGGTACATT
Human Coronavirus 229E	CACTTATTTATCATTGTCTGATAGATTTAAGACTAGTGGTGACTTGGCAGTTCAAATAGGTAGCAACAATGTTTGCACTTATGAACATGTTATTTCATATATGGGTTTCAGGTTTGATGT
Human Coronavirus 229E	CAGATTGCATTGCATGTTCTAAGAGTGCTAGACTTAAGAGATTCCCTGTTAACACAATAGTTAATGGTGTGCAGCGTTCATTTTATGTTAATGCAAATGGTGGTAGTAAGTTTTGTAAGA
Human Coronavirus 229E	CAGCACAGGCTGGGTTTTCTACGTACGAGTAAAACACGGTGACTTTTCTGCAGTCAGCTCACCTACGAGCAACATGTCAGAAAATGAAAGATTGCTTCATTTAATCTAAACTGAACGAAA
Human Coronavirus 229E	CAGCATTTCTTGGTGTTGTAGGTGCTATTATGCATGGGGCAACTCTTAAAATTAAAGTTTCACAGACTAACATGCACACACCTAGACATTCTTTTAGGACACTAAAATCTGGTGAAGGTT
Human Coronavirus 229E	CAGCTTTAAATGCTTTTGTTTCTCAGACTTTAACCAAGTATACTGAGATTCGTTCTTCTAGACAGCTAGCCCAACAAAAAGTTAATGAGTGTGTCAAGTCGCAGTCAAGTCGTTATGGTT
Human Coronavirus 229E	CAGTTAAAGCACAAAGTTCTGATGCTCAAAGTAAAGAACAAAAACATGAATTGCAGAAACCTCGCTGGAAGAGGCAACCTAATAGTGACAAATCATCAAATGTCACTCAATGTTTTGGGC
Human Coronavirus 229E	CATACATTTCCTTTGCTCCATGGTGGCTGTGTGCTTGGTATTTTCTTGCCATGTTGACAGGTTTGTTGCCTAGTTTGTTGAAGCTTAAAGTTTCGACAAACCTTTTTGAAGGTGACAAAT
Human Coronavirus 229E	CATATTGAAATCTTTAGATTTGACTGTTGTATCTAAGGTTCATGAAGTAATAATTGATAACAAACCATGGAGATGGATGCTATGGTGTAAAGACAATTCTGTTGCCACATTCTATCCTCA
Human Coronavirus 229E	CATATTGTGTTGAAATGCACAATAAAATTAACTTGTGTGATGACCCTGAAATTGCTCAAGAATTGTTGCTGGCGTTGCTAGCTTTCTTTTTGTCTAAGCATAGTGATTTTGGTCTTGGTG
Human Coronavirus 229E	CATCTGCGTGCAAGACCATAGAAGATGCCTTACGTGCCAGCGCTCGATTAGAGTCTTTAGATGTTAACAACATGTTAACTTATGATCACACTGCTTTTAAACTTGCTAACATTAGTAGTT
Human Coronavirus 229E	CATGAGTACAGCTAAGTGTTGGACTGAGGAAGATCTTTCTGTAGGCCCTCATGAATTTTGCTCACAGCACACTATGCAGATTGTAGATGAAAATGGTAAGTATTATCTACCATACCCAGA
Human Coronavirus 229E	CATGGTTACTGAGTATGTTTACTTTGTGTAAAACTGCAGTAACTACAAGTGATTTTAAAATAATGGCTAAAGCACCACAAAGGACAGGTGTTGTGTTAAAACGCAGTCTCAAATATAACT
Human Coronavirus 229E	CATTATGTTTAATGTTGTTAAATATACCCAATTGTGTCAGTATCTGAACAGCACCACATTATGTGTGCCTCATAATATGAGGGTACTACATTTAGGTGCAGGTTCAGATTATGGTGTAGC
Human Coronavirus 229E	CATTCTTTTAGAACGCTATGTGTCACTTGCTATAGATGCGTACCCATTGTCCAAACATCCTAAACCTGAGTATAGGAAAGTGTTTTATGCACTTTTGGATTGGGTTAAATACCTCAATAA
Human Coronavirus 229E	CATTTATTTACTATGTTGCAGGACTAGTGAAAGGTGCTAAGGGTGATGCTGAAGACACTTTGAATAAGTTGTCTAAGTACCTTGCTAATGAAGCTCAAGTTCAATTGGAACATTATAGTT
Human Coronavirus 229E	CATTTTACAGTTTGGCCATTATAAATACTCAAGAGTCTTCTATGGTTTGAAAATGTTAGTACTTTGGTTATTATGGCCACTTGTACTTGCACTTTCAATCTTTGACACTTGGGCTAATTG
Human Coronavirus 229E	CATTTTGGCCATTACACCTTATGTGTGTAACACATCGGGCTGCAATGTAAACGACGTTACAAAACTGTATCTTGGAGGTTTGAATTATTACTGTGTAGACCACAAACCACATCTCTCATT
Human Coronavirus 229E	CCAAAATATCCAGTAAGGTGGTGTTAAGTGATGAACTTGACAAACTTTACAGGATCTTTGGTTCTCCTGTTATGACTAATGGTTCCAACATCTTAGAGGCCATTACTAAACCTGTGTTCA
Human Coronavirus 229E	CCAAGTAGCATCTCGCTATTTTGACTGCTATGAAGGTGGTTGTATCACATCTAGAGAAGTGGTTGTTACGAACCTTAATAAGAGTGCTGGTTGGCCACTTAATAAGTTTGGTAAAGCTGG
Human Coronavirus 229E	CCATGTTGGGTGCTGAATTGACTAGCAATGTTAGAAAACAAGTTGCTGCAGGTGTCATTGACATTAGCACCGGTTGGTTTGATGTTTATGATGACATCTTTTCCGAAAATAAACCTTGGT
Human Coronavirus 229E	CCATTTTAATAAGGAGTTTTATGACTTTTTACGCTCTCAGGGGTTTTTCGATGAAGGTTCAGAATTGACATTGAAGCATTTCTTTTTTACACAAAAGGGTGATGCTGCAATTAAAGATTT
Human Coronavirus 229E	CCCCTTCAACTTCGTCATCAACTGTTGAACCAGTTTATGACGAAGTTGCATTAGAAACAGACATAATTGATGAAGTCAACTAAAACAATGCATCCAGATGATTTGGTTGCACCATTGTGG
Human Coronavirus 229E	CCCTAAAGCAATCCATGACATCGGTAATCCTAAGGGTATTCGTTGTGCTGTAACAGATGCCAAATGGTATTGTTACGACAAGGATCCTATTAATTCTAATGTAAAGACATTGGAATATGA
Human Coronavirus 229E	CCTCTCAGGTCAAAGAAACACAACAACACCCGCTGCTTAATCCAGCTGCACAGGATTTTACCCCTTCAACTTCGTCATCAACTGTTGAACCAGTTTATGACGAAGTTGCATTAGAAACAG
Human Coronavirus 229E	CCTGGTGCAATAGATGCTTACTTGGCATTTCTCAGATCAGTGCATGATGGCATGATCAGAGCTGCTTTTAATTAACATGATCCCTTGCTTCGGCTTGACAAGGATCTAGTCTTATACACA
Human Coronavirus 229E	CCTTGGTTTTGTCTAGTTTGACTTGTAATGTCTCCTTTGTAGGTGAACTGAAGGCTGTTGAAGCTAAAGTTATAACTATAAAGGTGACAGAGGATGGTGTTAATGTTCACGATGTGATGG
Human Coronavirus 229E	CGAAATGGTGCTTAAAGGAGTTGTTGGTGTCCTAACTCTAGACAACCAGGATCTTAATGGGAACTTCTATGACTTTGGGGATTTCGTTTTGTGTCCTCCTGGAATGGGAATACCTTATTG
Human Coronavirus 229E	CGAGAGACCTAGAACATAATTTCGGCAGTGCTGATGTTGTAGCTAATGGTGTGAAAGCCAAAGGTTACCCACAATTTGCTGAGTTAGTGCCTTCCACAGCTGCTGTGTTGTTTGACAGCC
Human Coronavirus 229E	CGCAGGTTAAAAATGCTAGTGTTTATTTTTCACAGTTGTTGTGCAGGCCCATTAAGTTAGTTGACAGTGAACTTTTGTCCACTTTGTCAGTAGATTTTAATGGTGTCTTACACAAGGCAT
Human Coronavirus 229E	CGGTTACATTGCTGATATTAGTGCTTTTAAAGCTACTTTGTATTACCAGAACAGTGTATTCATGAGTACAGCTAAGTGTTGGACTGAGGAAGATCTTTCTGTAGGCCCTCATGAATTTTG
Human Coronavirus 229E	CGTACGTTATGATTGATAAAGTGGAGTTTGAGAATGGCTTCTACAGATTGTATTCCAGTGAAACGTTTTGGCGTTACAATTTTGATATAACTGAAAGCAAGTATTCTTGCAAAGAGGTTC
Human Coronavirus 229E	CGTTGCTCTTAGAGGACGTATTGACAAAGATCTCAGCCTTTCTAGAAAGGTTGAGCTTTATAACGGTGAATGTGTATACTTGTTTTGTGAACATCCTGCTGTTGGAATAGTCAACACAGA
Human Coronavirus 229E	CGTTTTAACAAACACTGGCAGTGTTGTAAAACCTGTTCGTGCTCGTGCACCACCTGGAGAACAATTTACTCACCTAGTACCTCTGTTACGCAAGGGACAACCTTGGAGTGTTTTGAGAAA
Human Coronavirus 229E	CTAAGCGCAGTGTTATTGAAGATATTCTTTTTAACAAAGTTGTCACATCTGGACTTGGAACTGTTGACGCTGACTACAAACAGTGCACTAAAGGTTTGTCTATTGCAGATTTGGCTTGTG
Human Coronavirus 229E	CTAAGGCCTTTATAGATACCATTATGCCACCTTGTCCTTCTATTTTGAAAACAATAGATGGTGGCAAGATATGGAATGGAATTATTAAGGCTGTTAGCTCTGTTGCAGACTGGCTTAAAT
Human Coronavirus 229E	CTAAGGTTGTTAACGCCAATGTCTTGACAAAGGATCAAACTCCTGTTGTTTGGCATGCAAAGGATTTTAACAGTCTTTCTGCTGAAGGTCGCAAGTATATTGTCAAAACTAGTAAAGCTA
Human Coronavirus 229E	CTAAGTATAATATATACGACAATGTAGGCACAGGTATTATACGCCAGTCTAATCAAAGTTTAATAGGTGGCATTACATATGTTTCTAATTCTGGCAATTTACTTGGTTTTAAAAATGTTA
Human Coronavirus 229E	CTAATGGTACAAGCCTTGTTACTGGTTATTTACCAGATAAATGGCATTGTACTTCTGCTGTAAGTCATGACAATGTATCATTTACTGGTAATGGATTTTTTATTAGAGATACTAAACCAG
Human Coronavirus 229E	CTAATTGGACTATTCGAGGTTCATTTATTAATGGTGCATGTGGTTCCCCTGGCTATAATCTTAAAAATGGCGAGGTTGAGTTTGTTTACATGCATCAGATTGAACTCGGAAGTGGTAGCC
Human Coronavirus 229E	CTACACAAGACACATATGGTGGCGCGTCTGTTTGTATTTATTGCAGAGCACATGTTGCACATCCAACCATGGACGGTTTTTGTCAGTATAAAGGCAAGTGGGTACAAGTGCCTATAGGTA
Human Coronavirus 229E	CTACATTTGTTTCTCTACCTGTACATTACCAACATTCAGACTTTAATGTTACAGTTACAGCAACTTTTGGTGGGCCGTGTTACACTTGTAGACCTGCTTCTGTGAACGTTACAATAGATG
Human Coronavirus 229E	CTACCACAGTTTGGGTCAACCCTGGATTTCTTACGCCATTTATGATTTTGCTTGTTGCCGTGTCACTTTGTCTTACCTCTGTTGTTAAACACAAAGTGTTGTTCCTGCAAGTGTTTCTGC
Human Coronavirus 229E	CTACTGGTGTTATCTACACCATAACACCATGTAATCAACCTGACCAAGTGGTTGTTTTTCAACAAGCTATAGTTGGTGCAATGTTGTCTGACAATATTACACGTTATGGCTTAATGAATG
Human Coronavirus 229E	CTAGACAACCTATGTTGTTAAATTGCTTGTGGGCAGTGCCAGGTTTACAGTCCAGTACTGGATTTGTTTACTTTAATGCAACTGGTTCTGATGTTAAGTGCAATGGTTTTAGCTCTGATG
Human Coronavirus 229E	CTAGCATTGTTGCTAAGCAAGGTGCTGGTGGTTCTGGCCGTTTGTCAACATGGTTTTGGCTACTTTGTGGTTTTATGTGCCTGCTTCAATTCTATTTGTGCTTTTTCATGCCTTATTTTA
Human Coronavirus 229E	CTAGTCTAAGGATCTCGTGTTCTGTCACGAAACTCCATTCTACAAACGCCTTACTCGAGGTTCTGTCTCGGGTTTGTGTGGAAGCAAAGTTCCGTCTTTGTGGAAACCAGTAACTGTTCC
Human Coronavirus 229E	CTATTAAAAATGTATATCACATTTACCAATCATATATGCACATAGACCCTTTCCCTAAACAAGTTATAAGTGTCTAAACTAAACGACAATGTCGAACAATTCAATTCCGCAGGAGGAGTT
Human Coronavirus 229E	CTCACAGCACACTATGCAGATTGTAGATGAAAATGGTAAGTATTATCTACCATACCCAGATCCTAGCCGTATTATTTCTGCTGGTGTTTTTGTGGATGACATTACTAAGACTGATGCTGT
Human Coronavirus 229E	CTCGCTGGAAGAGGCAACCTAATAGTGACAAATCATCAAATGTCACTCAATGTTTTGGGCCGAGAGACCTAGAACATAATTTCGGCAGTGCTGATGTTGTAGCTAATGGTGTGAAAGCCA
Human Coronavirus 229E	CTGAAGTTTCTAGAGAACTTGGTAATATTACAAAAACAAATGTGCAACCAACAGGCCCAGCGTACGTTATGATTGATAAAGTGGAGTTTGAGAATGGCTTCTACAGATTGTATTCCAGTG
Human Coronavirus 229E	CTGAGTTTGACAGGGAATCATCTGTTCAAAAGAAAATTAATAGAATGGCTGAACAAGCTGCTGCAGCTATGTATAAGGAAGCACGTGCAGTTAATAGAAAGTCAAAGGTTGTTAGTGCAA
Human Coronavirus 229E	CTGATAATGGTCATTATACTGTTTATGACACTGCAAAGAAATCAATGTATGATGGTGACCGTTTTGTTAAACATGACCTTTCTCTGTTGTCTGTTACTTCAGTTGTCATGGTTGGTGGTT
Human Coronavirus 229E	CTGCAGCTATGTATAAGGAAGCACGTGCAGTTAATAGAAAGTCAAAGGTTGTTAGTGCAATGCATAGTTTACTCTTTGGCATGCTCCGTCGTTTGGACATGTCTAGTGTTGATACTATTC
Human Coronavirus 229E	CTGCTAAAACTGGTGTTTGTGTTGAAAGGCTACTCCATGCTATTCAAGTTTTGAATAATGGCTTTGGTGGTAAAAATATTTTGGGTTATTCTAGTCTCAATGATGAGTTCAGTATTAATG
Human Coronavirus 229E	CTGCTGCAGCGTATCTTGATGCTGTTAAACAAGGCGCAAAACCTGTTGGTAATTGTGTAAAGATGTTGACTAATGGTTCTGGTAGTGGTCAGGCTATTACTAGTAACATTGATTCTAATA
Human Coronavirus 229E	CTGTAATTGGCGATGTGGCTTACTTTGTTAGTGAAGGCTACTTCCGTCTTATGGCCAGTCCAACTAGCGTTCTGACTACTGCTGTCTACAAACCACTGTTCACTTTTAATGTGAATGTTA
Human Coronavirus 229E	CTGTGTCCGTGCATTTGACGTTTACAATAAAGATGCTTCTTTTATCGGCAAAAACTTGAAGTCCAATTGTGTGCGCTTCAAGAATGCAGATAAGGATGACGCGTTTTATATTGTTAAACG
Human Coronavirus 229E	CTGTTAATGTTACTATGACTAATGGTAACATTAGCGCATACAATGTATGTAGCAACTGTGATGGTTACGCTGACAATATATTTGCTGTAGAAAGTGGTGGTTTTATACCATCAGACTTTG
Human Coronavirus 229E	CTGTTATGCTACAATTGCAATTAACAGGCATACTTGATGACGACTATGCTATGCAATTTTTCAACATGGGTCGTGTTGCCAAAATGATTGAGCGCTGCTATAATGCTGAACAATGCATTC
Human Coronavirus 229E	CTGTTATTGTTATTAAGGTTATCTCTTTTGTCAGACATGTGCTATTTGGTTGTGAAAAATCAGATTGCATTGCATGTTCTAAGAGTGCTAGACTTAAGAGATTCCCTGTTAACACAATAG
Human Coronavirus 229E	CTGTTCAGAGTGTTGATGGCTTTGTTGCTTCTGCCACTTTTGTGGAAGAAGAACATGTTAACAGAATGGATACATTCTGCTTCAATGTGCGTAATAGTACAACTGATGAGTGTCGATTGG
Human Coronavirus 229E	CTGTTGACGCTGACTACAAACAGTGCACTAAAGGTTTGTCTATTGCAGATTTGGCTTGTGCACAGTATTATAATGGTATCATGGTTTTACCGGGTGTTGCTGATGCGGAACGTATGGCTA
Human Coronavirus 229E	CTGTTGCTGTTGTGGGTGGTACTATTCAAATTGTTGCTAGTGTACCTGAAAAGTTTTTGAATGCATTTGATGTGTTCATCAAAGCTGTTCAAACTGTTTTTGATTGTGCTGTTGAAACCA
Human Coronavirus 229E	CTGTTTTGTTTTGTACGCCTACTAAGAAGGCATTTCCTTATGGTACTTGTCTTAATTGTAATGCACCACGTATGTGTACAATTAGAAGGCTGCAAGGTACTATGATTTTTGTGCAACAAA
Human Coronavirus 229E	CTTGTGAACGTGTTGTCAAATTGCAGAACAATGAAATAATGCCAGGTAAGATGAAAGTCAAAGCCACTAAAGCTGAAGGTGATGGAGGTATTACTAGTGAAGGTAATGCCCTATACAACA
Human Coronavirus 229E	CTTGTGTTGAATGTGAAGTTAAATTTAAAAATTCTGTCATCTCTATTAATTCTGCTATAGTTTGTGCTAGTGTTAAACGTGATGGTGTGCAAGTTGGTTATTGTGCCCATGGTATTAAGT
Human Coronavirus 229E	CTTTAAAATTAACTCTTACACCAGAAGGTCTCTTTGGTACTTGTGCCAAGCGTTTTAAGCGTTTTCTTGTTGCTTTGTTGGACGCTTATAACGCATTTTTGGACACTGTTGTTTTTACTG
Human Coronavirus 229E	CTTTAAACAATGCACTTAATGGAATGCTTAGTGCTGCCATTAAGGATTGTCTCAACACAAACAAGGCCATACCTTCTGGTAATCTTATTAAGTTTGATATAGGTTCTGTTGTTGTCTACA
Human Coronavirus 229E	CTTTAATATATTTCAGGCTGTAAGTTCTAACATTAATCGCATTTTGAGCGTTAATTCGTCAAATTGCAATAACCTTAATGTTAAGAAATTACAGAAACAACTTTATGACAATTGCTATAG
Human Coronavirus 229E	CTTTGTTAAGAATGTGGATTGGTCAATTACCTATCCTATGATAGCTAATGAAAAAGCCATAAACAAAAGTGGTCGCATTGTGCAAAGCCATATTATGCGTGCTGCTATTAAACTGTACAA
Human Coronavirus 229E	CTTTTAACAACTGGTTTCTCTTGACAAATTCGTCGTCACTTGTGGATGGTGTAATTCGTTCTAGACAACCTATGTTGTTAAATTGCTTGTGGGCAGTGCCAGGTTTACAGTCCAGTACTG
Human Coronavirus 229E	GAAACTTGCCATAGGAGGTTCCATTGCTATTAAAGTAACAGAATACAGTTGGAATAAGAAACTGTATGAACTTGCACAAAAATTTGCCTTTTGGACTATGTTTTGCACATCTGTTAACAC
Human Coronavirus 229E	GAAAGTAGATTACGGTTCTGATACGGTGACTTACAAATCCACTGCCACTACTAAGTTAGTACCAGGCATGCTGTTTATTTTGACTTCTCATAATGTTGCTCCACTTAGAGCACCGACAAT
Human Coronavirus 229E	GAAATGTCTAAAATCCATAGTCGCTACTAGAAATGCCACCGTTGTTATTGGCACTACCAAATTCTATGGCGGTTGGGACAATATGCTAAAGAATTTGATGGCTGACGTTGACGATCCTAA
Human Coronavirus 229E	GAACATGCCGATTTGTTTCATTTGGTTTGCAAGATTGCGTTGTTGGCATTGGAGATGATGATTATGTCATGGGTCTTCATGGTAACCAAACGTTGTTCTGCAACATAATGAAATTTTCTG
Human Coronavirus 229E	GAACTTCTATGACTTTGGGGATTTCGTTTTGTGTCCTCCTGGAATGGGAATACCTTATTGCACATCATATTACTCTTATATGATGCCTGTTATGGGTATGACCAATTGTCTAGCTAGTGA
Human Coronavirus 229E	GAATGAACATGTAGCTTCTGGTGATGCTATCATGACTAGATGTTTGGCTGTTTATGACTGCTTTGTTAAGAATGTGGATTGGTCAATTACCTATCCTATGATAGCTAATGAAAAAGCCAT
Human Coronavirus 229E	GACAGCTAGCCCAACAAAAAGTTAATGAGTGTGTCAAGTCGCAGTCAAGTCGTTATGGTTTTTGTGGCAATGGCACCCACATTTTTTCAATTGTTAATGCTGCACCTGAAGGACTTGTGT
Human Coronavirus 229E	GACGCATGTTTGGTGATCTTTCTGTAGGTGTTTGTACTGTTGTCATGGCTGTTCTGCTTAACAATGTTTCATACATTGTAACTCAGAATTTAGTGACAATGATTGTATATGCCGTGTTGT
Human Coronavirus 229E	GACTCTCAATGAGGGTGTTTTGGAATCATTTTCTGTTACACTCTTAGATGAACATGAGTCTAAGTTTTGGGATGAAAGCTTCTATGCCAGTATGTATGAGAAGTCTACAGTACTACAAGC
Human Coronavirus 229E	GAGTTTCTGAAATTGTTAACACTGTCGCCGGCATTCCTTCAAATGTATATCTTGTTGGTAAGACTTTAGTCTTTACGCTACAGGCTGCTTTTGGTAATGCTGGTGTTTGTTATGACTTTT
Human Coronavirus 229E	GAGTTTGTCTTATAACTCTGTTTTAGATTTGAGCAAATTTAATTGTAAACATAAAGCTACTGTTGTTGTGCAATTAAAAGAGAGTGACATTAATGAAATGGTGCTCAGTCTTATTAGGAG
Human Coronavirus 229E	GATATAAGTATTATAGTGGTAATGCAAATGAAGCTGATTACCGTTGTGCTTGTTATGCATATCTAGCAAAAGCAATGTTGGACTTTTCGCGTGATCATAACGATATTCTGTACACACCTC
Human Coronavirus 229E	GATTTAAATCCTCTTGTTGTAATGTTTCTGGCAAGAAGCTTTGTGTTGTACCTGGTAACGTTAAACCTGGTGACGCTGTGATTACAACTCAGCAAGCTGGTGCTGGTATTAAGTACTTTT
Human Coronavirus 229E	GATTTGTTTACTTTAATGCAACTGGTTCTGATGTTAAGTGCAATGGTTTTAGCTCTGATGGTGTTGCTGATGTTATGCGTTTCAATTTAAATTTCACAGAGGCTTCTGTTGATAATTTAA
Human Coronavirus 229E	GCAAAGTAAAAGTTGGCACTGGGGTTATGATTGAGTGTGATGGCTTGAACATTTTTAATGTTGTTGGTCCACGCAAGGGTAAACACGAACGTGATTTGCTCATAAAAGCGTACAATACCA
Human Coronavirus 229E	GCAATTGTCCATTTTCATTTGATAAGCTTAATAATTTTCAAAAATTTGATCGCTTATGCTTTTCTACTACACAAATGCCAGATAGTTGTAGTATGCCTATAGAAGCAACCTGGCACTGGG
Human Coronavirus 229E	GCACTGCAGTTTTAACAATTGCACACAGTTATCCCAAGTTGTCTGACGAGGGATATACTGCTGTAATTGGCGATGTGGCTTACTTTGTTAGTGAAGGCTACTTCCGTCTTATGGCCAGTC
Human Coronavirus 229E	GCAGGTGGACAATGGTTCCAGTATAAATAGGCGTCAACTTGATGTTGTTAAGCGGTTTATACATAAAAACCCTACATGGAGCAAAGCTGTTTTTATTTCACCTTACAACAGTCAGAACTA
Human Coronavirus 229E	GCAGTGATTATAGGATTACATCGCGCATAATGTTTGAACCACGTATTCCAACAATGGCTGACTTTGTTCAAATTGAAAATTGCAATGTTACTTTTGTCAACATCTCTCGGTCTGAGTTGC
Human Coronavirus 229E	GCCTGGAACAGCAGTTCTCAAAAGGTGGCTACCCCAAGATGCAATTGTAGTTGATAATGATGTTGTAGACTATGTGAGCGATGCTGATTTTAGTGTTACGGGCGATTGTGCAACCGTTTA
Human Coronavirus 229E	GCGCATTGTTCAAATGATAGCAGATTATCTCGCTGGTTCATCTGATGTACTGGTATTTGTACTATGGGCTGGCGGTTTGGAGTTGACCACTATGCGTTACTTTGTCAAGATTGGAGCTAT
Human Coronavirus 229E	GCTAGCTAATGAAGCTAAGGAGTCACTAAGACTGTTTGCAGCTGAAACTGTCAAAGCTAAGGAAGAAAGTGTTAAGTCATCATATGCCTATGCTACCCTAAAGGAGATTGTAGGTCCTAA
Human Coronavirus 229E	GCTGCTTTTAATTAACATGATCCCTTGCTTCGGCTTGACAAGGATCTAGTCTTATACACAATGGTAAGCCAGTGGTAGTAAAGGTATAAGAAATTTGCTACTATGTTACTGAACCTAGGT
Human Coronavirus 229E	GCTGTTCTACTGTTGCGCAAGCCGTCCGCTTTTATAGTGAGGCCGCTAGCAATGGTTTTAGAACATGCCGATTTGTTTCATTTGGTTTGCAAGATTGCGTTGTTGGCATTGGAGATGATG
Human Coronavirus 229E	GCTTTGAGTTTGAGGATGAGAAACTTATAGATGTTTGTGAAAAATCTATTGGCAAGAAACTTAAACATGAGGGTGATTGGGATAGTTTTTGTAAAACTATTCAATCAGCACTGTCTGTAG
Human Coronavirus 229E	GCTTTGGTGGTAAAAATATTTTGGGTTATTCTAGTCTCAATGATGAGTTCAGTATTAATGAAGTTGTGAAACAAATGTTTGGTGTTAACCTACAAAGTGGCAAGACCACTAGTATGTTTA
Human Coronavirus 229E	GGAACTTTTGCTCTCATGGGAAAGTGGAAAAGCCAAACCACCGTTAAACCGTAATTCTGTGTTTACATGCTTCCAAATCACAAAAGACTCCAAATTTCAAGTTGGTGAGTTTGTGTTTGA
Human Coronavirus 229E	GGAAGAAAGTGTTAAGTCATCATATGCCTATGCTACCCTAAAGGAGATTGTAGGTCCTAAGGAACTTTTGCTCTCATGGGAAAGTGGAAAAGCCAAACCACCGTTAAACCGTAATTCTGT
Human Coronavirus 229E	GGAATGTTACAGACAATGGAATTTCTGTAATTGTCTCAGCTAACATTTCTATACCTGCTAATTGGACTACCTCTATACAAGTTGAATACCTGCAAATCACTAGCAATCCTATTGTTGTTG
Human Coronavirus 229E	GGACCAATTTCTTTACATAGGTGACAATATCGTTTCCTATGTCTCAACTAACGAATTATACGTTGCTCTTAGAGGACGTATTGACAAAGATCTCAGCCTTTCTAGAAAGGTTGAGCTTTA
Human Coronavirus 229E	GGACGGACATAGATTGGCTTCAGGTATTCAGGTTCATAACCTACCTGAATACATGTCAGTTGCCGTGCCGAGTACTACTATAATTTATAGTAGAGTCGGAAGGTCCGTAAATTCACGAAA
Human Coronavirus 229E	GGATTATGAAGCTGACCGGCCCTTGACAAGCTTTACAAAGTCTGTTTGTGGTTACACAGATTTTACAGAGGATGTTTGTACCTGTTATGATAACAGCATACAAGGTTCTTATGAACGTTT
Human Coronavirus 229E	GGCATTATGCTAAGTTTGGTTTTATACCATCAAACAAGCAAAGCTGTCCTATTGTGGTTGGAGTTTCTGAAATTGTTAACACTGTCGCCGGCATTCCTTCAAATGTATATCTTGTTGGTA
Human Coronavirus 229E	GGCCAACCAGGAAAAATACTCCACTATTTACAAGTTGCATCCATCATTTAATGTTAGTGATGCTTATGCAAATCTTGTGCCTTATTACCAGCTAATAGGCAAACAGCGTATCACTACAAT
Human Coronavirus 229E	GGCTTGGTGATATTGTTTACTGTCCACGTCATGTTATTGCATCTAACACAACTTCTGCTATAGATTATGATCATGAGTATAGTATTATGCGTTTGCATAATTTTTCTATAACTTCTGGTA
Human Coronavirus 229E	GGGAACCAATTGGGCCTTTGTTGCATTCAGCCTTTTTATGGCCGTATCAACACTCATTATGTGGGTGATGTACTTCGTAAACAGTTTCAGACTTTTCCGCCGTGCTCGAACTTTTTGGGC
Human Coronavirus 229E	GGGTTGAGACTTATCTCAAGTGGCCGTGGTGGGTTTGGTTGTGCATTTCAGTCGCGCTCATCTTTGTGGTGAGTATGTTGCTACTATGTTGTTGTTCTACTGGTTGCTGTGGTTTCTTTA
Human Coronavirus 229E	GGTAACTCACCTGAAAAATTGGAACTTTAGTTGGAATATAATTCTGACTATTTTCATTGTCATTTTACAGTTTGGCCATTATAAATACTCAAGAGTCTTCTATGGTTTGAAAATGTTAGT
Human Coronavirus 229E	GGTTGTTACGAACCTTAATAAGAGTGCTGGTTGGCCACTTAATAAGTTTGGTAAAGCTGGTTTGTATTATGAGTCTATTAGTTATGAAGAACAAGACGCTATGTTTGCATTAACAAAGCG
Human Coronavirus 229E	GTAAGCTGAATAGACTTATGTGTGATATAGTTTGTACTATACCAGCTGAACATATCTTGCCCTTGGTTTTGTCTAGTTTGACTTGTAATGTCTCCTTTGTAGGTGAACTGAAGGCTGTTG
Human Coronavirus 229E	GTAATGACAGAATCAAGTCTTTTAGTACCTTTGAGGATGCATATCTACCTATCGCTGATCCAACACATTTTGATGCCGAAGAAGTTGAACTCTTGGACACCGAATTTGTTGAGCCAGGTT
Human Coronavirus 229E	GTACTATTGCTGGCAAAGCTTTTGACAAAGTCTTTGACTATGTTTTGCTTGATAATGCTCTTGTCAAATTTGTTACCACTAAGCTTAGAGGCGTTCGTGAAAGTGGTCTTAACAAAGTTA
Human Coronavirus 229E	GTAGTTTTGCTATTGAAACAACAGATGTTAAGGTTGAAGTTAGCCCTTTTGAGATGCCTTACAATGAATTGAATGGCTTAAAGGTGCTCTCTCAACTTGATAACAATTGTTGGGTCAATT
Human Coronavirus 229E	GTATCCTGAATTCTCAATCGTTTGCAGGTTTGACACACGTACACGCTCTACATTGAACCTTGAAGGTGTAAATGGTGGATCGTTGTATGTCAATAACCATGCATTCCACACTCCAGCTTA
Human Coronavirus 229E	GTATGCTGCTTTGGGTAAAGTAGTTGCAAATGCAATGCTTAAGTGTGTGGCTCTTTGCGACGAAATGGTGCTTAAAGGAGTTGTTGGTGTCCTAACTCTAGACAACCAGGATCTTAATGG
Human Coronavirus 229E	GTATTGTGGAGAAATGTGTTGTTCGTGTTTGTTATGGCAACACTGTGTTAAATGGTTTATGGCTTGGTGATATTGTTTACTGTCCACGTCATGTTATTGCATCTAACACAACTTCTGCTA
Human Coronavirus 229E	GTCAATTCAGCCATTTAGATGTTGTGTGGAAGCATATAACAGACCCTTTGTTTAGTAATATGCAACCCTTCATTGTTATGGCCTTGTTGCTTATATTCGGCGACAATTATTTAAGATGCT
Human Coronavirus 229E	GTCCAATTGTGTGCGCTTCAAGAATGCAGATAAGGATGACGCGTTTTATATTGTTAAACGTTGTATTAAGTCGGTTATGGACCACGAGCAGTCCATGTATAACTTACTTAAAGACTGTAA
Human Coronavirus 229E	GTCCTAGAACCATCAAAGTTTCTACTGTACAGTCTAAATTGACAGATTTAAAATGCACAAATGTTGTCTTAATGGGCATTTTGTCTAATATGAACATAGCTTCTAATTCAAAGGAGTGGG
Human Coronavirus 229E	GTCGGCCATGATTTTAGGTTCTAAGCATGTCACATGTTGTACGGCTAGTGACAAATTTTATAGACTTAGTAATGAGCTTGCCCAAGTTTTGACAGAAGTTGTTTACTCAAATGGTGGTTT
Human Coronavirus 229E	GTCTAGATAATTCATCTGGTATTTATTGTGTTAGGACGTCACATTTCACTGCGCACTATGTGTATAATCCAACTATTAGTAGTGCTGGTGATTCATCTTGGCATATTTATTTGATGACTG
Human Coronavirus 229E	GTGAGGCATCTTTTGCTTTGACTGACAGTGGACCTTTTAGTCCTGATAAATATTACTTGTTATACCTCAACCACCACAAGACGGGTGTTGTTAAAGTTAAAATTTGTAAATGGCTTCGTT
Human Coronavirus 229E	GTGATATCGTGTGCAAGGTTGAGCATAAAACAGATGCATCGTGGTTTGAGCTTTTGCCACGTAATGACAGAATCAAGTCTTTTAGTACCTTTGAGGATGCATATCTACCTATCGCTGATC
Human Coronavirus 229E	GTGCTTTTGCCTATGAGAGTGCTGTTGTTAATGGTGTCAGAGTGTTAAAAACCAGTGATAATAATTGTTGGGTGAATGCTGTGTGTATTTCACTACAGTATTTGAAACCCCATTTTATTT
Human Coronavirus 229E	GTGGCAAGATATGGAATGGAATTATTAAGGCTGTTAGCTCTGTTGCAGACTGGCTTAAATCTTTAAAATTAACTCTTACACCAGAAGGTCTCTTTGGTACTTGTGCCAAGCGTTTTAAGC
Human Coronavirus 229E	GTGGGTGATGTACTTCGTAAACAGTTTCAGACTTTTCCGCCGTGCTCGAACTTTTTGGGCATGGAATCCGGAAGTGAATGCAATCACAGTCACAACCGTGCTGGGACAGACGTACTACCA
Human Coronavirus 229E	GTGGTAAAAATTCTAAACCTCAGTCACGTAGTTCCTCAACAGAACGCCCTCAGAGTCAGGATGACATCATGAAAGCTGTTGCTGCTGCGTTGAAATCCTTGGGTTTTGAAAAACCTCAAG
Human Coronavirus 229E	GTGGTATGACTCTCAAGTTTGTTGCAAACATTGAAGGTGTCTCTGTTTGGCGAGCAATCGCTGTTCAGAGTGTTGATGGCTTTGTTGCTTCTGCCACTTTTGTGGAAGAAGAACATGTTA
Human Coronavirus 229E	GTGGTGCTATGGGCGATGTCGGCCTGTGTTTGAATACACTGCTTAAAGATATGCACACTGGTTTTATGGTTATGGACTACAAGTGTATTTGTACCAGTGGTGAACTTCAGGAATCAGGAT
Human Coronavirus 229E	GTGGTGCTGTGTCTTGTGGCCATTATCAAACAAACATCTACTCACAAAAGTTGTGTGTGGATGGTTTTGGTGTTAACAAGATACAGCCGTGGACTAATGATGCACTTAATACTATTTGTA
Human Coronavirus 229E	GTGGTGGTATTTTGGCTTTAATAGATGATCATGTCTTTTATAAGAAAGATGACATTTATTACCCATCAAATGGTACTAAAATCTTGCCTGTTGCATTTACTAAGGCTGCCGGTGGCAAAG
Human Coronavirus 229E	GTGTACCTAAGTCTATAACTGGTATTGCTGAGCTTAGTAACATTGTTTTAAACAATTGTACTAAGTATAATATATACGACAATGTAGGCACAGGTATTATACGCCAGTCTAATCAAAGTT
Human Coronavirus 229E	GTGTAGGTGAATGTGTTGACTCCAATGCTGGTGTATGTTTTGGTTTTGACAAGTGGTTTGTTAATGATGGACGTGTAGATAATGGTTATGTTTGTGGTACTGGTTTGTGGAACCTTGTAT
Human Coronavirus 229E	GTGTCTACTCTTCTCAACTAAACGAAATTTTTGCTACGGCCGGCATTTTTGATGCTGGAGTCGTGGCGTAATTGAAATTTCATTTGGGTTGTAACAGTTTGGAAATAAGTGCTGTGCGTC
Human Coronavirus 229E	GTGTGGATGGTGTCAATGGTTATGTGCTTCGGCAACCTAATCTTGCACTTTATAAAGAAGGCAGTGATTATAGGATTACATCGCGCATAATGTTTGAACCACGTATTCCAACAATGGCTG
Human Coronavirus 229E	GTGTTACAGGTGTCCTGCTGAAATAGTTAATACTGTTTCAGAGCTTGTTTATGAAAACAAGTTTGTACCTGTCAAAGAGGCTAGTAAGCAGTGCTTTAAAATCTTTGAACGTGGTAGTGT
Human Coronavirus 229E	GTGTTGCTGATGTTATGCGTTTCAATTTAAATTTCACAGAGGCTTCTGTTGATAATTTAAAAAATGGTGTCATTACATTACTTACTTCATTAGGTGAAGTAGTGTTTTTCTGCACTAATA
Human Coronavirus 229E	GTGTTTACGATTTCTGTGTTAGTCCAGCTGAATTTAAGTACATGGTTGCTAATGGTTTGAATGCACCAAATGGTCCATTTGATGCTCTTTTCTTGTCTTTTAAACTGATGGGTATTGGTG
Human Coronavirus 229E	GTGTTTTATGAAAAGTGACATCTTTGGTCAAGACTTTAAGACTTATGATTTATTGAAATATGATTTCACAGAACATAAGGATGTTTTGTTTAACAAGTATTTTAAGTATTGGGGTCAAGA
Human Coronavirus 229E	GTTCACTACAAGCTAATGCATATTACAAATATGACAATGGTAATTTTATTAAGTTGCCAGAAGTTATTGCACAGGGCTTTGGTTTTAGAACAGTGCGTACTATTGCTACCAAATATTGCC
Human Coronavirus 229E	GTTCTCCTGTTATGACTAATGGTTCCAACATCTTAGAGGCCATTACTAAACCTGTGTTCATTAGTGCACTAGTTCAGTGTACTTGTGGTAAAAAGTCATGGTCTGTTGGTGATTGGACCG
Human Coronavirus 229E	GTTGTACTCATTGGTGCACTTATTTGTTCTCACTCCTTGCTGTTTTGTACACTGCATTGTATAGTTATGATTACGTTAGCTTGCTGGTTATGTTACTCTGCGCTATTTCTAATGAATGGT
Human Coronavirus 229E	GTTGTCTTGCTTCCTCCACAAAAGGTTGTTGCGAATCAACTAAACTTCCTTATTACGACGTCGAAAAAATTCACATACAGTAATGGCTCTAGGTTTGTTTACATTGCAACTTGAGTCTGC
Human Coronavirus 229E	GTTTAAAATTCTAATCCTCTTCGTTTATGTACCATTACTGTATTGGTCCCAAGCTTATATTGACGCAACAATGATTGCTGTAATTTTGCTTGGAAGATTTTTCCATACGGCTTGGTACTC
Human Coronavirus 229E	GTTTACATGCTTCCAAATCACAAAAGACTCCAAATTTCAAGTTGGTGAGTTTGTGTTTGAGAAAGTAGATTACGGTTCTGATACGGTGACTTACAAATCCACTGCCACTACTAAGTTAGT
Human Coronavirus 229E	GTTTATTGATGGTGTACCCGTTGTTGCTACTGCTGGTTACCACTTTAAACAATTAGGACTTGTGTGGAACAAGGATGTTAACACTCACTCTACCAGACTTAACATTACTGAACTCTTACA
Human Coronavirus 229E	GTTTGTACCTGTCAAAGAGGCTAGTAAGCAGTGCTTTAAAATCTTTGAACGTGGTAGTGTGCAGGTGGACAATGGTTCCAGTATAAATAGGCGTCAACTTGATGTTGTTAAGCGGTTTAT
Human Coronavirus 229E	GTTTGTGACAGACCCAGCGCTTATAGTTGCGTCATCACCAGCTCTTGTGGATAAACGCACTGTTTGCTTTTCTGTGGCAGCTTTGAGTACGGGATTAACATCTCAAACAGTAAAACCTGG
Human Coronavirus 229E	GTTTGTTGCCTAGTTTGTTGAAGCTTAAAGTTTCGACAAACCTTTTTGAAGGTGACAAATTTGTAGGTACATTTGAAAGTGCTGCTGCAGGAACATTTGTCATTGACATGCGTTCTTATG
Human Coronavirus 229E	GTTTTATGGTTATGGACTACAAGTGTATTTGTACCAGTGGTGAACTTCAGGAATCAGGATCTGTTTTGTTTTGTACGCCTACTAAGAAGGCATTTCCTTATGGTACTTGTCTTAATTGTA
Human Coronavirus 229E	GTTTTATTAATACTACTATTAATACTACAGTGGTTCACACGTTTGTTGGTGTTTTACCACCAACTGTACGCGAGTTTGTCATTTCGAGAACTGGTGAAGTTTATATTAATGGTTACCGTT
Human Coronavirus 229E	GTTTTCTTGTTGCTTTGTTGGACGCTTATAACGCATTTTTGGACACTGTTGTTTTTACTGTTAAGATTGGTGGTAAAGCTTTTAAAAAGTATGCATTTGACAAACCTTACATCGTGATAC
Human Coronavirus 229E	GTTTTGTTAAACATGACCTTTCTCTGTTGTCTGTTACTTCAGTTGTCATGGTTGGTGGTTATGTTGCATCTGTTGTTGAAACAGTGAAACCTAAACCAGTCATTAACAAACTTGATGAAA
Human Coronavirus 229E	TAAAAGCATCTGCAGCTGTTCTTAAATCCAAGTGGTGGCTGCTTGCTAAGTTTATGAAATTAATGTTACTCATCTATACATTGTACTCAGTAGTTTTGTTTGGTGTACGTTTTGGACCAT
Human Coronavirus 229E	TAAAATTAATTAAGCTATGTTTTACTTGCCATATGTTTTGTAATAAAACAATTTATGGTCCTATTAAAAATGTATATCACATTTACCAATCATATATGCACATAGACCCTTTCCCTAAAC
Human Coronavirus 229E	TAAACACTGTCAGTGTGGTACTGTTGCTACATGCTACAATTCCGTTAGTAACGATTATTGTTGTTTTAAACATGCATTGGGTTGTGACTATGTTTACAATCCATATGTCATAGATATACA
Human Coronavirus 229E	TAAACCTGAGTATAGGAAAGTGTTTTATGCACTTTTGGATTGGGTTAAATACCTCAATAAGACTCTCAATGAGGGTGTTTTGGAATCATTTTCTGTTACACTCTTAGATGAACATGAGTC
Human Coronavirus 229E	TAAATAAAATGTTTTTGTTTTTGTATTTGTTTGTGAGTGTTGTTGCTGAACCACCTAACAATTGTATTGTTAGTTCTCATGGAAAAATACATTTACACAATTTAAGACTAGGTTTGCCTG
Human Coronavirus 229E	TAAATGTAACATTGGTGGTGCTGTTTGTTCTAAACATGCAAATCTATATAGGGCATATATTGAGTCATATAACACTTTCACTCAAGCAGGTTTTAATATTTGGGTTCCTACCACGTTTGA
Human Coronavirus 229E	TAACAACAGACAAGTCATTTGAACAACAAGTTGGTGTTATCGCTGATAAAGACAAAGACCTTTCTGGTGCAGTACCAAGTGATCTTAATACATCGGAATTGCTTACTAAGGCAATAGATG
Human Coronavirus 229E	TAACATTCTCCCTACTATGACTCAGTTAAATCTCAAATACGCCATATCTGGTAAGGAACGTGCACGTACAGTTGGCGGTGTCTCTTTGTTAGCCACTATGACTACTAGACAGTTTCATCA
Human Coronavirus 229E	TAACGGTGAATGTGTATACTTGTTTTGTGAACATCCTGCTGTTGGAATAGTCAACACAGATTTCAAATTAGAAATCTACGAAGATGTTCCTGAAGCTAGTTGATGATCACGCTTTGGTTG
Human Coronavirus 229E	TAAGTCATGACAATGTATCATTTACTGGTAATGGATTTTTTATTAGAGATACTAAACCAGGTGAGGCATCTTTTGCTTTGACTGACAGTGGACCTTTTAGTCCTGATAAATATTACTTGT
Human Coronavirus 229E	TAAGTTTTGGGATGAAAGCTTCTATGCCAGTATGTATGAGAAGTCTACAGTACTACAAGCAGCTGGTCTTTGTGTAGTATGTGGTTCTCAAACAGTTTTAAGATGCGGTGATTGTTTACG
Human Coronavirus 229E	TAATAGGTGGCATTACATATGTTTCTAATTCTGGCAATTTACTTGGTTTTAAAAATGTTACTACTGGTGTTATCTACACCATAACACCATGTAATCAACCTGACCAAGTGGTTGTTTTTC
Human Coronavirus 229E	TAATGCGCTACCTGAAGTTAACGCAGACATTGTTGTCGTAGATGAAGTGTCTATGTGCACCAATTATGATTTGTCTGTGATTAACCAGCGTATATCTTACAAACACATTGTGTATGTTGG
Human Coronavirus 229E	TAATGGCCTGCAACCGTGTGACACTTGCTGTTGCAAGTGATACTGAAATTTCTGCATCTGGCTGTTCTACTGTTGCGCAAGCCGTCCGCTTTTATAGTGAGGCCGCTAGCAATGGTTTTA
Human Coronavirus 229E	TAATGGCTAAAGCACCACAAAGGACAGGTGTTGTGTTAAAACGCAGTCTCAAATATAACTTAAAAGCATCTGCAGCTGTTCTTAAATCCAAGTGGTGGCTGCTTGCTAAGTTTATGAAAT
Human Coronavirus 229E	TAATGTTACTCATCTATACATTGTACTCAGTAGTTTTGTTTGGTGTACGTTTTGGACCATTTAACGATTATCTTTGTAGTGATACTGTTAGTGGTTATGCTAAATCAAAATTTGTTAAGG
Human Coronavirus 229E	TACAAAAACGCTTCAGAACTAAGAAAGGTCAGAGAGTGGACCTACCTCCCAAGGTACATTTTTACTATTTGGGCACAGGACCACATAAGGAATCAAAATTCAGAGAACGCATTGATGGTG
Human Coronavirus 229E	TACCATTTTCATTGGCATTACAAGCACGTCTCAATTATGTTGCATTACAAACAGATGTTTTGCAAGAAAATCAGAAGATTCTTGCAGCATCATTTAACAAAGCTATGACCAATATAGTTG
Human Coronavirus 229E	TACTCAATTGTGCATTAGGTGCTTTTGCCATCTTTTGTTGTTTTCTTGTGACAAAATTTAGACGCATGTTTGGTGATCTTTCTGTAGGTGTTTGTACTGTTGTCATGGCTGTTCTGCTTA
Human Coronavirus 229E	TACTCTGTCAAATAATGCTGTGTTATTCTCTGCTACTGCTGTGAAAACAGGTGGTAAGAGTTTGCCGGCTATTAAATTGAATTTTGGAATGCTTAATGGTAATGCCGTTGCTACTGTCAA
Human Coronavirus 229E	TACTTTGTGGTTTTATGTGCCTGCTTCAATTCTATTTGTGCTTTTTCATGCCTTATTTTATGTACGACACTGTGCGTAGTTTTGAAGGTTATGATTTTAAGTACATAGAAAATGGCCAGT
Human Coronavirus 229E	TAGACTTAGTAATGAGCTTGCCCAAGTTTTGACAGAAGTTGTTTACTCAAATGGTGGTTTTTATTTTAAACCTGGTGGTACAACTTCTGGTGATGCAACTACTGCTTATGCCAACTCTGT
Human Coronavirus 229E	TAGATGTGTACACCAAAGGTAAACTTCAGCGTTTGTCTAAAGAACACATCGGATTAGCAGGCAAAGTAAAAGTTGGCACTGGGGTTATGATTGAGTGTGATGGCTTGAACATTTTTAATG
Human Coronavirus 229E	TAGATTATGATCATGAGTATAGTATTATGCGTTTGCATAATTTTTCTATAACTTCTGGTACAGCATTTCTTGGTGTTGTAGGTGCTATTATGCATGGGGCAACTCTTAAAATTAAAGTTT
Human Coronavirus 229E	TAGCAACAATGTTTGCACTTATGAACATGTTATTTCATATATGGGTTTCAGGTTTGATGTTAGTATGCCTGGCAGTCATAGCTTGTTCTGTACTAGAGACTTTGCCATGCGTCATGTCAG
Human Coronavirus 229E	TAGTAGACAGGATCTTACTAAATATACCATGATGGATTTGTGCTTTGCTCTGCGTAACTTTGATGAAAAAGACTGTGAAGTTCTTAAGGAGATACTGGTCCTTACCGGTTGTTGTGGTAC
Human Coronavirus 229E	TAGTATGCCTGGCAGTCATAGCTTGTTCTGTACTAGAGACTTTGCCATGCGTCATGTCAGAGGTTGGTTAGGAATGGATGTGGAAGGTGCACATGTCACAGGTGATAATGTTGGAACTAA
Human Coronavirus 229E	TAGTGGTGATAAAGTGTTTGTACGTGATGGTAATATTGACAATCTGGTTTTTGTTAATAAAACATCACTGCCTACAAACATAGCATTTGAACTTTTTGCTAAAAGAAAGGTTGGTTTAAC
Human Coronavirus 229E	TATACCTCAACCACCACAAGACGGGTGTTGTTAAAGTTAAAATTTGTAAATGGCTTCGTTATGTTGATTTTAATGCTCCTTCAACAATCTCAGCCGCTAGTAGTTATATAGTTAACTTTG
Human Coronavirus 229E	TATTGAATGGCTGCACATGGTGGCTCAAAGGTGATAAATTGTCTGTAGAACATTATAATGAGTGGGCACAGGCTAATGGTTTTACAGCTATGAATGGTGAAGATGCATTTTCCATTCTTG
Human Coronavirus 229E	TCAACATGGGTCGTGTTGCCAAAATGATTGAGCGCTGCTATAATGCTGAACAATGCATTCGTGGTGCTATGGGCGATGTCGGCCTGTGTTTGAATACACTGCTTAAAGATATGCACACTG
Human Coronavirus 229E	TCCACTGTGTTCAGCTGGTAATGTTTTTGGTTTGTACAAAAGTTCTGCTTTGGGTTCCATAGACGTTGATGTCTTTAATAAGCTTTCTACTTCTGATTGGTCTGATATTCGTGACTACAA
Human Coronavirus 229E	TCCCTTTTTCTCTTTATAACCCCTTGCTTGTCGAAAATGGCCAACCTTGGAAAGTGATACCACGTGATTTGGTACCTACTAACAAGAAGGAAAAAGACAAGCTTATTGGGTATTGGAATG
Human Coronavirus 229E	TCCTAGCCGTATTATTTCTGCTGGTGTTTTTGTGGATGACATTACTAAGACTGATGCTGTCATTCTTTTAGAACGCTATGTGTCACTTGCTATAGATGCGTACCCATTGTCCAAACATCC
Human Coronavirus 229E	TCGAAAAAATTCACATACAGTAATGGCTCTAGGTTTGTTTACATTGCAACTTGAGTCTGCTGTCAATCAATCGCTGAGCAGGTCGAAAGTTAGTGCTGAAGTATCACGTCAGGTTATTCA
Human Coronavirus 229E	TCGGCTTTACAAAACATGGGATTTCATTGTTTTCAATGTGACCACGCTTTGCTATGTGCAAGGTAAGTGTTGGTTTCTTGAAAACAAGGTTTTGAAACCATTTGTGTGTTTTTATGGAGG
Human Coronavirus 229E	TCGTAGCACAATGGAAGAAGATTTTTTGAATATGGATATAGGTGTATTCATTCAAAAGTATGGTCTCGAAGACTTTAACTTCGAGCATGTTGTGTACGGTGATGTTTCAAAAACTACTTT
Human Coronavirus 229E	TCGTGGCGTAATTGAAATTTCATTTGGGTTGTAACAGTTTGGAAATAAGTGCTGTGCGTCCTAGTCTAAGGATCTCGTGTTCTGTCACGAAACTCCATTCTACAAACGCCTTACTCGAGG
Human Coronavirus 229E	TCTGTTTGATGCACTTAAATTCTTTGAAATCACTATGACTGATTTACAGTCTGAAAATAGTTGTGGTTTGTTTAAGGATTGTGCACGTAACCCTATTGACTTACCACCCAGTCATGCCAC
Human Coronavirus 229E	TCTTAACTTATTCTAGCTTTGGTATTTGTGCAGATGGTTCATTAATACCCGTGCCTCCCAGGAATGTTACAGACAATGGAATTTCTGTAATTGTCTCAGCTAACATTTCTATACCTGCTA
Human Coronavirus 229E	TCTTGCTGTACTTTGTTGCACAGATGATAAGCACTGTTGGTGTTTTTCTGGGTTACAAAGAAACAAATTGGTTTTTGCACTTTGTTCCATTTGATGTTATTTGTGATGAATTGCTTGTCA
Human Coronavirus 229E	TCTTTGTGGTGAGTATGTTGCTACTATGTTGTTGTTCTACTGGTTGCTGTGGTTTCTTTAGTTGTCTTGCTTCCTCCACAAAAGGTTGTTGCGAATCAACTAAACTTCCTTATTACGACG
Human Coronavirus 229E	TGAAAAACTTTGAAGCTCCACTTAAATGTGTTAGAAACGTCTTTGACAACTTTGAGGAATGGCATTATGCTAAGTTTGGTTTTATACCATCAAACAAGCAAAGCTGTCCTATTGTGGTTG
Human Coronavirus 229E	TGAAGGTGTAAATGGTGGATCGTTGTATGTCAATAACCATGCATTCCACACTCCAGCTTATGATAAACGTGCTATGGCCAAATTGAAACCAGCACCTTTTTTCTATTATGATGACAGTCC
Human Coronavirus 229E	TGAATAAGTTGTCTAAGTACCTTGCTAATGAAGCTCAAGTTCAATTGGAACATTATAGTTCTTGTGTTGAATGTGAAGTTAAATTTAAAAATTCTGTCATCTCTATTAATTCTGCTATAG
Human Coronavirus 229E	TGAATTTGCCTGTTATGATTTCTGAATGGCCTCTTGAAGAAGAGAGCGAAAAAGACGTGCAACACAACCAATATGAAGATACAGTTGTGTCCAGTGTTGATGAAATTGAAGAAGTCAATA
Human Coronavirus 229E	TGACCAGTGAAATTATCACTCTAGAAAACAAGTCTGCAGAGCTTAATTACACTGTTCAAAAATTACAAATGCTGATTGACAACATAAATAGCACACTAGTTGACTTAAAGTGGCTCAACC
Human Coronavirus 229E	TGACGCAACAATGATTGCTGTAATTTTGCTTGGAAGATTTTTCCATACGGCTTGGTACTCTCGGCTTTACAAAACATGGGATTTCATTGTTTTCAATGTGACCACGCTTTGCTATGTGCA
Human Coronavirus 229E	TGAGTCATATAACACTTTCACTCAAGCAGGTTTTAATATTTGGGTTCCTACCACGTTTGATTGCTATAACTTGTGGCAAACATTTACAGAAGTAAATCTACAAGGTTTGGAGAACATTGC
Human Coronavirus 229E	TGAGTGTTATGGTGGTTTTAAACCTAACAATAACAGTGCACAATATGTGTTTAGTACTGTTAATGCGCTACCTGAAGTTAACGCAGACATTGTTGTCGTAGATGAAGTGTCTATGTGCAC
Human Coronavirus 229E	TGATAAACGTGCTATGGCCAAATTGAAACCAGCACCTTTTTTCTATTATGATGACAGTCCATGTGAAGTTGTTCATGACCAAGTTAACTATGTTCCTTTGAGAGCTACTAATTGTATTAC
Human Coronavirus 229E	TGATCCTAGCTCTAAGAATGTTTGTACTTACATGGACTTGTTGTTGGATGATTTTGTTGCCATATTGAAATCTTTAGATTTGACTGTTGTATCTAAGGTTCATGAAGTAATAATTGATAA
Human Coronavirus 229E	TGATCCTCAACAGCTGCCAGCTCCTAGAGTTCTTATCTCTAAAGGTGTTATGGAACCAATTGATTATAATGTTGTGACGCAGCGTATGTGTGCTATAGGACCTGATGTCTTTTTACACAA
Human Coronavirus 229E	TGATGAAAAAGACTGTGAAGTTCTTAAGGAGATACTGGTCCTTACCGGTTGTTGTGGTACTGATTATTTTGAAATGAAGAATTGGTTTGATCCAGTAGAAAATGAGGACATACACCGTGT
Human Coronavirus 229E	TGATGGTGAAAATGTTTCAAAGGAAGGGTTTTTCACTTACATCAATGGCGTTATTTGTGAGAAACTTGCCATAGGAGGTTCCATTGCTATTAAAGTAACAGAATACAGTTGGAATAAGAA
Human Coronavirus 229E	TGATTATAATGTTGTGACGCAGCGTATGTGTGCTATAGGACCTGATGTCTTTTTACACAAGTGTTACAGGTGTCCTGCTGAAATAGTTAATACTGTTTCAGAGCTTGTTTATGAAAACAA
Human Coronavirus 229E	TGATTATTATCGTTATAATAGACCCACTATGTTAGATATTGGACAAGCACGTGTAGCATACCAAGTAGCATCTCGCTATTTTGACTGCTATGAAGGTGGTTGTATCACATCTAGAGAAGT
Human Coronavirus 229E	TGATTATTTTGAAATGAAGAATTGGTTTGATCCAGTAGAAAATGAGGACATACACCGTGTGTATGCTGCTTTGGGTAAAGTAGTTGCAAATGCAATGCTTAAGTGTGTGGCTCTTTGCGA
Human Coronavirus 229E	TGATTTCACAGAACATAAGGATGTTTTGTTTAACAAGTATTTTAAGTATTGGGGTCAAGATTATCACCCTGATTGTGTTGATTGTTATGATGAGATGTGTATTTTGCATTGTTCAAATTT
Human Coronavirus 229E	TGCAACCCTTCATTGTTATGGCCTTGTTGCTTATATTCGGCGACAATTATTTAAGATGCTTCTTGCTGTACTTTGTTGCACAGATGATAAGCACTGTTGGTGTTTTTCTGGGTTACAAAG
Human Coronavirus 229E	TGCAAGAAAATCAGAAGATTCTTGCAGCATCATTTAACAAAGCTATGACCAATATAGTTGATGCTTTCACAGGTGTCAATGATGCTATATCACAGACTTCACAAGCCATACAGACTGTTG
Human Coronavirus 229E	TGCACGTACAGTTGGCGGTGTCTCTTTGTTAGCCACTATGACTACTAGACAGTTTCATCAGAAATGTCTAAAATCCATAGTCGCTACTAGAAATGCCACCGTTGTTATTGGCACTACCAA
Human Coronavirus 229E	TGCATAGAGATGCTTTGCATACACTGCGTAATGGTTCTGTTCTTGATATAGCTAAGGAGGCCAAAATATCCAGTAAGGTGGTGTTAAGTGATGAACTTGACAAACTTTACAGGATCTTTG
Human Coronavirus 229E	TGCATAGTTTACTCTTTGGCATGCTCCGTCGTTTGGACATGTCTAGTGTTGATACTATTCTTAACATGGCACGTAATGGTGTTGTTCCTCTTTCTGTCATTCCTGCTACTTCTGCGTCCA
Human Coronavirus 229E	TGCATCTTAAAGATGTTACAAAGGAAAATCAAGAAACACTTATTTGGCCTCTGATTTTGACTTGTGAACGTGTTGTCAAATTGCAGAACAATGAAATAATGCCAGGTAAGATGAAAGTCA
Human Coronavirus 229E	TGCCAAACCATACCATTCCAGACCTTAATATTGACCAGTATAATCAGACTATTTTGAACTTGACCAGTGAAATTATCACTCTAGAAAACAAGTCTGCAGAGCTTAATTACACTGTTCAAA
Human Coronavirus 229E	TGCCGTCAATTATTGTGGCTGCAATTCAGAACTGTGCTTGGGACTACCACGTAACAAAGTTGTTGGCAGAGAAGTTTGACTACAATGTTTCTGTCATGCACATGGACATCCAGGGTTTTG
Human Coronavirus 229E	TGCCGTGCCGAGTACTACTATAATTTATAGTAGAGTCGGAAGGTCCGTAAATTCACGAAACAGCACAGGCTGGGTTTTCTACGTACGAGTAAAACACGGTGACTTTTCTGCAGTCAGCTC
Human Coronavirus 229E	TGCTGTTGCTAAGCATGATTTTTTCACTTGGCATGAAGGCAGAACCATCTATGGTAACGTTAGTAGACAGGATCTTACTAAATATACCATGATGGATTTGTGCTTTGCTCTGCGTAACTT
Human Coronavirus 229E	TGCTTATGCAAATCTTGTGCCTTATTACCAGCTAATAGGCAAACAGCGTATCACTACAATACAGGGTCCACCTGGTAGTGGTAAATCGCATTGCTCTATTGGTATTGGTGTGTATTATCC
Human Coronavirus 229E	TGGGTGCTATACCTGAAAAGTTTCCAACTACTGTGACTTGTGAAAATCTAGAGTCTGCTGTTTTAGTTGTTAATGACAAAATTACTGAACTTCAATTGGATTATAGTGTTGATGTTATTG
Human Coronavirus 229E	TGGGTGGTAACAATGTTTATTGTTATAACACAGAACTTATGGAAGGTTCTTTGCCTTACAGTTCACTACAAGCTAATGCATATTACAAATATGACAATGGTAATTTTATTAAGTTGCCAG
Human Coronavirus 229E	TGGTAGGTTACTTGTTAGAGGAAGTAAGTGTGTAGGCTTTAGTAATCATTTAGTCTCAACTAAATAAAATGTTTTTGTTTTTGTATTTGTTTGTGAGTGTTGTTGCTGAACCACCTAACA
Human Coronavirus 229E	TGGTCTCGAAGACTTTAACTTCGAGCATGTTGTGTACGGTGATGTTTCAAAAACTACTTTAGGCGGTTTACACTTGTTGATTTCACAAGTACGTCTGAGTAAAATGGGCATCTTGAAAGC
Human Coronavirus 229E	TGGTCTGGGTTGCAGTTAATGGTGCTAAAACAGAACCAACTGGTTATGGTGTTCGCCGTAAAAATGCTGATCCAGAAACACCTAAATTTAATCAGAAGCTTCCAAATGGCCTTTCTATTG
Human Coronavirus 229E	TGGTGCAAGAATTGTGTTTACTGCTTGTTCTCATGCTGCTGTAGATTCGTTGTGTGCGAAAGCTGCCACAGCTTACAGTGTTGACAAGTGTACACGTATAATTCCTGCACGTGCCAGAGT
Human Coronavirus 229E	TGTACACAGGTTCATTAATTGGTGGTATGGCATTAGGTGGCTTAACATCTGCAGCTGCAGTACCATTTTCATTGGCATTACAAGCACGTCTCAATTATGTTGCATTACAAACAGATGTTT
Human Coronavirus 229E	TGTACGACACTGTGCGTAGTTTTGAAGGTTATGATTTTAAGTACATAGAAAATGGCCAGTTGAAAAACTTTGAAGCTCCACTTAAATGTGTTAGAAACGTCTTTGACAACTTTGAGGAAT
Human Coronavirus 229E	TGTAGCTGCTAGGCTTTTAGGTTTACAAACTCAGACAGTGGATTCTGCTCAAGGCAGTGAATATGACTATGTTATATTTGCACAAACATCAGATACTGCTCATGCTTGTAATGCCAATCG
Human Coronavirus 229E	TGTATAATCCAACTATTAGTAGTGCTGGTGATTCATCTTGGCATATTTATTTGATGACTGGCAATTGTCCATTTTCATTTGATAAGCTTAATAATTTTCAAAAATTTGATCGCTTATGCT
Human Coronavirus 229E	TGTCAATCAATCGCTGAGCAGGTCGAAAGTTAGTGCTGAAGTATCACGTCAGGTTATTCAAGATATGAAAGATGGCACTGTTACCTTCAACTTGCTAGCTTACACACTAATGAGCCTCTT
Human Coronavirus 229E	TGTCACTTTGTCTTACCTCTGTTGTTAAACACAAAGTGTTGTTCCTGCAAGTGTTTCTGCTGCCGTCAATTATTGTGGCTGCAATTCAGAACTGTGCTTGGGACTACCACGTAACAAAGT
Human Coronavirus 229E	TGTGCCTCTACAAGTTGGTTTCTCCAATGGTGTTGATTTTGTAGCTCAACCTGAAGGTTGCGTTTTAACAAACACTGGCAGTGTTGTAAAACCTGTTCGTGCTCGTGCACCACCTGGAGA
Human Coronavirus 229E	TGTGTGGAACAAGGATGTTAACACTCACTCTACCAGACTTAACATTACTGAACTCTTACAGTTTGTGACAGACCCAGCGCTTATAGTTGCGTCATCACCAGCTCTTGTGGATAAACGCAC
Human Coronavirus 229E	TGTGTGTTGTGCCATCCGATCAGGACAAACACTTAGATAAGAATGTTCAACGGTGCACGCGTAAGCTGAATAGACTTATGTGTGATATAGTTTGTACTATACCAGCTGAACATATCTTGC
Human Coronavirus 229E	TGTTGGCAGAGAAGTTTGACTACAATGTTTCTGTCATGCACATGGACATCCAGGGTTTTGTTAACATCTTTGTTTGTTTGTTTGTTGCACTTTTACATACTTGGCGCTTTGCTAAAGAGC
Human Coronavirus 229E	TGTTGTAGACTATGTGAGCGATGCTGATTTTAGTGTTACGGGCGATTGTGCAACCGTTTATTTGGAAGACAAATTTGATTTGTTAATTTCAGATATGTATGATGGTAAGACAAAGGCAAT
Human Coronavirus 229E	TGTTGTGTATTTCGCTTTATTTAAAGCACGATCACACCGTGGCAGAGCTGCTATTATAGTGTTTAAAATTCTAATCCTCTTCGTTTATGTACCATTACTGTATTGGTCCCAAGCTTATAT
Human Coronavirus 229E	TGTTGTTGTGCAATTAAAAGAGAGTGACATTAATGAAATGGTGCTCAGTCTTATTAGGAGTGGTAGGTTACTTGTTAGAGGAAGTAAGTGTGTAGGCTTTAGTAATCATTTAGTCTCAAC
Human Coronavirus 229E	TGTTTGCTTTTCTGTGGCAGCTTTGAGTACGGGATTAACATCTCAAACAGTAAAACCTGGCCATTTTAATAAGGAGTTTTATGACTTTTTACGCTCTCAGGGGTTTTTCGATGAAGGTTC
Human Coronavirus 229E	TTAAAAATGGCGAGGTTGAGTTTGTTTACATGCATCAGATTGAACTCGGAAGTGGTAGCCATGTAGGTTCTAGCTTTGATGGTGTTATGTATGGTGGTTTTGAGGACCAACCTAACCTTC
Human Coronavirus 229E	TTAAAAATTGTAATGTGTTGGATGATTTCATCGTGTTTAACAATAGTGGAACCAATGTAACGCAGGTTAAAAATGCTAGTGTTTATTTTTCACAGTTGTTGTGCAGGCCCATTAAGTTAG
Human Coronavirus 229E	TTAAACAAATGCCTAATTTTTATTACGCCAGTAATGGTACCTATAACTGTACTGAACCTGTCTTAACTTATTCTAGCTTTGGTATTTGTGCAGATGGTTCATTAATACCCGTGCCTCCCA
Human Coronavirus 229E	TTAAACATGAGGGTGATTGGGATAGTTTTTGTAAAACTATTCAATCAGCACTGTCTGTAGTTTCTGACTACGTCAAATTACCAACATATTACATCTATGATGAAGAAGGTGGCACTAATT
Human Coronavirus 229E	TTAAACCTGGTGACGCTGTGATTACAACTCAGCAAGCTGGTGCTGGTATTAAGTACTTTTGTGGTATGACTCTCAAGTTTGTTGCAAACATTGAAGGTGTCTCTGTTTGGCGAGCAATCG
Human Coronavirus 229E	TTAAATGGGACCATGACTCCGGTGTGGTTACAGTAGAACTAGAACCACCTTGCAGATTTGTTGTGGATACACCTACTGGACCCCAAATTAAGTATCTCTACTTTGTTAAGAATCTTAACA
Human Coronavirus 229E	TTAACATACTCTCCATGTTTTCGTCCTCATTCTCTATTGCTGCAATGTCAGGCCAAATCTTACTCAATTGTGCATTAGGTGCTTTTGCCATCTTTTGTTGTTTTCTTGTGACAAAATTTA
Human Coronavirus 229E	TTAACATCTTAGCTTGTTATGATGGTTGTGCCCAAGGTGTTTTTGGTGTGAACATGAGGACTAATTGGACTATTCGAGGTTCATTTATTAATGGTGCATGTGGTTCCCCTGGCTATAATC
Human Coronavirus 229E	TTAACATCTTTGTTTGTTTGTTTGTTGCACTTTTACATACTTGGCGCTTTGCTAAAGAGCGTTGTACTCATTGGTGCACTTATTTGTTCTCACTCCTTGCTGTTTTGTACACTGCATTGT
Human Coronavirus 229E	TTAACATGGCACGTAATGGTGTTGTTCCTCTTTCTGTCATTCCTGCTACTTCTGCGTCCAAGCTTGTTATTGTAGTACCAGATCATGATTCATTTGCGAAAATGATGGTAGATGGTTTTG
Human Coronavirus 229E	TTAACGATTATCTTTGTAGTGATACTGTTAGTGGTTATGCTAAATCAAAATTTGTTAAGGATGATTACTGTGATGGTTCATTGGGCTGTAAAATGTGTCTTTTTGGTTACCAAGAATTAA
Human Coronavirus 229E	TTAAGATTGGTGGTAAAGCTTTTAAAAAGTATGCATTTGACAAACCTTACATCGTGATACGTGATATCGTGTGCAAGGTTGAGCATAAAACAGATGCATCGTGGTTTGAGCTTTTGCCAC
Human Coronavirus 229E	TTAAGGATGCAGATTACAGTGCAAAAGTTGAAAACACTGTTGCACCAGTTAAAACTCCAGTTGAGTCACCACCTAAGGAAGAAATTGTTGTTAAGGCGAAGTTGAATTCTTTCCTTGTTT
Human Coronavirus 229E	TTAATAATGAACAAGGTACACCATTAACACCAATTTTGAGCTGTGGTATTTTTGGTGTCAAGCTTGAAACTTCATTAGAAGTTTTGCTTGATGTTTGCAATACAAAGGAAGTCAAAGTTT
Human Coronavirus 229E	TTAATCATGGCTGTACATGTGACCGGACTGCTATCCAAAGTTTTGATAGCAGTTATTTAAACGAGTCCGGGGCTCTAGTGCCGCTCGACTAGAGCCCTGTAATGGTACAGACATAGATTA
Human Coronavirus 229E	TTAATGATGGACGTGTAGATAATGGTTATGTTTGTGGTACTGGTTTGTGGAACCTTGTATTTAACATACTCTCCATGTTTTCGTCCTCATTCTCTATTGCTGCAATGTCAGGCCAAATCT
Human Coronavirus 229E	TTAATGGTGTGCAGCGTTCATTTTATGTTAATGCAAATGGTGGTAGTAAGTTTTGTAAGAAACATAGGTTTTTCTGTGTTGATTGTGACTCTTATGGTTATGGCAACACGTTTATAACTC
Human Coronavirus 229E	TTAATGTACTACTTTGGTGTGTGGTGCTTATAGTACTACTACTAGTATGTATTACAATAATAAAATTAATTAAGCTATGTTTTACTTGCCATATGTTTTGTAATAAAACAATTTATGGTC
Human Coronavirus 229E	TTACATGACACATGGTCAAATGGATGGTCTGTGTTTGTTCTGGAATTGTAATGTGGATATGTATCCTGAATTCTCAATCGTTTGCAGGTTTGACACACGTACACGCTCTACATTGAACCT
Human Coronavirus 229E	TTACTTACTCAATAGTTGGTGCCTTGTATGTGTCTTGGAGTGAAGGCGGTTCTATTACTGGTGTACCTAAGTCTATAACTGGTATTGCTGAGCTTAGTAACATTGTTTTAAACAATTGTA
Human Coronavirus 229E	TTACTTTACAATTAAGGCAAAATTTTCAAGCCATTTCCAGTTCTATTCAAGCTATTTATGATAGACTTGATGTTATTCAAGCTGATCAACAGGTTGATAGACTTATTACTGGAAGGCTTG
Human Coronavirus 229E	TTAGTGCACTAGTTCAGTGTACTTGTGGTAAAAAGTCATGGTCTGTTGGTGATTGGACCGGATTTAAATCCTCTTGTTGTAATGTTTCTGGCAAGAAGCTTTGTGTTGTACCTGGTAACG
Human Coronavirus 229E	TTAGTTGTATGTACTACGGTTTGTTATATTGGATTAACAGATTCTGTAAATGCACATTAGGTGTTTACGATTTCTGTGTTAGTCCAGCTGAATTTAAGTACATGGTTGCTAATGGTTTGA
Human Coronavirus 229E	TTATCACCCTGATTGTGTTGATTGTTATGATGAGATGTGTATTTTGCATTGTTCAAATTTCAACACACTCTTCGCTACCACAATACCAAATACAGCTTTTGGACCTCTATGCAGAAAAGT
Human Coronavirus 229E	TTATTTTAAACCTGGTGGTACAACTTCTGGTGATGCAACTACTGCTTATGCCAACTCTGTCTTTAATATATTTCAGGCTGTAAGTTCTAACATTAATCGCATTTTGAGCGTTAATTCGTC
Human Coronavirus 229E	TTCACTACGCGGGTGTAGTTTGGACACTACAAGAAGTTAAAGATAATGATGGTAAGAGTGTGCATCTTAAAGATGTTACAAAGGAAAATCAAGAAACACTTATTTGGCCTCTGATTTTGA
Human Coronavirus 229E	TTCATCATCAGAAGCCTTTGTGATCGGCATCAACTATTTAGGTGATTTTGCACAAGGACCATTTATTGATGGAAATGTTATACATGCAAACTATGTCTTTTGGCGTAATTCCACTATTAT
Human Coronavirus 229E	TTCATGTCAGATGTACTGATATTAGTGCTTGTTTTTTCAGCATTGTCAATCAGACCATTACTGTTAATGTTACTATGACTAATGGTAACATTAGCGCATACAATGTATGTAGCAACTGTG
Human Coronavirus 229E	TTCATTGGTCTGACGATGTTCACACTGTGTATGTGCCTGGTGCATACAGATGGAACACTGTTCATGTCAGATGTACTGATATTAGTGCTTGTTTTTTCAGCATTGTCAATCAGACCATTA
Human Coronavirus 229E	TTCCTAAAGATCACCCTCATTTGGGTAAGTTTTTGGAAGAAATTAATGCTTTCACAAAACCCTCTCAGGTCAAAGAAACACAACAACACCCGCTGCTTAATCCAGCTGCACAGGATTTTA
Human Coronavirus 229E	TTCTATGATGATTCTTTCTGATGATGGTGTTGTGTGTTATAATAAAACTTATGCTGAACTCGGTTACATTGCTGATATTAGTGCTTTTAAAGCTACTTTGTATTACCAGAACAGTGTATT
Human Coronavirus 229E	TTCTGTCTCGGGTTTGTGTGGAAGCAAAGTTCCGTCTTTGTGGAAACCAGTAACTGTTCCTAATGGCCTGCAACCGTGTGACACTTGCTGTTGCAAGTGATACTGAAATTTCTGCATCTG
Human Coronavirus 229E	TTGAAGATCCAGATTCACGTGCCACTTCTAGGTCCCAGTCACGTTCTCAGAGTAGAGATCGTGGTAAAAATTCTAAACCTCAGTCACGTAGTTCCTCAACAGAACGCCCTCAGAGTCAGG
Human Coronavirus 229E	TTGACAGTGAACTTTTGTCCACTTTGTCAGTAGATTTTAATGGTGTCTTACACAAGGCATACATTGATGTGCTACGTAATAGTTTTGGTAAAGATCTTAATGCTAATATGTCTTTAGCCG
Human Coronavirus 229E	TTGAGTCACCACCTAAGGAAGAAATTGTTGTTAAGGCGAAGTTGAATTCTTTCCTTGTTTACAACAATGTTTCTTTCTACCAGGGTGATGTTGACGCTGTTGTTAATGGTGTTGACTTTG
Human Coronavirus 229E	TTGATTGGGTCAAATTTTACGGTTTTAAAGATGCTGTTACTTTTGCAACAGTTGATCATAGTGCTTTTGCCTATGAGAGTGCTGTTGTTAATGGTGTCAGAGTGTTAAAAACCAGTGATA
Human Coronavirus 229E	TTGCTATAACTTGTGGCAAACATTTACAGAAGTAAATCTACAAGGTTTGGAGAACATTGCTTTTAATGTTGTTAAGAAGGGTTCATTTATAGGCGCTGATGGTGAACTACCAGTGGCTAT
Human Coronavirus 229E	TTGGAGTTACAACACCTGAAAAGTGTATTTTTACTTCCGCTTGTACCAGATTAGAAGGTCTGGGTGGTAACAATGTTTATTGTTATAACACAGAACTTATGGAAGGTTCTTTGCCTTACA
Human Coronavirus 229E	TTGGTATGCCATCTTTTGTTGCATATGAAACAGCAAGACAGGAGTATGAGAATGCTGTTGCAAATGGTTCTTCACCACAAATAATCAAACAATTGAAGAAAGCTATGAATGTTGCAAAAG
Human Coronavirus 229E	TTGGTGACAACGAAAAAATTGTTATTAATGGTCTCACTTATGTTTGTGCATGGCTTACTAAACGTAAACCATTGCCATACAAGAATCAGAACAACTTGGCTATAGAGGAAATAGAATACG
Human Coronavirus 229E	TTGGTGATTATAATTTGAGTAGTGTTCTACCTCAATTGTCACATTCAAATAATGTTATTGCTAAGCGCAGTGTTATTGAAGATATTCTTTTTAACAAAGTTGTCACATCTGGACTTGGAA
Human Coronavirus 229E	TTGTAGGTACATTTGAAAGTGCTGCTGCAGGAACATTTGTCATTGACATGCGTTCTTATGAAAAACTTGCTAATAGCATCTCTCCAGAAAAGTTGAAAAGTTATGCTGCTAGCTATAATA
Human Coronavirus 229E	TTGTATTAAGTCGGTTATGGACCACGAGCAGTCCATGTATAACTTACTTAAAGACTGTAATGCTGTTGCTAAGCATGATTTTTTCACTTGGCATGAAGGCAGAACCATCTATGGTAACGT
Human Coronavirus 229E	TTGTCAAATTTGTTACCACTAAGCTTAGAGGCGTTCGTGAAAGTGGTCTTAACAAAGTTAAGTATGCAACTGTTATTGTTGGTTCTACTGAGGATGTTAAATCATCTAGGATTGAACGCA
Human Coronavirus 229E	TTGTGCGCAAGGCTGAAGATATCTTCGGTACTTGTTGGTCTGCTCTTGTTTCTGTGCTTAAACAGCTTAAAGTTACCACAGGTGAACTTATGAAATTTGTTAAGACCATCTGTAGTTCAG
Human Coronavirus 229E	TTGTGGATACACCTACTGGACCCCAAATTAAGTATCTCTACTTTGTTAAGAATCTTAACAATTTAAGAAGGGGTGCTGTTTTGGGTTACATTGGTGCCACTGTCAGATTGCAAGCTGGTA
Human Coronavirus 229E	TTGTGGTTTGTTTAAGGATTGTGCACGTAACCCTATTGACTTACCACCCAGTCATGCCACCACTTATTTATCATTGTCTGATAGATTTAAGACTAGTGGTGACTTGGCAGTTCAAATAGG
Human Coronavirus 229E	TTGTTGGTCCACGCAAGGGTAAACACGAACGTGATTTGCTCATAAAAGCGTACAATACCATTAATAATGAACAAGGTACACCATTAACACCAATTTTGAGCTGTGGTATTTTTGGTGTCA
Human Coronavirus 229E	TTGTTTACACAGATGCAGAGGTTTGCAAGGTTAAAGAATTTGTTTCTACTTTGAGTGCTCAAAAAGTTGAGTCACCTAACGTGGAACCAACAACATTACATTTAGCTAAACTTGTGCCTA
Human Coronavirus 229E	TTGTTTTAAACATGCATTGGGTTGTGACTATGTTTACAATCCATATGTCATAGATATACAACAATGGGGTTATGTTGGTTCTCTTTCCACAAATCACCATGCTATATGTAATGTTCATAG
Human Coronavirus 229E	TTTACTATTTGGGCACAGGACCACATAAGGAATCAAAATTCAGAGAACGCATTGATGGTGTGGTCTGGGTTGCAGTTAATGGTGCTAAAACAGAACCAACTGGTTATGGTGTTCGCCGTA
Human Coronavirus 229E	TTTCAAATTAGAAATCTACGAAGATGTTCCTGAAGCTAGTTGATGATCACGCTTTGGTTGTTAATGTACTACTTTGGTGTGTGGTGCTTATAGTACTACTACTAGTATGTATTACAATAA
Human Coronavirus 229E	TTTCTACTACACAAATGCCAGATAGTTGTAGTATGCCTATAGAAGCAACCTGGCACTGGGTTACTTACTCAATAGTTGGTGCCTTGTATGTGTCTTGGAGTGAAGGCGGTTCTATTACTG
Human Coronavirus 229E	TTTCTGACTACGTCAAATTACCAACATATTACATCTATGATGAAGAAGGTGGCACTAATTTGAATTTGCCTGTTATGATTTCTGAATGGCCTCTTGAAGAAGAGAGCGAAAAAGACGTGC
Human Coronavirus 229E	TTTCTGGTGCAGTACCAAGTGATCTTAATACATCGGAATTGCTTACTAAGGCAATAGATGTTGATTGGGTCAAATTTTACGGTTTTAAAGATGCTGTTACTTTTGCAACAGTTGATCATA
Human Coronavirus 229E	TTTCTTTCTCGGACGTTATTGAAGTTAAAGACATTGCACCTGTGTATAGAGTCAAACTTTGCTTTGAGTTTGAGGATGAGAAACTTATAGATGTTTGTGAAAAATCTATTGGCAAGAAAC
Human Coronavirus 229E	TTTGCCGGCTATTAAATTGAATTTTGGAATGCTTAATGGTAATGCCGTTGCTACTGTCAAATCAGAGGATGGTAACATTAAAAATGTTAACTGGTTTGTGTATGTACGCAAAGATGGCAA
Human Coronavirus 229E	TTTGCGGTGCTGATGGAAAACCTGTCATAAGTGAAGAATTGTGGCAATTTATTGACCATTTTGGTGACAACGAAAAAATTGTTATTAATGGTCTCACTTATGTTTGTGCATGGCTTACTA
Human Coronavirus 229E	TTTGGAAGACAAATTTGATTTGTTAATTTCAGATATGTATGATGGTAAGACAAAGGCAATTGATGGTGAAAATGTTTCAAAGGAAGGGTTTTTCACTTACATCAATGGCGTTATTTGTGA
Human Coronavirus 229E	TTTGTATTATGAGTCTATTAGTTATGAAGAACAAGACGCTATGTTTGCATTAACAAAGCGTAACATTCTCCCTACTATGACTCAGTTAAATCTCAAATACGCCATATCTGGTAAGGAACG
Human Coronavirus 229E	TTTGTGCTAGTGTTAAACGTGATGGTGTGCAAGTTGGTTATTGTGCCCATGGTATTAAGTACTATTCACGTGTTAGAAGTGTTAGCGGTAGAGCTATTATAGTCAGTGTTGAACAGCTTG
Human Coronavirus 229E	TTTGTGGCAATGGCACCCACATTTTTTCAATTGTTAATGCTGCACCTGAAGGACTTGTGTTTTTGCATACTGTGCTGTTGCCCACTAAGTATAAAGATGTTGAAGCATGGTCTGGTTTGT
Human Coronavirus 229E	TTTTAACGTTGCCATTACTAGAGCAAAGAAAGGTATCTTTTGTATTATGTCTGACAGAACTCTGTTTGATGCACTTAAATTCTTTGAAATCACTATGACTGATTTACAGTCTGAAAATAG
Human Coronavirus 229E	TTTTAATGTTGTTAAGAAGGGTTCATTTATAGGCGCTGATGGTGAACTACCAGTGGCTATTAGTGGTGATAAAGTGTTTGTACGTGATGGTAATATTGACAATCTGGTTTTTGTTAATAA
Human Coronavirus 229E	TTTTACAGAGGATGTTTGTACCTGTTATGATAACAGCATACAAGGTTCTTATGAACGTTTTACTCTGTCAAATAATGCTGTGTTATTCTCTGCTACTGCTGTGAAAACAGGTGGTAAGAG
Human Coronavirus 229E	TTTTAGTTGTTAATGACAAAATTACTGAACTTCAATTGGATTATAGTGTTGATGTTATTGACAATGAAATAGTCGTCAAATCCAATATAAACCTATGTGCTCCACTTTATGTGAGAGACT
Human Coronavirus 229E	TTTTGCATACTGTGCTGTTGCCCACTAAGTATAAAGATGTTGAAGCATGGTCTGGTTTGTGTGTGGATGGTGTCAATGGTTATGTGCTTCGGCAACCTAATCTTGCACTTTATAAAGAAG
Human Coronavirus HKU1	AAAAAATTAGGCCCTATTTTTAATAGAGCTTTACTTAATACTGTCATTTTTGCAGACACCTTAGTTGAAGTAGGTTTAGTTGGTGTTTTAACTTTAGATAACCAAGATTTGTATGGTCAA
Human Coronavirus HKU1	AAAAATAATACATCATTTCCTACTAATATAGCTGTTGAATTGTTTACAAAACGTAGTATCCGGCACCACCCTGAACTTAAGATTCTTAGAAATTTGAACATTGATATTTGTTGGAAGCAT
Human Coronavirus HKU1	AAAAGTGCTGGTTATCCATTTAATAAATTTGGTAAAGCCAGACTTTATTATGAGGCATTATCATTTGAGGAACAGAATGAAATTTATGCATATACTAAACGTAATGTTCTGCCCACCTTA
Human Coronavirus HKU1	AAAATTACAGAGTTTTCTTGGAATGCTGATTTATATAAATTAATGAGTTGTTTTGCATTTTGGACAGTTTTTTGTACTAATGTAAATGCTTCTTCTAGTGAAGGGTTTTTAATAGGTATA
Human Coronavirus HKU1	AAAGGCTCAGTTTAAACCATTTGCTAAAGTTGACGGTGTTTATACTAACTTTAAGTTAGTTGGACATGATATTTGTGCTCAATTGAATGATAAGTTAGGTTTTAATGTAGATTTGCCGTT
Human Coronavirus HKU1	AAAGTTAAACTTTCAGATGTTGGTTTTGTTGAAGCTTATAACAATTGTACTGGTGGTAGTGAAATTAGAGATCTTCTTTGTGTACAATCCTTTAATGGTATTAAAGTTTTGCCTCCTATT
Human Coronavirus HKU1	AAAGTTGTTAATATTAATGTTGATTTTAAGGATTTTCAATTTATGTTGTGGTGTAATGATAATAAAATTATGACTTTTTATCCTAAAATGCAAGCCACTAATGATTGGAAACCTGGCTAT
Human Coronavirus HKU1	AAATATCCATCTAATTCAATTGTTTGTAGATTTGACACTCGAGTGTTAAATAAATTAAACCTTCCTGGATGTAATGGTGGTAGTTTGTATGTTAATAAACATGCATTCCATACTAATCCT
Human Coronavirus HKU1	AAATGCTTTTCAGACATTTAGATGGAGTATATTTATAAAAGGTTTTCTTGTTGTAGCCACTGTGTTTTTGTTTTGGTTTAATTTTTTGTATATAAATGTTATTTTTAGTGACTTTTATCT
Human Coronavirus HKU1	AAATGTCATAATTGTTGTGATGAGTATGGTGGTCATCATGATTTTGTTATCAAAACATCTCATGATGATTAGAATCTCTTGTCAGATCTCATTAAATCTAAACTTTATTTATGGACGTTT
Human Coronavirus HKU1	AAATGTTGCTAGACTTGTTAAAGCTGATGTTATTGTTAATCCTGCTAATGGGCATATGCTCCATGGTGGTGGAGTTGCAAAAGCTATAGCTGTAGCTGCAGGTAAAAAATTTTCTAAAGA
Human Coronavirus HKU1	AAATGTTGTTATGACCATGTTATGGCAACTAATCATAAATATGTTTTGAGTGTCTCACCTTACGTTTGTAATGCACCTAACTGTGATGTGAGTGATGTCACCAAATTATATTTGGGCGGT
Human Coronavirus HKU1	AAATTTGGTGCAATTAGTTCTTCTTTACAAGAAATTTTATCTCGTCTCGATGCTTTAGAGGCTCAGGTTCAGATTGATAGGCTTATTAATGGTCGTTTAACTGCTTTAAATGCTTATGTC
Human Coronavirus HKU1	AACAATTTTAATGTACCCTCACCTCTTAATTGGGAACGTAAAATTTTTTCTAATTGCAACTTTAATTTGAGTACTTTGCTTCGTTTAGTTCATACTGATTCTTTTTCTTGTAATAATTTT
Human Coronavirus HKU1	AACAGTGTTTTGGTAAAAGAGGACCTTCTCAAAATTTTGGTAATGCTGAAATGTTAAAGCTTGGTACTAATGATCCTCAGTTTCCTATTCTTGCAGAATTAGCTCCTACACCAGGTGCTT
Human Coronavirus HKU1	AACGTAATATATAACTTGGTTAATGTTGGTCATTATGATGGACGTACAGGTGAATTACCTTGTGCTATTATGAATGACAAAGTTGTTGTTAAGATTAATAATGTAGATACTGTTATTTTT
Human Coronavirus HKU1	AACTAAAACAGCCGTAAAGTCCGGTACGGCAATTTTAATTAAATCACCTTTGCATAGCTTGGGTGGTTTTCCTAAAGGGTATGTTATGGGCTTGTTCCGTTCATACAAGACTAAACGTTA
Human Coronavirus HKU1	AACTGCTAATGTAGGCCGTGTTATTAAATTTGAGACAGATGCATACAAACTTTTTTTGAGTGGTGATGATTGTTTTGTTTCAAATTCTTCTGTTATACAAGAAGTTTTATTGCTTCGTCA
Human Coronavirus HKU1	AACTGCTGCTATGGTTAAATCTAAAGGTGTTTGCCAAGTAGGAGATTGTTATGTTTCTACCGGTGGTAAATTATGTAAAACAATTCTTAATATTGTAGGCCCTGATGCTAGACAAGATGG
Human Coronavirus HKU1	AAGAAGGGCATTTTTTGTGTTATGAGTAATATGCAATTATTTGAATCTCTTAATTTTATTACTCTACCTTTAGATAAAATTCAAAATCAAACTTTACCTCGTTTGCATTGCACAACTAAT
Human Coronavirus HKU1	AAGACAATCTTATGTTTTGTTAGCACGTGCTTATAAGCATCTTAATAATTATGATTGTTGTTTGTCTACTCTCATATCGGCTGGTATATTTAGTGTTCCTGCTGATGTGTCATTAACTTA
Human Coronavirus HKU1	AAGATAGCTAGTTGTAAATGGACAGAAGTTGATGATTATGTTCTGGCAAATGAGTGTATTGAACGTTTAAAGTTATTTGCTGCAGAAACTCAAAAGGCAACTGAAGAGGCTTTTAAACAA
Human Coronavirus HKU1	AAGATGTTTTTGAACTTCATTATTCTGGTTCTATTAGGTTTGATAGTACTTTACCAGGCTTTGAGACAATTATGAAAGTTCTTGAAGAGAATTTAAATGCTTACGTTAATTCTAATCAGA
Human Coronavirus HKU1	AAGTGTCGCTGTTCAATCTAAAGATTTAAATTTTTTAAACGGGTTCGGGGTACTAGTGTGAATGCCCGGCTAGTACCCTGTGCTAGTGGTTTATCTACTGATGTTCAATTAAGGGCATTT
Human Coronavirus HKU1	AATAAAACTTTGTATAGTGAGTTTAGTACTATAGTTATAGGTAGTGTTTTTATTAACAACTCTTATACTATTGTTGTTCAACCTCATAATGGTGTTTTGGAGATTACAGCTTGTCAATAC
Human Coronavirus HKU1	AATAAAATTATGACTTTTTATCCTAAAATGCAAGCCACTAATGATTGGAAACCTGGCTATTCTATGCCTGTTTTGTATAAGTATTTGAATGTTCCATTAGAGAGAGTCTCTTTATGGAAT
Human Coronavirus HKU1	AATACATCTTGTAGGTTATTGCAGCGTGTCATGCTTAAAGCTGCCATGCTATGTAATAGATACAACTTATGTTATGACATAGGCAATCCTAAAGGTTTAGCTTGTGTCAAAGATTATGAA
Human Coronavirus HKU1	AATAGCAGCGGACTTACCTTGTACATTACATTTTTCATTATTTGATGACAATTTTTGTGCTTTTTGCACCCCTAAAAAAATTTTTATTGCTGCATGTGCTGTGGATGTAAACGTTTGTCA
Human Coronavirus HKU1	AATATTCAACAGATATATCTAATTAGTAAATTTTTAAAAGCTAATCCAGTTTGGAATAGTGCTGTTTTTATTAGTCCTTATAATAGTCAGAATTATGTTGCTAAGCGTGTTTTAGGTGTT
Human Coronavirus HKU1	AATCTTAATACTAATTTGCATTTTGATGTTGATAATATTAATTTTAAATCCCTAGTTGGATGTTTAGGTCCACACTGCGGTTCTTCTTCTCGTTCTTTTTTTGAAGATTTATTGTTTGAC
Human Coronavirus HKU1	AATGATACCACTTGTAAGTATGTTTTTACCACAATAAATGCATTACCAGAGTTGGTTACAGATATTGTTGTTGTTGATGAAGTTAGTATGCTTACTAATTATGAATTGTCTGTTATAAAT
Human Coronavirus HKU1	AATGCCCGGCTAGTACCCTGTGCTAGTGGTTTATCTACTGATGTTCAATTAAGGGCATTTGACATTTGTAATACCAATAGAGCTGGTATAGGTTTATATTATAAAGTGAATTGTTGCCGT
Human Coronavirus HKU1	AATGCTCTTCTTTCTATTCAGAATGGTTTTAGTGCTACCAACTCTGCACTTGCTAAAATACAAAGTGTTGTTAATTCTAATGCTCAAGCACTTAATAGTTTGTTACAGCAATTATTTAAT
Human Coronavirus HKU1	AATGGCAACATTATTGGTTTTAAAGATTTTGTTACTAATAAAACATATAATATTTTCCCTTGTTATGCAGGAAGAGTTTCTGCTGCTTTTCATCAAAATGCTTCCTCTTTGGCTTTACTT
Human Coronavirus HKU1	AATTACCTGGGTAAATCTTCTTTTGAAATAGATGGCAATGTTATGCATGCTAACTATTTGTTTTGGAGAAATAGTACAACATGGAATGGCGGTGCTTATAGTTTATTTGATATGACTAAA
Human Coronavirus HKU1	AATTGTAATGTGTGTTCTAATCGTGCTACATGCTACAATTCTAGAACTGGTTATTATGGTTGTTGGCGCCATAGTTATACTTGTGATTATGTGTATAATCCACTTATTGTAGATATACAA
Human Coronavirus HKU1	AATTTAGAAGTTTATAATAAAGAGAAAACTTATTATGAGTTGACTAAAAGTTGTGGTGTTGTGGCTGAACATGATTTCTTTACATTTGATATTGATGGTAGTCGCGTGCCACATATAGTT
Human Coronavirus HKU1	AATTTATTTTTTTGAAGGCGTTGCAGAATCTGTTATAGTAGAAGATGATGTTATTGAGAATGTCAAATCTTCTTTATCATCTTATGAGTATTGTCAACCACCTAAATCTGTAGAAAAAAT
Human Coronavirus HKU1	AATTTGAGCTCTCATAGTGTTGTTTACTCACGTTATTGTTTTTCTGTTAATAATACTTTTTGTCCTTGTGCTAAACCTTCTTTTGCTTCAAGTTGCAAGAGTCATAAACCACCTTCTGCT
Human Coronavirus HKU1	ACAAGGTGGTGTACCTATAATTAATTGTGTTAAAATGCTCTGTGATCATGCTGGTACTGGTATGGCCATTACTATTAAACCTGAGGCTACTATTAACCAAGATTCTTATGGTGGTGCCTC
Human Coronavirus HKU1	ACACTGATTCTGATTCGTTGAGTTCTAAACCTCAGCGTAAAAGAGGTGTTAAACAATTACCAGAACAGTTTGACTCTCTTAATTTAAGTGCTGGTACTCAGCACATTTCAAATGATTTTA
Human Coronavirus HKU1	ACAGCAGAAACAGCCCATTCTGTTAATGTTAATCGATTTAATGTTGCCATAACTAGAGCCAAGAAGGGCATTTTTTGTGTTATGAGTAATATGCAATTATTTGAATCTCTTAATTTTATT
Human Coronavirus HKU1	ACATATTCAGATTTCTTATAATGATTTTTATGCTAGTGGTTGTGTTTTATCATCTTTGTGTACTATGTTTAAAAGAGGTGATGGTACACCACATCCTTATTGTTATTCAGATGGTGTTAT
Human Coronavirus HKU1	ACATCACATTCTGTAGCTAGTTTAAGTGCACCTACACTTGTCCCACAAGAGAACTATGCTAGTATAAGATTTTCTAGTGTTTATAGTGTTCCATTGGTGTTTCAAAATAATGTTGCTAAT
Human Coronavirus HKU1	ACATGATGTTTGTCAAGTCTGTGGTTTTTGGAGAGATGGCAGTTGTTCCTGTGTAGGTTCAAGTGTCGCTGTTCAATCTAAAGATTTAAATTTTTTAAACGGGTTCGGGGTACTAGTGTG
Human Coronavirus HKU1	ACATTTGTTAATGAGTATTATGAATTTTTATGTAAGCATTTTAGTATGATGATTTTGAGTGATGATGGTGTTGTCTGTTATAACTCTGATTATGCTAGTAAGGGTTATATAGCTAATATA
Human Coronavirus HKU1	ACCTCAATTGTATGGTTTGTGTATAACACCTAATGTATGTTTTGTTAAAGGTGATATTATAAATGTTGCTAGACTTGTTAAAGCTGATGTTATTGTTAATCCTGCTAATGGGCATATGCT
Human Coronavirus HKU1	ACGTGAACCTGTACATTTATTATCTGCTGATGCAATAGTTTTAAAGCTTCCTAGTTTGATGAAAGTTATGACTCATATGGATGATTTTTCTATTAAATCTATATATAATGTTGATTTGTG
Human Coronavirus HKU1	ACGTGGTAAATTTGTACAAGTCCCTTTGGGTATAAAAGATCCTATTCTTTATGTGTTAACACATGATGTTTGTCAAGTCTGTGGTTTTTGGAGAGATGGCAGTTGTTCCTGTGTAGGTTC
Human Coronavirus HKU1	ACTAAATCTTTATTACCTAATACTGGTGTTTATGACTTATCTGGTTTTACTGTTAAGCCTGTTGCAACTGTACATCGTCGTATTCCTGATTTACCTGATTGTGACATTGATAAATGGCTT
Human Coronavirus HKU1	ACTAGCAGTGGTGATGCAACTACTGCTTTTGCTAATTCTGTTTTTAATATATGTCAGGCTGTTACTGCTAATGTTTGTTCTCTTATGGCCTGTAATGGCCATAAGATTGAAGATTTAAGT
Human Coronavirus HKU1	ACTAGGAAGTTGTACTTTTGAAGATGAATTGGCACCTTCTGACGTTTATCAACAATTGGCTGGTGTTAAATTGCAATCTAAAACAAAAAGATTTATTAAAGAAACAATTTATTGGATTTT
Human Coronavirus HKU1	ACTAGTACTGGTAAGACAGTTTTAGGTGAGTATGTTTTTGATAAAAGTGAATTAACTAACGGTGTGTATTACCGCGCTACAACTACTTATAAACTTTCTATAGGTGATGTTTTTGTTTTA
Human Coronavirus HKU1	ACTATATATTAATTAGTAGAAATTTTATATTTAGACATTTGATTGTTAGAGTAGTTATAAGGTTTAGCTGTAGTATAAACGCCTCCGGGAAGAGCTATCAATTGTAGTGTTTAATATATA
Human Coronavirus HKU1	ACTATGTGTGAGTATCCTCATACTATTTGTAAATCTAAAGGTAGTTCTCGTAATGAATCTTGGCATTTTGATAAATCTGAACCTTTGTGTCTGTTCAAGAAAAATTTTACTTATAATGTT
Human Coronavirus HKU1	ACTCAAATGAATTTAAAATATGCTATCAGTGCTAAGAATAGAGCTCGCACTGTAGCAGGTGTTTCTATTCTTAGTACTATGACAGGCCGAATGTTCCATCAAAAATGTTTGAAGAGTATA
Human Coronavirus HKU1	ACTCTACCTTTAGATAAAATTCAAAATCAAACTTTACCTCGTTTGCATTGCACAACTAATCTTTTTAAAGATTGTAGTAAAAGTTGCTTAGGTTATCATCCAGCGCATGCCCCCTCATTT
Human Coronavirus HKU1	ACTGAAGTTTTTACTGATGTTTGTGTTGATTACGACCTTTATGGTATTACAGGACAAGGTATTTTTAAAGAAGTTTCTGCTGTTTATTATAATAGTTGGCAAAATCTTTTGTATGATTCT
Human Coronavirus HKU1	ACTTATTTGTGATTGTGGTATTAAACAAGAAAGTCGTGTTGGTGTTGATGCTGTTATGCATTTTGGTACATTAGCAAAGACTGATCTTTTTAATGGTTATAAGATTGGCTGTAATTGTGC
Human Coronavirus HKU1	ACTTATTTTGGAGATTGTATGACTTTACCATTTGATTGTCATTGGGATTTGATAATATCTGATATGTATGATCCTCTTACTAAAAATATTGGTGATTATAATGTGAGTAAGGATGGGTTT
Human Coronavirus HKU1	ACTTCAGATTATTTAATCTAAATCTAAACATTATGAATAAATCTTTTCTTCCTCAATTTACTTCTGATCAAGCTGTTACATTCTTAAAAGAATGGAATTTCTCTTTGGGTGTAATACTAC
Human Coronavirus HKU1	ACTTGAACGTATGGCAGACCTAGCACTTACTAACATGTATAAAGAGGCTCGGATTAATGATAAGAAGAGTAAAGTTGTTTCCGCTTTGCAGACAATGCTTTTTAGCATGGTTCGTAAATT
Human Coronavirus HKU1	AGAAAAAGCATGTAATATAGCTAAGTCTGTGTATGAACGTGATAAAGCTGTAGCTCGCAAACTTGAACGTATGGCAGACCTAGCACTTACTAACATGTATAAAGAGGCTCGGATTAATGA
Human Coronavirus HKU1	AGATATGCCTGTTCTTAAAACTATTAATGGTTTAGTTTGTATTGTAGGCAATAAGTTTTATAACGTTAGTACAGGGTTAATTCCTGGTTTTGTTTTACCATGTAATGCACAGGAACAACA
Human Coronavirus HKU1	AGATGCTAGTGCACCTGCTACAGGCTGGCTTCTTTACCAATTATTGAATGGTCTTTTTGTAGTATCTCAAGCCAACTTTAATTTTGTTGCTTTAATACCTGATTATGCTAAAATTTTAGT
Human Coronavirus HKU1	AGATGGTTTAATTCCCCGTAGTTATTATCTAATTCAGAGTGGTATTTTCTTTACATCTTTGATGTCTCAATTTTCACAAGAAGTTTCTGATATGTGTTTAAAAATGTGTATTTTGTTTAT
Human Coronavirus HKU1	AGATGTTTTGCTTACTGTAGATGGTGTTAATTTTAAATCTATTTCTCTTACTGTAGGTGAAGTTTTTGGTAAAATACTTGGTAATGTTTTCTGTGATGGCATTGATGTTACTAAGTTAAA
Human Coronavirus HKU1	AGATTTCTTTTCTCTTACTGCTAGTTCTATTTTTGGAGCTATATTGGCTATAGTTGTTGTCTTGGTTTTTTATTATTTAATAAAACTTAAGCGTGCTTTTGGAGATTATACTAGTGTTGT
Human Coronavirus HKU1	AGCTATGCTTCTGCTACCATTCAAGAGATTGTTAGTGATAGAGAAGTTATTTTGTGTTGGGAGACAGGTAAAGTTAAACCACCACTTAATAAAAATTATGTTTTCACAGGCTACCATTTT
Human Coronavirus HKU1	AGCTCTCTGTTTTGATAAATCTAAACAATTTGTACCTGTACAGGTTGTTGATTCTAGATGGAACAACGAGCGTGCCTCAGATATTTCTTTATCTGTTGCATGTCAATTGCCATATTGTTA
Human Coronavirus HKU1	AGCTTATGCTTTACTTAGACAATATCGTGGTATTAAACCCGTACTTTTTGTAGACCAGTATGGTTGTGACTATTCTGGTAAATTAGCAGATTGTCTTCAAGCTTATGGTCATTATTCTTT
Human Coronavirus HKU1	AGGACACTCTCTATCAGAATGAATTCTTGCTGTAATAACAGATAGAGTAGGTTGTTACAGACTATATATTAATTAGTAGAAATTTTATATTTAGACATTTGATTGTTAGAGTAGTTATAA
Human Coronavirus HKU1	AGGCCATTATACACATTTGAAATGTGGTTCACCTTACCAACATTATGATGCTTGTAGTGTTAAAAAATATACAGGTGTTAGTGGTTGTTTAACTGACTGCTTGTATCTTAAAAATTTAAC
Human Coronavirus HKU1	AGGTAGAATTGTCCATTGTACTAAATTGAATGTACCATTTTTGATTTGTTCTAATACTCCTCTGAGTAAGGATTTACCTGATGATGTTGTTGCAGCTAACATGTTTATGGGTGTAGGTGT
Human Coronavirus HKU1	AGGTGGCGTGCCAGTTATTGAAGTCTCCCAAATTCAATCAAAATTGACTGATGTGAAATGTGCTAATGTTGTTTTGTTAAATTGTTTACAGCATTTGCATGTTGCTTCTAATTCTAAGTT
Human Coronavirus HKU1	AGGTTATCAATGATTAAAGGTCCGCAACGAGCTGATTTAAATGGTGTGATTGTGGATAAAGTTGGAGAACTCAAAGTTGAGTTTTGGTTCGCTATGAGAAAAGATGGTGACGATGTTATC
Human Coronavirus HKU1	AGTAGAAAAGGGTGTTACTGTAGATGATTTTGTTGCTGTTGTTTGTGATGCTATAGAGAATGCTTTAAACTCTTGTAAAGAGCATCCAGTGGTTGGTTATCAAGTTCGTGCATTTTTAAA
Human Coronavirus HKU1	AGTATAAGATTTTCTAGTGTTTATAGTGTTCCATTGGTGTTTCAAAATAATGTTGCTAATTATCAGCACATTGGAATGAAACGTTATTGCACTGTTCAAGGTCCCCCTGGTACGGGAAAG
Human Coronavirus HKU1	AGTATCTCAAGCCAACTTTAATTTTGTTGCTTTAATACCTGATTATGCTAAAATTTTAGTTAATAAATTTTACACTTTTTTTAAGTTATTATTAGAGTGTGTTACAGTTGATGTTTTAAA
Human Coronavirus HKU1	AGTGTTTTTCAACAAGTTTTGTACTATCAGAATAATGTCTTTATGTCTGAATCTAAATGTTGGGTTGAAAATGATATTACTAATGGTCCTCATGAATTTTGTTCCCAACATACTATGTTA
Human Coronavirus HKU1	AGTTAATTTTAACGAGAAACCTGTTGTTATGGAGATTCCGTCTTTGATGACAGTTAAGGTTATGTTTGATTTAGATTCTACTTTTGATGATATTTTAGGTAAAGTTTGTTCAGAATTTGA
Human Coronavirus HKU1	AGTTATAAATGTTGTTGTTTGGTGTATTAATTTTCTTATGCTTTTTGTTTTTCAAGTTTATCCTATTTGTGCATGTGTTTATGCTTGTTTTTATTTTTATGTAACATTGTATTTTCCTTC
Human Coronavirus HKU1	AGTTGGTTGTATGATGCGTTTGTTCTATGATAGAGATGGACAGCGTGTTTACGATGATGTTGATGCTAGTTTATTTGTAGATATTAATAATCTGTTACATTCTAAAGTTAAAGTTGTTCC
Human Coronavirus HKU1	AGTTTGTATTTATTGCCGTGCACGTGTAGAGCATCCAGATGTAGATGGTATATGTAAATTACGTGGTAAATTTGTACAAGTCCCTTTGGGTATAAAAGATCCTATTCTTTATGTGTTAAC
Human Coronavirus HKU1	AGTTTTTGGTAAAATACTTGGTAATGTTTTCTGTGATGGCATTGATGTTACTAAGTTAAAGTGTAGTGATTTTTATGCCGATAAAATTTTATATCAGTATGAAAATTTGTCTTTAGCTGA
Human Coronavirus HKU1	ATAATCTTGTATTTTACTTTCCACACTTTTCATCTCTCTGCCAGTGACGTGTTGGTTGTCCTCAGCGTCCCTCCCATAGGTCGCAATGATTAAAACCAGCAAATACGGTCTCGGCTTCAA
Human Coronavirus HKU1	ATACGCAATTTACAAAAACGCTTATACTCTAATGTTTATCGTACAGATTATGTTGATTATACATTTGTTAATGAGTATTATGAATTTTTATGTAAGCATTTTAGTATGATGATTTTGAGT
Human Coronavirus HKU1	ATAGACACAGCCGGCGTTCTTTTAAAACAGCTGATGGTCAACAAAAGCAGTTGTTACCGAGATGGTATTTCTACTATCTCGGTACCGGCCCATATGCCAATGCATCCTATGGTGAATCCC
Human Coronavirus HKU1	ATATGCAGCTATAGATTTTGTTCAGTATGAAGTAGATAGACGTGTTTTATTTGATTATGTTAGTTTAGTCAAATTAATTGTTGAACTCGTTATTGGTTATTCATTATACACAGTATGGTT
Human Coronavirus HKU1	ATATTGTAGGAAAATTGGTGTTAATGTATGTAGTGATAGTACATTTGAAGAAACATCTCTTACTACTTTTATGATTACTAAAGATTCTTATTGTAGATTAAAGAATTCTGTTTCTGATGT
Human Coronavirus HKU1	ATCTGAAAATAGATATAGTGTTTTGTCTGTTGATTCTGTATCTGAGGAGTCACAAGGTAATGTGGTTACTTCTGTTATGGAATCGCAGATTAGTACTAAAGAGGTTAAGTTAAAGGGTGT
Human Coronavirus HKU1	ATCTTCTATTATTAAACATCCAATTTGTGTTTATGATTTTTTGCCTATTATTTTACAAGGTATTTTATTATGTTTAGCTTTACTTTTTGTTGTTTTTCTATTATTTTTGTTATATAACGA
Human Coronavirus HKU1	ATGCACGTTGCATCTGCTAGTGCTCTGCTTGATTTACGAACTTGTTGTTTTAGTGTAGCTGCCATTACAAGTGGTATAAAATTTCAAACTGTAAAACCAGGTAACTTTAACCAAGACTTT
Human Coronavirus HKU1	ATGGATGATAATCTGTTTATTGCTAAATATGGTTTAGAAGACTATGCATTTGATCATATAGTTTATGGTAGTTTTAACCATAAAGTTATAGGAGGTTTGCATTTGCTTATAGGCTTATTT
Human Coronavirus HKU1	ATGGTCAAGGAGTTCCCATTGCTTTCGGAGTACCCCCTTCTGAAGCAAAAGGATATTGGTATAGACACAGCCGGCGTTCTTTTAAAACAGCTGATGGTCAACAAAAGCAGTTGTTACCGA
Human Coronavirus HKU1	ATGGTCTTTGGTTTGTATAAACAATCTTGCACGGGTTCACCTTATATAGATGATTTTAATAAGATAGCTAGTTGTAAATGGACAGAAGTTGATGATTATGTTCTGGCAAATGAGTGTATT
Human Coronavirus HKU1	ATGTCTTACTATTGTGAAAACCATAAACCCCATTATTCATTTAAGTTAGTTATGAATGGTATGGTCTTTGGTTTGTATAAACAATCTTGCACGGGTTCACCTTATATAGATGATTTTAAT
Human Coronavirus HKU1	ATGTGTTGTTTAGGTCCTGATATCTTTTTGGGAAATTGTTATAGGTGTCCTAAAGAAATTGTAGAAACTGTTTCAGCATTGGTTTATGATAATAAACTCAAGGCTAAAAATGATAATAGT
Human Coronavirus HKU1	ATGTTAATAGTGGTTTTGCTGTTTTTGTTAAGTCTAAAGTTGGTAACTATCGTTTACCGTCTAGTAAACCTAGTGGTATGGATACTGCCTTGTTAAGAGCTTAAATCTAAACTATTAGGA
Human Coronavirus HKU1	ATGTTTGGTGTCGCAAGTTTGGCAAATTTGCTTCTCACTTTACATTACGTAGTCACGATATTTCCCATAGTAATAATTTTGGTGTTGTAACTAGTTTTACTACTTATGGTAATACTGTTT
Human Coronavirus HKU1	ATTAAGCTTTGTATGCAACTTTGTGGTTTTTGTAATTTCTTTATTATTTCACCTTCGGCTTACGTTTATAAAAGAGGTATGCAGTTGTATAAGTCTTATAGTGAACAAGTTATACCACCC
Human Coronavirus HKU1	ATTACCTTTTAAGTTTAAGGATTTAGCTATTGAAAATATGTGGTTATCTTATAAGGTGGGTTATAATCAAAGTTTTGTTGATTATTTACTGACCACTATTCCTAAAGCTATTGTTTTGCC
Human Coronavirus HKU1	ATTATTCCTGGTTCTCCGGGATCACTCAATTTCAAAAAGGTAGAGACTTTAAATTTTCAGATGGTCAAGGAGTTCCCATTGCTTTCGGAGTACCCCCTTCTGAAGCAAAAGGATATTGGT
Human Coronavirus HKU1	ATTCCCACTAACTTTACTATAGTTGGTCAAGAGGAATTTATTCAAACTAATTCTCCTAAAGTTACTATTGATTGTTCTTTATTTGTCTGTTCTAATTATGCAGCTTGCCATGACTTATTG
Human Coronavirus HKU1	ATTGCACCTAAACAAGGGTATTTTATTAAACATAATGATCATTGGATGTTCACTGGTAGTTCTTACTATTATCCTGAACCAATTTCAGATAAAAATGTTGTTTTTATGAATACTTGTTCT
Human Coronavirus HKU1	ATTGTTCAAATGTTATCTGATTATCTTTTAGACCTTTCTGATAGTGTAGTATTTATTACTTGGTCTGCCAGTTTTGAACTTACTTGTTTAAGGTATTTTGCTAAATTAGGCAGAGAGCTT
Human Coronavirus HKU1	ATTTAAGTTATTGGGTACTACACTTGTTAATAAAATGGTTAATTGGTTTAATACCATGTTAGATGCTAGTGCACCTGCTACAGGCTGGCTTCTTTACCAATTATTGAATGGTCTTTTTGT
Human Coronavirus HKU1	ATTTAATAAATGGCAGTGGCAGGAAGCATGGTATGAATTTCGTGCTGGCAGACCACATAGGTTAGTTGCTCTTGTTTTAGCTAAAGGTCATTTTAAATTTGATGAACCATCAGATGCTAC
Human Coronavirus HKU1	ATTTACTAATAGTACTGATACTGTTAACCATGATTCTTTTAATTTGTATGGTTATTCTGTCACACCATTTGGTTCTTGTATATATTGGTCGCCGCGTCCTGGATTGTGGATTCCTATAAT
Human Coronavirus HKU1	ATTTGTGTCTAAAGTATAATTACTGTCAACCTATTGTTGGTTACTGTATTGTACCTTTAAATGTTTGGTGTCGCAAGTTTGGCAAATTTGCTTCTCACTTTACATTACGTAGTCACGATA
Human Coronavirus HKU1	ATTTTATTTTACAGATGTACCTTATATTAAATTGATTCTCTTGAGTTACTTATTTATAGGGTATATTTTATCTTGTTATTGGGGATTTTTCTCTCTTTTAAACAGTGTTTTTAGAATGCC
Human Coronavirus HKU1	ATTTTGTCATTAGTTCAAAATGCTCCTTATGGTTTGTTGTTTATGCATTTTAGTTATAAACCTATTTCTTTTAAAACTGTTTTAGTAAGTCCTGGTTTGTGTATATCAGGTGATGTAGGT
Human Coronavirus HKU1	ATTTTTAAAGAAGTTTCTGCTGTTTATTATAATAGTTGGCAAAATCTTTTGTATGATTCTAATGGCAACATTATTGGTTTTAAAGATTTTGTTACTAATAAAACATATAATATTTTCCCT
Human Coronavirus HKU1	ATTTTTATATGATAATTTTACATCCATTTGGCCCTATTATTCTTTTGGTAGGTGTCCTACATCTTCTATTATTAAACATCCAATTTGTGTTTATGATTTTTTGCCTATTATTTTACAAGG
Human Coronavirus HKU1	CAAACACAAACTGTAGATTCTGCTCAAGGTTCGGAATATGATTATGTTATATATTCACAAACAGCAGAAACAGCCCATTCTGTTAATGTTAATCGATTTAATGTTGCCATAACTAGAGCC
Human Coronavirus HKU1	CAAAGTGTTGTTAATTCTAATGCTCAAGCACTTAATAGTTTGTTACAGCAATTATTTAATAAATTTGGTGCAATTAGTTCTTCTTTACAAGAAATTTTATCTCGTCTCGATGCTTTAGAG
Human Coronavirus HKU1	CAAGAGTCTATTAAGTCTTTGAATAATAGTTATATCAATCTTAAAGATATAGGTACATATGAAATGTATGTAAAATGGCCTTGGTATGTTTGGCTACTAATTTCTTTTTCATTTATAATA
Human Coronavirus HKU1	CACACCATTTGGTTCTTGTATATATTGGTCGCCGCGTCCTGGATTGTGGATTCCTATAATTAAATCTTCAGTCAAGTCTTATGATGATTTGGTTTATTCAGGTGTAGTAGGTTGTAAATC
Human Coronavirus HKU1	CACGTTCTCAATCACGTGGACCCAATAATCGTTCATTAAGTAGAAGTAATTCTAATTTTAGACATTCAGATTCTATAGTAAAACCTGATATGGCTGATGAGATCGCTAATCTTGTTTTAG
Human Coronavirus HKU1	CACTTAATAAGTATGGTTGATTTATTTTTCAATGATACTGCTTGGTACATAGGACAGATTTTAGTTTTAGTTTTATTTTGTCTTATTTCTTTAATCTTTGTTGTTGCTTTTTTAGCAACT
Human Coronavirus HKU1	CACTTTTGGGTCTGTTTACTATCATAATTCTATGGATTGCCCTATTGTAGTGGCAGTTATGGATGAAGATATCGGTTCTACTATGTTTAATGTTCCTACTAAAGTTTTGAGACATGGCTT
Human Coronavirus HKU1	CAGAACAGTTTGACTCTCTTAATTTAAGTGCTGGTACTCAGCACATTTCAAATGATTTTACTCCTGAGGATCATAGTTTACTTGCTACTCTTGATGATCCTTATGTAGAAGACTCTGTTG
Human Coronavirus HKU1	CAGAGTCGTGTATTGTCAAGTTTTGAACCTCGCTCAGATTTAGAACGGGATTTTATTGATATGGATGATAATCTGTTTATTGCTAAATATGGTTTAGAAGACTATGCATTTGATCATATA
Human Coronavirus HKU1	CAGTGGGGTTATACAGGTTCTTTAACTAGTAATCACGATATAATTTGTAATGTACATAAAGGTGCACATGTTGCGTCAGCTGATGCAATTATGACTCGTTGTTTAGCAATCTATGATTGT
Human Coronavirus HKU1	CATGATGATTAGAATCTCTTGTCAGATCTCATTAAATCTAAACTTTATTTATGGACGTTTGGAGACCTAGCTACACACATTCTCTTGTTATTAGAGAATTTGGTGTTACAAACCTTGAAG
Human Coronavirus HKU1	CATTATTATGTTTTGCCTTTGACTTGTAATGCTATATCTTCTAATACTGATAATGAGACTTTACAATATTGGGTCACACCTTTGTCTAAACGCCAATATCTTCTTAAATTTGACAACCGT
Human Coronavirus HKU1	CATTCATATTTTATTACTGATCAGGAGTGTGGTAGTAGTAAGAGTGTTTGTACAGTTATTGATTTATTATTAGATGATTTTGTTTCTATTGTTAAGTCATTAAATTTGAGTTGTGTTAGT
Human Coronavirus HKU1	CCAAGCTTGGTAAAGATTCTAAACCTCAGCAAGTCACTAAGCAAAATGCCAAGGAAATCAGGCATAAAATTTTAACAAAACCTCGCCAAAAGCGAACTCCTAATAAACATTGTAATGTTC
Human Coronavirus HKU1	CCACTGCAAATAGGTTTTTCAACTGGTGTGGATTTTGTAGTTGAAGCTACTGGCTTATTTGCTGAGAGAGATTGTTATACTTTTAAAAAAACTGTAGCTAAAGCTCCTCCTGGTGAAAAA
Human Coronavirus HKU1	CCAGACTTTTACATCTATGTTGACTAATTATTTTTTGGATGATGTTGAAATGGTTGCTTATAACCCTGATCTTTCACAATATTATTGTGATAATGGTAAGTATTATACAAAACCTATTAT
Human Coronavirus HKU1	CCATCTGGTAGTATTCTTGTAGATAATGATTTAAACCCATTTGTTAGCGATAGTTTAGTTACTTATTTTGGAGATTGTATGACTTTACCATTTGATTGTCATTGGGATTTGATAATATCT
Human Coronavirus HKU1	CCATGGTCAGCAGCAGCTGGCATACCATTTTCTCTTAATGTACAATATAGAATTAATGGTTTGGGTGTTACTATGGATGTTCTTAATAAAAATCAAAAGTTGATAGCTACTGCTTTTAAT
Human Coronavirus HKU1	CCATGGTGGTGGAGTTGCAAAAGCTATAGCTGTAGCTGCAGGTAAAAAATTTTCTAAAGAAACTGCTGCTATGGTTAAATCTAAAGGTGTTTGCCAAGTAGGAGATTGTTATGTTTCTAC
Human Coronavirus HKU1	CCCAACTCCAGACGATCTGATTTGCAGTTGGGCAGTTCTGGTTTTCTGCAATCTTCTAATTATAAAATTGACACTACTTCTAGTTCTTGTCAATTGTATTATAGTTTGCCTGCAATTAAT
Human Coronavirus HKU1	CCTAAATGTGATCGTGCTATGCCAAATATTTTGCGTATTGTTAGTAGTTTAGTTTTGGCCCGCAAACATGAATTTTGTTGTTCACATGGTGATAGATTTTATCGCCTTGCGAATGAATGT
Human Coronavirus HKU1	CCTATTTCTTTTAAAACTGTTTTAGTAAGTCCTGGTTTGTGTATATCAGGTGATGTAGGTATTGCACCTAAACAAGGGTATTTTATTAAACATAATGATCATTGGATGTTCACTGGTAGT
Human Coronavirus HKU1	CCTTCTAGGTGTTGTTGATAAACAAGTTATCCTTGTTAGTAATAATAAAGAAGATTTTGATATTATTCAAAAATGTCAAATTACTTCAGTTGTTGGTACTAAAGCATTGGCTGTTAGATT
Human Coronavirus HKU1	CCTTGTGTGTACGTAGATGGTTTAGAATCTAAACAAGTTGATTACGTTCCTTTAAGAAGCGCCACTTGTATCACACGGTGTAATCTAGGTGGAGCTGTTTGTTCAAAGCATGCTGAAGAA
Human Coronavirus HKU1	CGAAGATACTATTGATGGTGTCGTTGAAGACACTATTAATGACGATGAAGATGTTGTTACTGGTGACAATGACGATGAAGATGTTGTTACTGGTGACAATGACGATGAAGATGTTGTTAC
Human Coronavirus HKU1	CGCAAACATGAATTTTGTTGTTCACATGGTGATAGATTTTATCGCCTTGCGAATGAATGTGCTCAAGTTTTGAGTGAAATAGTTATGTGTGGCGGTTGCTATTATGTTAAGCCTGGTGGT
Human Coronavirus HKU1	CGCATAAGTGAGTATGTTGTGGATGTTTCTTATGGTTTGGGTACATATTATATACTTGATCGTGTTTATTTAAATACTACTATATTATTTACTGGTTATTTCCCTAAATCTGGTGCCAAT
Human Coronavirus HKU1	CGGCACCACCCTGAACTTAAGATTCTTAGAAATTTGAACATTGATATTTGTTGGAAGCATGTCCTGTGGGATTATGTTAAAGATAGTTTGTTTTGTAGTTCCACTTATGGTGTTTGTAAA
Human Coronavirus HKU1	CGGTGGTAAATTATGTAAAACAATTCTTAATATTGTAGGCCCTGATGCTAGACAAGATGGAAGACAATCTTATGTTTTGTTAGCACGTGCTTATAAGCATCTTAATAATTATGATTGTTG
Human Coronavirus HKU1	CGTAATGATTGTTCAATATTGTGTGAAATTCTTTGTGAGTATGCTGATTGTAAAGAATCCTACTTTTCTAAGAAAGATTGGTATGATTTTGTTGAAAATCCTGATATTATTAATATATAT
Human Coronavirus HKU1	CGTAGGAAAAAAAAATCTAATTTGTTAATTCAAGAGTTTTTACAGTATGATTCTAGTATTCATTCATATTTTATTACTGATCAGGAGTGTGGTAGTAGTAAGAGTGTTTGTACAGTTATT
Human Coronavirus HKU1	CGTAGGAATCTTTCAAAGTATACTATGTTAGATCTTTGCTATGCATTGCGTCATTTTGATCGTAATGATTGTTCAATATTGTGTGAAATTCTTTGTGAGTATGCTGATTGTAAAGAATCC
Human Coronavirus HKU1	CGTCAAGGGATCCTACTACTCAAGAAGCTATCCCTACTAGGTTTCCGCCTGGTACGATTTTGCCTCAAGGCTATTATGTTGAAGGCTCAGGAAGGTCTGCTTCTAATAGTCGACCAGGTT
Human Coronavirus HKU1	CGTCCAGACTGTTAATGTTATTGCTTGGCTCTATGCAGCTATACTTAATAATTGTGCTTGGTTTGTACAAAATGATGTTTGTTCTACTGAAGATTTTAATGTTTGGGCTATGGCAAATGG
Human Coronavirus HKU1	CGTGTGCTGTTGAGCAAGGGTTCTTTAGAACCTAGGCACTTCAATTCTATTACTAAAATAATGTGTTGTTTAGGTCCTGATATCTTTTTGGGAAATTGTTATAGGTGTCCTAAAGAAATT
Human Coronavirus HKU1	CGTGTTTATTTAAATACTACTATATTATTTACTGGTTATTTCCCTAAATCTGGTGCCAATTTTAGGGATCTATCTTTAAAAGGTACTACATATTTGAGTACTCTTTGGTATCAGAAACCC
Human Coronavirus HKU1	CGTTTATGATAATCATGTGAAGATAGATTGTCGCTGCATTCTTGGACAAGAATGGCATGTGCAGTCAAATCTTATCCGTGATATTTTTGTTCATGAAGATCTACATGTTGTAGAAGTTCT
Human Coronavirus HKU1	CTAGTAAACCTAGTGGTATGGATACTGCCTTGTTAAGAGCTTAAATCTAAACTATTAGGATGTCTTATACTCCCGGTCATTATGCTGGAAGTAGAAGCTCCTCTGGAAATCGTTCAGGAA
Human Coronavirus HKU1	CTCAGCGTCCCTCCCATAGGTCGCAATGATTAAAACCAGCAAATACGGTCTCGGCTTCAAGTGGGCGCCAGAATTTCGTTGGCTGCTTCCGGATGCAGCGGAGGAGTTGGCTAGTCCTAT
Human Coronavirus HKU1	CTCCTGAGGATCATAGTTTACTTGCTACTCTTGATGATCCTTATGTAGAAGACTCTGTTGCTTAATGAGAATGAATCCTAATTCGACACTAGGTGGTAACCCCTCGCTATTATTCGGAAT
Human Coronavirus HKU1	CTGAGGCTGTGTCTAGATTAGTTGAATCAGCTTCTGAATTTATTGTTTGGCGTGCAGAGGCACTTAATAAGTATGGTTGATTTATTTTTCAATGATACTGCTTGGTACATAGGACAGATT
Human Coronavirus HKU1	CTTAATGAGAATGAATCCTAATTCGACACTAGGTGGTAACCCCTCGCTATTATTCGGAATAGGACACTCTCTATCAGAATGAATTCTTGCTGTAATAACAGATAGAGTAGGTTGTTACAG
Human Coronavirus HKU1	CTTACGTCCACCTCGTAATAGTTTTGAGGCTATTTTGTTAAATTTAAAACTGCTTGGAATAGGTGGCGTGCCAGTTATTGAAGTCTCCCAAATTCAATCAAAATTGACTGATGTGAAATG
Human Coronavirus HKU1	CTTCCTGGATGTAATGGTGGTAGTTTGTATGTTAATAAACATGCATTCCATACTAATCCTTTTACTAGAACTGTTTTTGAAAATCTTAAGCCTATGCCTTTTTTCTATTATTCAGATACG
Human Coronavirus HKU1	CTTCTGATCAAGCTGTTACATTCTTAAAAGAATGGAATTTCTCTTTGGGTGTAATACTACTTTTTATTACTATCATATTGCAGTTCGGTTATACGAGCCGTAGTATGTTTGTTTATCTTA
Human Coronavirus HKU1	CTTGAAGTTAAAATTGACTTTTAATAAGCAAGAGGCAAGTGTCCCTATTCTTACAACACCCTTTTCACTTAAAGGAGGTGTTGTATTGAGTAATTTGTTATATATATTATTTTTTGTTAG
Human Coronavirus HKU1	CTTGATACTACTCAATTGCATGTAGCTGATACTCTTATGCAAGGTGTCACACTTAGCTCCAATCTTAATACTAATTTGCATTTTGATGTTGATAATATTAATTTTAAATCCCTAGTTGGA
Human Coronavirus HKU1	CTTGATGGTTATTCTAAATTGTTTATTACTAAAGATGAAGCCATTAAACGTGTTAGAGGTTGGGTTGGTTTTGATGTTGAGGGCGCTCATGCTACTCGCGAAAACATTGGAACAAACTTT
Human Coronavirus HKU1	CTTGGTTTTTTATTATTTAATAAAACTTAAGCGTGCTTTTGGAGATTATACTAGTGTTGTAGTTATAAATGTTGTTGTTTGGTGTATTAATTTTCTTATGCTTTTTGTTTTTCAAGTTTA
Human Coronavirus HKU1	CTTTTCACTTAAAGGAGGTGTTGTATTGAGTAATTTGTTATATATATTATTTTTTGTTAGTTTAATCTGTTTTATATTATTGTGGGCTTTATTGCCTACATATAGTGTTTATAAGTCTGA
Human Coronavirus HKU1	CTTTTTAAAGATTGTAGTAAAAGTTGCTTAGGTTATCATCCAGCGCATGCCCCCTCATTTTTAGCAGTTGATGATAAATATAAGGTTAATGAAAATTTGGCTGTAAATTTAAATATTTGT
Human Coronavirus HKU1	GAAAAATTTGGCTGATGCTAAAAATAGTGGTTCTGTTAATCAACAACAGATAAAACAGTTAGAAAAAGCATGTAATATAGCTAAGTCTGTGTATGAACGTGATAAAGCTGTAGCTCGCAA
Human Coronavirus HKU1	GAAAAGTGTGGTGTATTGGATGGATCATATAATGTTTCTTGTCTTTGTAGTACTGATGCCTTTCTAGGTTGGTCTTATGACACTTGCGTCAGTAACAACCGTTGTAATATTTTTTCTAAT
Human Coronavirus HKU1	GAAAGTTATGACTCATATGGATGATTTTTCTATTAAATCTATATATAATGTTGATTTGTGTGATTGTGGTTTTGTTATGCAGTATGGTTATGTAGATTGTTTTAATGATAATTGTGATTT
Human Coronavirus HKU1	GAAATGTATGTAAAATGGCCTTGGTATGTTTGGCTACTAATTTCTTTTTCATTTATAATATTCCTTGTATTGCTCTTTTTTATATGTTGTTGTACTGGTTGTGGTTCTGCATGTTTTAGT
Human Coronavirus HKU1	GAAATTAGAGATCTTCTTTGTGTACAATCCTTTAATGGTATTAAAGTTTTGCCTCCTATTTTGTCTGAATCTCAAATTTCTGGTTACACCACAGCCGCTACTGTTGCTGCTATGTTTCCA
Human Coronavirus HKU1	GAACAACGAGCGTGCCTCAGATATTTCTTTATCTGTTGCATGTCAATTGCCATATTGTTATTTTCGCAATTCTTCTGCTAATTATGTTGGCAAGTATGATATTAACCACGGTGATAGTGG
Human Coronavirus HKU1	GAACCTGTTTTAACATATTCTCGTTTAATATCTCTTATGGGTTTTAAATTAGATTTGACTCTTGATGGTTATTCTAAATTGTTTATTACTAAAGATGAAGCCATTAAACGTGTTAGAGGT
Human Coronavirus HKU1	GAACGTTTAAAGTTATTTGCTGCAGAAACTCAAAAGGCAACTGAAGAGGCTTTTAAACAAAGCTATGCTTCTGCTACCATTCAAGAGATTGTTAGTGATAGAGAAGTTATTTTGTGTTGG
Human Coronavirus HKU1	GAAGAATGCTTCTTTGTATACATCTTTGGTTCCACATACACGTTATAGCCTTGCTAATTCTAATGGTTTTATAAGATTTCCTGATGTTATTAGTGAAGGTATTGTACGTATTGTAAGAAC
Human Coronavirus HKU1	GAAGTCAGATGAGGGTGGGTTATGCCCCTCTACTGGTCAAGCGATGGAAAGTGTTGGATTCGTTTATGATAATCATGTGAAGATAGATTGTCGCTGCATTCTTGGACAAGAATGGCATGT
Human Coronavirus HKU1	GAATGATAAAAATATTTGTCTTTTAGATCAGGCTTGGCGTTTTCCATGTGCAGGTAGAAAAGTTAATTTTAACGAGAAACCTGTTGTTATGGAGATTCCGTCTTTGATGACAGTTAAGGT
Human Coronavirus HKU1	GACACACACCGTTATCGTTTGTCTCTTAAAGATTTACTTCTTTATGCAGCAGATCCTGCTATGCACGTTGCATCTGCTAGTGCTCTGCTTGATTTACGAACTTGTTGTTTTAGTGTAGCT
Human Coronavirus HKU1	GACATTCAGATTCTATAGTAAAACCTGATATGGCTGATGAGATCGCTAATCTTGTTTTAGCCAAGCTTGGTAAAGATTCTAAACCTCAGCAAGTCACTAAGCAAAATGCCAAGGAAATCA
Human Coronavirus HKU1	GACATTTGTAATACCAATAGAGCTGGTATAGGTTTATATTATAAAGTGAATTGTTGCCGTTTTCAGCGTATAGATGACGACGGTAATAAATTGGATAAGTTCTTTGTTGTCAAAAGAACT
Human Coronavirus HKU1	GACCACTATTTTGTCATTAGCTATAGCAAAAATTGTTGCTAATTGGTTGTCTGTTAATATATTTTATTTTACAGATGTACCTTATATTAAATTGATTCTCTTGAGTTACTTATTTATAGG
Human Coronavirus HKU1	GACTGGTGTAGGTGTTCTTGTTTACCTGATCCTATAACTGCTTATGACCCTAGGTCTTGTTCTCAAAAAAAGTCTCTGGTTGGTGTTGGTGAACATTGTGCAGGGTTCGGTGTTGATGAA
Human Coronavirus HKU1	GAGACAGGTAAAGTTAAACCACCACTTAATAAAAATTATGTTTTCACAGGCTACCATTTTACTAGTACTGGTAAGACAGTTTTAGGTGAGTATGTTTTTGATAAAAGTGAATTAACTAAC
Human Coronavirus HKU1	GAGTTTGAGCGATTGACGTTCGTACCGTCTATCAGCTTACGATCTCTTGTCAGATCTCATTAAATCTAAACTTTTTAAACAAGATTCCCTGTTATCCATGCTTGTGAGTGTGGTTTAATC
Human Coronavirus HKU1	GATATCTACATTTTTGTTTAGTTGTATAATTTCTGCATTTGTTAAATGGACTATATTTATGTATATTAATACACATATGATTGGTGTTACATTATGTGTACTTTGTTTTGTTAGTTTTAT
Human Coronavirus HKU1	GATATGTATGATCCTCTTACTAAAAATATTGGTGATTATAATGTGAGTAAGGATGGGTTTTTTACTTACATTTGTCATTTAATTCGTGATAAATTATCTTTGGGTGGTAGTGTAGCTATA
Human Coronavirus HKU1	GATATGTTACGTCATCTTATAAAGGATGTTGACAACCCTGTTCTTATGGGTTGGGATTATCCTAAATGTGATCGTGCTATGCCAAATATTTTGCGTATTGTTAGTAGTTTAGTTTTGGCC
Human Coronavirus HKU1	GATATTGTTGTTGTTGATGAAGTTAGTATGCTTACTAATTATGAATTGTCTGTTATAAATGCTCGTATTAAAGCTAAACATTATGTATATATTGGAGATCCTGCTCAATTACCTGCACCA
Human Coronavirus HKU1	GATGAATCTAAGATATATGGTAGTTGTTTTAAGAGTATTGTTTTAGATAAATTTGCCATACCCAACTCCAGACGATCTGATTTGCAGTTGGGCAGTTCTGGTTTTCTGCAATCTTCTAAT
Human Coronavirus HKU1	GATGATGGTGTTGTCTGTTATAACTCTGATTATGCTAGTAAGGGTTATATAGCTAATATAAGTGTTTTTCAACAAGTTTTGTACTATCAGAATAATGTCTTTATGTCTGAATCTAAATGT
Human Coronavirus HKU1	GATGGTATTTCTACTATCTCGGTACCGGCCCATATGCCAATGCATCCTATGGTGAATCCCTCGAAGGGGTCTTCTGGGTTGCTAATCACCAAGCTGACACTTCTACTCCCTCCGATGTTT
Human Coronavirus HKU1	GATGTCTCAATTTTCACAAGAAGTTTCTGATATGTGTTTAAAAATGTGTATTTTGTTTATGGACAGAGTTTCAGTTGCTACATTTTATATAGAGCATTATGTTAATAGGTTGGTTACTCA
Human Coronavirus HKU1	GATGTGCATAAAGATAATTTTAAAGATGGTTTATGTATGTTTTGGAATTGTAATGTTGATAAATATCCATCTAATTCAATTGTTTGTAGATTTGACACTCGAGTGTTAAATAAATTAAAC
Human Coronavirus HKU1	GATGTTACTAGTTAAACATAAGCATTTTTATTTGACTATGTATATAATTCCTGTACTCTGTACCTTGTTTTATGTAAATTATTTAGTTGTTTATAAGGAAGGTTTTAGAGGTTTTACTTA
Human Coronavirus HKU1	GATTGTACACGTATTATTCCTGCTAAAGTTCGTGTAGATTGTTATGATAAGTTTAAAATTAATGATACCACTTGTAAGTATGTTTTTACCACAATAAATGCATTACCAGAGTTGGTTACA
Human Coronavirus HKU1	GATTGTGATAATGATAGGTGTATTATTCATTGTGCTAATTTTAATATACTATTTAGTATGGTTTTACCTAATACTTGTTTTGGTCCCCTTGTTAGACAAATTTTTGTAGATGGTGTACCG
Human Coronavirus HKU1	GATTTATTATTAGATGATTTTGTTTCTATTGTTAAGTCATTAAATTTGAGTTGTGTTAGTAAAGTTGTTAATATTAATGTTGATTTTAAGGATTTTCAATTTATGTTGTGGTGTAATGAT
Human Coronavirus HKU1	GATTTCATCTAGTGCCGGTGATTCTATTTTTAAGAGTTTTCATTTCACTCGATTTTATAATTACACTGGCGAAGGTGATCAAATTATTTTTTATGAGGGTGTTAATTTTAATCCTTATCA
Human Coronavirus HKU1	GCAAGATATGAGACAAAAGCAGTCTGTATGGCTTGCCAATTGTGACTTTGATATTGTAGTGGCTTGGCATGTAGTTCGTGATTCACGATTTGTTATGCGCCTGCAGACTATAGCTACTAT
Human Coronavirus HKU1	GCAGAAAAACCCAACCTAAATTCACTGTGTCTACTCAACCACAAGGAAATACTATCCCACATTATTCCTGGTTCTCCGGGATCACTCAATTTCAAAAAGGTAGAGACTTTAAATTTTCAG
Human Coronavirus HKU1	GCAGCTACCCGAGGTGTTCCTGTTGTTATAGGAACCACTAAATTTTATGGTGGTTGGGACGATATGTTACGTCATCTTATAAAGGATGTTGACAACCCTGTTCTTATGGGTTGGGATTAT
Human Coronavirus HKU1	GCAGGCTTTGCAAAGTGAGTTTGTAAATATGGCTAGTTTTGTTGAATATGAAGTCGCAAAGAAAAATTTGGCTGATGCTAAAAATAGTGGTTCTGTTAATCAACAACAGATAAAACAGTT
Human Coronavirus HKU1	GCAGTCAAATCTTATCCGTGATATTTTTGTTCATGAAGATCTACATGTTGTAGAAGTTCTAACTAAAACAGCCGTAAAGTCCGGTACGGCAATTTTAATTAAATCACCTTTGCATAGCTT
Human Coronavirus HKU1	GCATGTACAGGGTAATGTTGCTAAGGCAGCTAATATTTCTTGTATATGGTTTATTGATGCTTTTAATCAACTTACTGCTGATTTACAGCATAAATTAAAAAAAGCATGTGTTAAAACTGG
Human Coronavirus HKU1	GCCACTTGTATCACACGGTGTAATCTAGGTGGAGCTGTTTGTTCAAAGCATGCTGAAGAATATTGTAACTACCTTGAGTCTTATAATATAGTTACTACAGCAGGCTTTACTTTTTGGGTT
Human Coronavirus HKU1	GCCATTACAAGTGGTATAAAATTTCAAACTGTAAAACCAGGTAACTTTAACCAAGACTTTTACGAGTTTGTTAAAAGTAAAGGCTTGTTTAAAGAGGGTAGTACAGTTGATTTGAAACAT
Human Coronavirus HKU1	GCCTCTTGTTATCATTGCGAACAGGTATAATGAAGTTGCTAATGCTGTTATGCAGAATAATGAGTTGATGCCTCATAAATTAAAAATACAAGTTGTTAATAGTGGTTCTGATATGAATTG
Human Coronavirus HKU1	GCGCTCTATGACTTATTGTAGAGTGGGTGCATGTGAATACGCCGAAGAGGGTATATGTTTTAATTTTAATAGTTCCTGGGTTTTGAATAATGATTATTATAGAAGTATGCCTGGAACTTT
Human Coronavirus HKU1	GCTAGTCATGCTGCTGTAGATGCATTGTGTGAAAAAGCTTATAAGTTTTTAAATATTAACGATTGTACACGTATTATTCCTGCTAAAGTTCGTGTAGATTGTTATGATAAGTTTAAAATT
Human Coronavirus HKU1	GCTCAAGTTTTGAGTGAAATAGTTATGTGTGGCGGTTGCTATTATGTTAAGCCTGGTGGTACTAGCAGTGGTGATGCAACTACTGCTTTTGCTAATTCTGTTTTTAATATATGTCAGGCT
Human Coronavirus HKU1	GCTCAGGTTCAGATTGATAGGCTTATTAATGGTCGTTTAACTGCTTTAAATGCTTATGTCTCTCAACAGCTTAGTGATATTTCTCTTGTAAAATTTGGTGCTGCTTTAGCTATGGAGAAG
Human Coronavirus HKU1	GCTCGTATTAAAGCTAAACATTATGTATATATTGGAGATCCTGCTCAATTACCTGCACCACGTGTGCTGTTGAGCAAGGGTTCTTTAGAACCTAGGCACTTCAATTCTATTACTAAAATA
Human Coronavirus HKU1	GCTGAGAGAGATTGTTATACTTTTAAAAAAACTGTAGCTAAAGCTCCTCCTGGTGAAAAATTTAAACATTTAATACCCCTTATGTCAAAAGGTCAAAAGTGGGATATTGTTAGAATTAGA
Human Coronavirus HKU1	GCTGATTCTGGCATGCCTACTACTTTTTTATTTAGTTTGTATCTTGGTACTCTTTTATCTCATTATTATGTTTTGCCTTTGACTTGTAATGCTATATCTTCTAATACTGATAATGAGACT
Human Coronavirus HKU1	GCTGGTTGTTTTGTTGATGATTTATTGAAGACTGACAGTGTTCTTTTGATAGAGCGCTTTGTAAGTCTAGCTATAGATGCTTACCCTTTAGTACATCATGAAAATGAAGAATACCAAAAA
Human Coronavirus HKU1	GCTGTTTTTATTAGTCCTTATAATAGTCAGAATTATGTTGCTAAGCGTGTTTTAGGTGTTCAAACACAAACTGTAGATTCTGCTCAAGGTTCGGAATATGATTATGTTATATATTCACAA
Human Coronavirus HKU1	GCTTAAACGACCTGTAAATCCAACTGATGCTTCACATTATGTAGTTACTGATATTAAGCAAGTTGGTTGTATGATGCGTTTGTTCTATGATAGAGATGGACAGCGTGTTTACGATGATGT
Human Coronavirus HKU1	GCTTTAGAAGCTTTTAGAAAAGCAAGAAATGGTGTTTTTATTAGTACTGAAAAATTAAGTAGGTTATCAATGATTAAAGGTCCGCAACGAGCTGATTTAAATGGTGTGATTGTGGATAAA
Human Coronavirus HKU1	GGACAGAGTTTCAGTTGCTACATTTTATATAGAGCATTATGTTAATAGGTTGGTTACTCAATTTAAGTTATTGGGTACTACACTTGTTAATAAAATGGTTAATTGGTTTAATACCATGTT
Human Coronavirus HKU1	GGAGACCTAGCTACACACATTCTCTTGTTATTAGAGAATTTGGTGTTACAAACCTTGAAGATTTGTGTCTAAAGTATAATTACTGTCAACCTATTGTTGGTTACTGTATTGTACCTTTAA
Human Coronavirus HKU1	GGATAATCAGGCTTTAAATTCTATTCTGGATAATGCTGTTAAAGGTTGTGTACCTTTGAGTGCTATTCCAGCATTGGCTGCTAATACTTTAACTATAGTAATACCAGATAAACAAGTTTT
Human Coronavirus HKU1	GGATGAAGATATCGGTTCTACTATGTTTAATGTTCCTACTAAAGTTTTGAGACATGGCTTTCATGTTTTACATTTTTTAACTTATGCATTTGCTAGTGATAGTGTTCAGTGCTATACACC
Human Coronavirus HKU1	GGCATAAAATTTTAACAAAACCTCGCCAAAAGCGAACTCCTAATAAACATTGTAATGTTCAACAGTGTTTTGGTAAAAGAGGACCTTCTCAAAATTTTGGTAATGCTGAAATGTTAAAGC
Human Coronavirus HKU1	GGCTTGGCATGTAGTTCGTGATTCACGATTTGTTATGCGCCTGCAGACTATAGCTACTATTTGTGGTATTAAATATGTTGCACAACCTACAGAAGATGTAGTAGATGGAGATGTAGTTAT
Human Coronavirus HKU1	GGGTGGTTTTCCTAAAGGGTATGTTATGGGCTTGTTCCGTTCATACAAGACTAAACGTTATGTTGTACATCATCTTTCTATGACTACATCTACTACTAATTTTGGTGAAGATTTTTTGGG
Human Coronavirus HKU1	GGTAATTGCGCGGGTAATGTCATTGGTAATGATGCTCTAACACGTTTTACTATCTTTACTCAGAGTCGTGTATTGTCAAGTTTTGAACCTCGCTCAGATTTAGAACGGGATTTTATTGAT
Human Coronavirus HKU1	GGTGCACATGTTGCGTCAGCTGATGCAATTATGACTCGTTGTTTAGCAATCTATGATTGTTTTTGTAAATCTGTTAATTGGAATTTAGAGTATCCAATAATTTCTAATGAGGTCAGTATA
Human Coronavirus HKU1	GGTGGAGTTTTAATCCAGAGACCAATAATCTTATGTGTATTGATATGAAAGGCAAGATGTTTGTTAGGCCAGTTATTGAGGACTATCACACATTAACTGCTACTGTTATTCGTGGTCATC
Human Coronavirus HKU1	GGTGTGTATTACCGCGCTACAACTACTTATAAACTTTCTATAGGTGATGTTTTTGTTTTAACATCACATTCTGTAGCTAGTTTAAGTGCACCTACACTTGTCCCACAAGAGAACTATGCT
Human Coronavirus HKU1	GGTGTTATTACTAATGCTGTTGATTGTTCTAGTAGTTTCTTTAGCGAGATTCAATGTAAAACTAAATCTTTATTACCTAATACTGGTGTTTATGACTTATCTGGTTTTACTGTTAAGCCT
Human Coronavirus HKU1	GGTTGTTAAAAGTTTATCTTTAGTTGATGTTTGGGATATGTATTTGACAGGTTGTGATTATGTTGTTTGGGTTGCTAATGAATTGTCACGCCTAGTTAAATCACCAACAGTTAGGGAATA
Human Coronavirus HKU1	GTAAGTCTAGCTATAGATGCTTACCCTTTAGTACATCATGAAAATGAAGAATACCAAAAAGTCTTTCGTGTATATTTAGAATATATAAAAAAACTGTATAATGATCTTGGTACTCAGATC
Human Coronavirus HKU1	GTAGAAACTGTTTCAGCATTGGTTTATGATAATAAACTCAAGGCTAAAAATGATAATAGTTCATTATGTTTTAAAGTATATTTTAAGGGACAGACAACACATGAGAGTTCAAGTGCTGTA
Human Coronavirus HKU1	GTATATTAATACACATATGATTGGTGTTACATTATGTGTACTTTGTTTTGTTAGTTTTATGATGTTACTAGTTAAACATAAGCATTTTTATTTGACTATGTATATAATTCCTGTACTCTG
Human Coronavirus HKU1	GTATATTTTATCTTGTTATTGGGGATTTTTCTCTCTTTTAAACAGTGTTTTTAGAATGCCTATGGGTGTTTATAATTATAAAATTTCTGTTCAAGAATTGCGTTATATGAATGCTAATGG
Human Coronavirus HKU1	GTATGCTAATTGGTGTTGTTTAAAATGTGGTTTTTCTTTTGATTTAAATGGTTTGGATGCTTTGTTTTTTTATGGAGATATTGTGTCTCATGTTTGTAAGTGTGGACATAATATGACTCT
Human Coronavirus HKU1	GTCACCTACTATTACACATACTAATTGTTGGTTGCGTTCTGTGTTACTTGTAATGCAGAAATTACCTTTTAAGTTTAAGGATTTAGCTATTGAAAATATGTGGTTATCTTATAAGGTGGG
Human Coronavirus HKU1	GTCCTGTGGGATTATGTTAAAGATAGTTTGTTTTGTAGTTCCACTTATGGTGTTTGTAAATACACAGATTTGAAGTTCATCGAAAATTTGAATATACTTTTTGATGGTCGTGACACTGGC
Human Coronavirus HKU1	GTCGAATTTAGAAGAGGATGTTTTGTTATTTATTACAGCCTTTTTAGGTACTTATACATGGACCACTATTTTGTCATTAGCTATAGCAAAAATTGTTGCTAATTGGTTGTCTGTTAATAT
Human Coronavirus HKU1	GTCTCATAATAATTGTTATGTGAATGTAGCTTGTCTTATGTTGCAGCATATTAATCTTAAATTTAATAAATGGCAGTGGCAGGAAGCATGGTATGAATTTCGTGCTGGCAGACCACATAG
Human Coronavirus HKU1	GTCTTACCAGATGCAGGGCTGTCAACTTGTTTTGACAGTCTCTTTACAAAATCCTTACACTCCAAAATATACTTTTGGTAATGTTAAACCTGGTGAAACTTTTACTGTTTTAGCTGCGTA
Human Coronavirus HKU1	GTCTTTCGTGTATATTTAGAATATATAAAAAAACTGTATAATGATCTTGGTACTCAGATCTTAGATAGTTATAGTGTTATTTTAAGTACTTGTGATGGTTTAAAGTTTACTGAAGAATCA
Human Coronavirus HKU1	GTGGCAGTATTGTAGTGTTTTACATAATGAAATACTATCTACTTCAGATTTGAGTGTAGCTTTTGATAAGCTTGCTCAATTATTGATTGTTTTATTCGCCAATCCTGCTGCAGTTGATAC
Human Coronavirus HKU1	GTGGCTGAACATGATTTCTTTACATTTGATATTGATGGTAGTCGCGTGCCACATATAGTTCGTAGGAATCTTTCAAAGTATACTATGTTAGATCTTTGCTATGCATTGCGTCATTTTGAT
Human Coronavirus HKU1	GTGGGCGCCAGAATTTCGTTGGCTGCTTCCGGATGCAGCGGAGGAGTTGGCTAGTCCTATGAAGTCAGATGAGGGTGGGTTATGCCCCTCTACTGGTCAAGCGATGGAAAGTGTTGGATT
Human Coronavirus HKU1	GTGTAGAGTTACTCTAGGTGATTTTACTATAATGTCTGGTCGGATGAGTTTAACAGTTGTGTCTTACCAGATGCAGGGCTGTCAACTTGTTTTGACAGTCTCTTTACAAAATCCTTACAC
Human Coronavirus HKU1	GTGTAGTGATTTTTATGCCGATAAAATTTTATATCAGTATGAAAATTTGTCTTTAGCTGATATTTCTGCTGTACAAAGTTCATTTGGGTTTGATCAGCAACAATTGCTTGCTTATTATAA
Human Coronavirus HKU1	GTGTGGTAATCTTGAACAAAATCATATTCTTGGCGTTAATAATTCTTGGTGTAGGCAACTGTTGCTTAATAGAGGTGATTATAATATGCTTCTAAAAAATATTGACTTGTTTGTTAAGCG
Human Coronavirus HKU1	GTTAAGATAGATGGTGATTATGTTTATTTACCATATCCAGATCCTTCTAGAATTTTAGGAGCTGGTTGTTTTGTTGATGATTTATTGAAGACTGACAGTGTTCTTTTGATAGAGCGCTTT
Human Coronavirus HKU1	GTTAATGAGTGTGTTAAAAGTCAATCTCCTCGTATTAATTTTTGTGGTAATGGTAATCATATTTTGTCATTAGTTCAAAATGCTCCTTATGGTTTGTTGTTTATGCATTTTAGTTATAAA
Human Coronavirus HKU1	GTTAATTTTACTAAAGCGCCTCTTGTTTATTTGAATCATTCTGTACCAAAATTGTCTGATTTTGAATCTGAGTTATCTCATTGGTTTAAAAATCAAACATCCATTGCGCCTAATTTGACT
Human Coronavirus HKU1	GTTACTATTAATAATTATAATCCTTCTTCTTGGAATAGAAGGTATGGTTTTAATAATTTTAATTTGAGCTCTCATAGTGTTGTTTACTCACGTTATTGTTTTTCTGTTAATAATACTTTT
Human Coronavirus HKU1	GTTACTATTGATTGTTCTTTATTTGTCTGTTCTAATTATGCAGCTTGCCATGACTTATTGTCAGAGTATGGCACTTTTTGTGATAATATTAATAGTATTTTAGATGAAGTTAATGGTTTA
Human Coronavirus HKU1	GTTACTGCTAATGTTTGTTCTCTTATGGCCTGTAATGGCCATAAGATTGAAGATTTAAGTATACGCAATTTACAAAAACGCTTATACTCTAATGTTTATCGTACAGATTATGTTGATTAT
Human Coronavirus HKU1	GTTAGTTGCTCTTGTTTTAGCTAAAGGTCATTTTAAATTTGATGAACCATCAGATGCTACTGATTTTATTCGTGTTGTTTTGAAACAAGCTGATTTATCAGGTGCAATTTGTGAATTAGA
Human Coronavirus HKU1	GTTATAGGTGATTTTAATTGTACTAATTTTGCTATTAATGATTTAAACACCACAGTTCCTCGCATAAGTGAGTATGTTGTGGATGTTTCTTATGGTTTGGGTACATATTATATACTTGAT
Human Coronavirus HKU1	GTTGCAACTGTACATCGTCGTATTCCTGATTTACCTGATTGTGACATTGATAAATGGCTTAACAATTTTAATGTACCCTCACCTCTTAATTGGGAACGTAAAATTTTTTCTAATTGCAAC
Human Coronavirus HKU1	GTTGCTTAATAGAGGTGATTATAATATGCTTCTAAAAAATATTGACTTGTTTGTTAAGCGTCGTGCTGATTTTGCTTGCAAGTTTGCAGTTTGTGGAGATGGTTTTGTACCTTTTTTACT
Human Coronavirus HKU1	GTTGGAGAACTCAAAGTTGAGTTTTGGTTCGCTATGAGAAAAGATGGTGACGATGTTATCTTCAGCCGAACAGACAGCCTATGCTCAAGCCATTACTGGAGCCCACAAGGTAATCTAGGT
Human Coronavirus HKU1	GTTGTATATTGAAGAGAGTGATTTAATAATTTCAAATTTTAAATTTGATGATTATGATTTTAGTGTAGAAGATGCTTATGCTGAGGTTCATGCTGAGCCTAAAGGTAAATATTCACAAAA
Human Coronavirus HKU1	GTTTATGGTAGTTTTAACCATAAAGTTATAGGAGGTTTGCATTTGCTTATAGGCTTATTTCGTAGGAAAAAAAAATCTAATTTGTTAATTCAAGAGTTTTTACAGTATGATTCTAGTATT
Human Coronavirus HKU1	GTTTCTATTCTTAGTACTATGACAGGCCGAATGTTCCATCAAAAATGTTTGAAGAGTATAGCAGCTACCCGAGGTGTTCCTGTTGTTATAGGAACCACTAAATTTTATGGTGGTTGGGAC
Human Coronavirus HKU1	GTTTGTACAAAATGATGTTTGTTCTACTGAAGATTTTAATGTTTGGGCTATGGCAAATGGTTTTAGCCAAGTAAAAGCAGATCTTGTCTTAGATGCTTTGGCTTCAATGACAGGTGTTTC
Human Coronavirus HKU1	GTTTGTATATATGCATCAATTAGAGCTCAGTACTGGTTGTCACACTGGCACTGATTTTACTGGTAATTTTTATGGTCCATATAGAGATGCTCAAGTTGTACAGTTGCCAGTTAAGGACTA
Human Coronavirus HKU1	GTTTGTTAGTTATGGTTCTAGTGTTGAAACAGAAACATATTTTAAAGTTAATGGTTTATGGTCACCTACTATTACACATACTAATTGTTGGTTGCGTTCTGTGTTACTTGTAATGCAGAA
Human Coronavirus HKU1	GTTTTACCTAATACTTGTTTTGGTCCCCTTGTTAGACAAATTTTTGTAGATGGTGTACCGTTTGTTGTTTCTATTGGTTACCATTACAAAGAGTTAGGTGTAGTTATGAACTTAGATGTT
Human Coronavirus HKU1	GTTTTGTCATGATGAAGCATCATTGAATTCTCTTACTTATTTTAATAAACCTAGTTTTAAATCTGAAAATAGATATAGTGTTTTGTCTGTTGATTCTGTATCTGAGGAGTCACAAGGTAA
Human Coronavirus HKU1	GTTTTTATGCTTTGAATAATGCTTTTCTTGCATTTTCTATAGTGTTTACTATTATTTCTATTGTTATATGGATTCTTTATTTTGTTAATAGTATTCGGCTTTTTATTAGAACTGGCAGTT
Human Coronavirus HKU1	TAAAAAATATACAGGTGTTAGTGGTTGTTTAACTGACTGCTTGTATCTTAAAAATTTAACCCAGACTTTTACATCTATGTTGACTAATTATTTTTTGGATGATGTTGAAATGGTTGCTTA
Human Coronavirus HKU1	TAAACTTAATGAGAATGTTGTTTATTTATTTGATGAGGCTGGTGATGAAGCAATGGCCTCTCGTATGTATTGTACTTTTGCTATTGAGGATGTTGAAGACGTTATCAGTAGTGAAGCTGT
Human Coronavirus HKU1	TAAAGATTGGCGTCTTATCAATAAATTTGATGTTATTAACGGTGTTAAAACTGTTAAGTATTTTGAGTGTCCTAATTCTATTTATATATGTAGTCAGGGTAAAGACTTTGGTTATGTATG
Human Coronavirus HKU1	TAAATCTAAACTTTTTAAACAAGATTCCCTGTTATCCATGCTTGTGAGTGTGGTTTAATCATAATCTTGTATTTTACTTTCCACACTTTTCATCTCTCTGCCAGTGACGTGTTGGTTGTC
Human Coronavirus HKU1	TAAATCTCATTAAATCTAAACATGTTATTAATTATTTTTATTTTGCCTACAACATTAGCTGTTATAGGTGATTTTAATTGTACTAATTTTGCTATTAATGATTTAAACACCACAGTTCCT
Human Coronavirus HKU1	TAAATCTTCAGTCAAGTCTTATGATGATTTGGTTTATTCAGGTGTAGTAGGTTGTAAATCTATTGTTAAAGAAACTGCTCTTATTACTCATGCACTTTACTTAGATTATGTTCAATGTAA
Human Coronavirus HKU1	TAAATGTTGTTCCATTGATTCAGATGTTGAAACAAGATTTATTACTAAATCTATGATATCTGCAGTAGCTGCTGGTTTGGAATTTACTGATGAAAATTATAACAATTTGGTACCTACATA
Human Coronavirus HKU1	TAACCCTGATCTTTCACAATATTATTGTGATAATGGTAAGTATTATACAAAACCTATTATAAAGGCTCAGTTTAAACCATTTGCTAAAGTTGACGGTGTTTATACTAACTTTAAGTTAGT
Human Coronavirus HKU1	TAACGTTAGTACAGGGTTAATTCCTGGTTTTGTTTTACCATGTAATGCACAGGAACAACAAATTTATTTTTTTGAAGGCGTTGCAGAATCTGTTATAGTAGAAGATGATGTTATTGAGAA
Human Coronavirus HKU1	TAAGAAGAGTAAAGTTGTTTCCGCTTTGCAGACAATGCTTTTTAGCATGGTTCGTAAATTGGATAATCAGGCTTTAAATTCTATTCTGGATAATGCTGTTAAAGGTTGTGTACCTTTGAG
Human Coronavirus HKU1	TAAGTATCTTTATTTTATTAAAGGATGTAACACTTTAGCTAGAGGGTGGGTTGTTGGTACTTTATCTTCAACAATTAGATTGCAGGCTGGTGTTGCTACTGAGTATGCAGCTAATTCTTC
Human Coronavirus HKU1	TAAGTGTCTTGCAAGTATAGATGAAGTTAGCGATGATTATGTTCAAGATAGTACCGTTTTGCAGGCTTTGCAAAGTGAGTTTGTAAATATGGCTAGTTTTGTTGAATATGAAGTCGCAAA
Human Coronavirus HKU1	TAATAAATTTTACACTTTTTTTAAGTTATTATTAGAGTGTGTTACAGTTGATGTTTTAAAAGATATGCCTGTTCTTAAAACTATTAATGGTTTAGTTTGTATTGTAGGCAATAAGTTTTA
Human Coronavirus HKU1	TAATATTCCTACTCAATGTTATTATAATAATGGTAGTAGTGGTAGAATAGTTTATGCTGTTCTTAGTGATGTTGATGGTCTTAAGTATACTAAGATAATGAAAGATGATGGAAATTGTGT
Human Coronavirus HKU1	TAATCAAACTCTTTTAGTTCCTAAAATTTTTAAAGCAAGAGCTATAGAATTTTATGGTTTTTTGAAGTGGTTGTTTATTTATGTTTTTAGTTTATTACATTTTACAAATGATAAAACCAT
Human Coronavirus HKU1	TAATGGCCGACCACAAGGGGCATTTCATGTTACTATGCGTAGTAGTTATACTATTAAAGGTTCTTTTTTGTGTGGGTCATGTGGATCTGTTGGTTATGTATTAACAGGTGATAGTGTTAA
Human Coronavirus HKU1	TAATGGTTTTATAAGATTTCCTGATGTTATTAGTGAAGGTATTGTACGTATTGTAAGAACGCGCTCTATGACTTATTGTAGAGTGGGTGCATGTGAATACGCCGAAGAGGGTATATGTTT
Human Coronavirus HKU1	TAATTTGTATGTAGTTGTAGTAGAGAGTGATGCTGATAGAGCTAATTTTCTGAATGCTGTTGTGTTTTATGCACAATCATTGTATAGGCCTATATTACTTGTAGACAAAAAGTTAATTAC
Human Coronavirus HKU1	TAATTTTAATAGTTCCTGGGTTTTGAATAATGATTATTATAGAAGTATGCCTGGAACTTTTTGTGGTAGAGATCTTTTTGATTTGTTTTATCAATTTTTTAGTAGTTTAATTCGTCCTAT
Human Coronavirus HKU1	TACAACTTATGTTATGACATAGGCAATCCTAAAGGTTTAGCTTGTGTCAAAGATTATGAATTTAAATTTTATGATGCTTTTCCTGTAGCCAAGTCTGTTAAACAGTTATTTTATGTCTAT
Human Coronavirus HKU1	TACACAGATTTGAAGTTCATCGAAAATTTGAATATACTTTTTGATGGTCGTGACACTGGCGCTTTAGAAGCTTTTAGAAAAGCAAGAAATGGTGTTTTTATTAGTACTGAAAAATTAAGT
Human Coronavirus HKU1	TACAGCTTGTAATGGTATCTCTGTAACCCAGACTATGTTTGATGTTTATGTTGATACTTTTATGTCTCATTTTGATGTTGATAGAAAGAGTTTTAATAATTTTGTTAACATTGCTCATGC
Human Coronavirus HKU1	TACCTTGTTTTATGTAAATTATTTAGTTGTTTATAAGGAAGGTTTTAGAGGTTTTACTTATGTCTGGCTCTCATATTTTGTTCCTGCTGTGAATTTTACTTATGTTTATGAAGTATTTTA
Human Coronavirus HKU1	TACGAGTTTGTTAAAAGTAAAGGCTTGTTTAAAGAGGGTAGTACAGTTGATTTGAAACATTTTTTCTTTACTCAAGATGGTAATGCTGCAATTACTGATTATAATTATTATAAGTATAAT
Human Coronavirus HKU1	TACGTTTATAAAAGAGGTATGCAGTTGTATAAGTCTTATAGTGAACAAGTTATACCACCCACTTCAGATTATTTAATCTAAATCTAAACATTATGAATAAATCTTTTCTTCCTCAATTTA
Human Coronavirus HKU1	TACGTTTGTAATGCACCTAACTGTGATGTGAGTGATGTCACCAAATTATATTTGGGCGGTATGTCTTACTATTGTGAAAACCATAAACCCCATTATTCATTTAAGTTAGTTATGAATGGT
Human Coronavirus HKU1	TACTACTTTTATGATTACTAAAGATTCTTATTGTAGATTAAAGAATTCTGTTTCTGATGTTGCCTACAATAGATATTTGAGTTTGTATAATAAGTATCGTTACTATAGTGGTAAAATGGA
Human Coronavirus HKU1	TACTATGTTTAAAAGAGGTGATGGTACACCACATCCTTATTGTTATTCAGATGGTGTTATGAAGAATGCTTCTTTGTATACATCTTTGGTTCCACATACACGTTATAGCCTTGCTAATTC
Human Coronavirus HKU1	TACTGCTAATGGTGGTACTGGTTTTTGTGTTAAACATCAATGGAATTGTTTTAATTGCCATTCTTTTAAACCAGGTAACACTTTTATAACTGTAGAAGCTGCTATAGAACTTTCTAAAGA
Human Coronavirus HKU1	TACTGCTGCCTATAGAGAAGCGGCGTGTTCTCAGTTAGCTAAAGCTATGGAAACATTTAATCACAATAATGGTAATGATGTCTTATACCAACCTCCTACAGCATCTGTTTCTACATCTTT
Human Coronavirus HKU1	TACTTTTCTAAGAAAGATTGGTATGATTTTGTTGAAAATCCTGATATTATTAATATATATAAAAAATTAGGCCCTATTTTTAATAGAGCTTTACTTAATACTGTCATTTTTGCAGACACC
Human Coronavirus HKU1	TAGAAAGACTGTTAAAATAGAAGATGCTATTATTGTTAATGATGAAAATAGTTCTATTAAGGTTGTTAAAAGTTTATCTTTAGTTGATGTTTGGGATATGTATTTGACAGGTTGTGATTA
Human Coronavirus HKU1	TAGAGTAGTTATAAGGTTTAGCTGTAGTATAAACGCCTCCGGGAAGAGCTATCAATTGTAGTGTTTAATATATATATTAGTATATGATTGAAATTAATTATAGCCTTTTGGAGGAATTAC
Human Coronavirus HKU1	TAGATTTAAGTGTTTTCCTAATGGTAGTAATGATGTATGGCTTCTTAACAAGGTAAGATTTTATCGTGCCTTATATTCTAATATGGCCTTTTTTCGTTATCTTACTTTTGTTGATATTCC
Human Coronavirus HKU1	TAGTGTAGAAGATGCTTATGCTGAGGTTCATGCTGAGCCTAAAGGTAAATATTCACAAAAAGCTTATGCTTTACTTAGACAATATCGTGGTATTAAACCCGTACTTTTTGTAGACCAGTA
Human Coronavirus HKU1	TAGTGTTACTTATGGTAGTATGACTTTGAATGGTTTATGGTTAGATGACAAAGTTTATTGTCCTCGTCATGTTATATGTTCATCCTCTAATATGAACGAACCTGATTATTCTGCCTTATT
Human Coronavirus HKU1	TAGTTTAGTCAAATTAATTGTTGAACTCGTTATTGGTTATTCATTATACACAGTATGGTTTTATCCATTATTTTGTCTTATTGGTTTACAATTATTTACTACATGGTTGCCTGATTTGTT
Human Coronavirus HKU1	TATAAAATTGACACTACTTCTAGTTCTTGTCAATTGTATTATAGTTTGCCTGCAATTAATGTTACTATTAATAATTATAATCCTTCTTCTTGGAATAGAAGGTATGGTTTTAATAATTTT
Human Coronavirus HKU1	TATAAGAATTTTGATTTTTATAATTTATGGAACACTTTTACTACGTTACAGAGTTTAGAAAACGTAATATATAACTTGGTTAATGTTGGTCATTATGATGGACGTACAGGTGAATTACCT
Human Coronavirus HKU1	TATACGATATGGTATTAAACCTATTACTATACCTATAGATTTGTTATGTTTAAGAGATGATAATCAAACTCTTTTAGTTCCTAAAATTTTTAAAGCAAGAGCTATAGAATTTTATGGTTT
Human Coronavirus HKU1	TATACTTTCATTATGTGCATTTTCTGTAGATCCTAAGAAAACTTATTTAGATTATATACAACAAGGTGGTGTACCTATAATTAATTGTGTTAAAATGCTCTGTGATCATGCTGGTACTGG
Human Coronavirus HKU1	TATCAGCACATTGGAATGAAACGTTATTGCACTGTTCAAGGTCCCCCTGGTACGGGAAAGTCTCATCTTGCTATAGGTCTAGCTGTTTATTACTACACAGCACGTGTAGTTTATACTGCT
Human Coronavirus HKU1	TATCGTAATTTAAAATGTAGCTATGTTTTGAATAATATTTCTTTAACTACTCAGCCATATTTTGATAGTTATCTTGGTTGCGTTTTTAATGCTGATAATTTAACTGATTATTCTGTTTCT
Human Coronavirus HKU1	TATGGCCATTACTATTAAACCTGAGGCTACTATTAACCAAGATTCTTATGGTGGTGCCTCAGTTTGTATTTATTGCCGTGCACGTGTAGAGCATCCAGATGTAGATGGTATATGTAAATT
Human Coronavirus HKU1	TATGGGTGTTTATAATTATAAAATTTCTGTTCAAGAATTGCGTTATATGAATGCTAATGGCTTACGTCCACCTCGTAATAGTTTTGAGGCTATTTTGTTAAATTTAAAACTGCTTGGAAT
Human Coronavirus HKU1	TATGGTAAACCTATTAATTTGCCTACAGGCTGTATGATGAATGTTGCTAAGTACACTCAATTATGTCAGTATTTGAATACTACAACATTAGCTGTTCCTGTTAATATGCGTGTTTTACAT
Human Coronavirus HKU1	TATGTCTCATTTTGATGTTGATAGAAAGAGTTTTAATAATTTTGTTAACATTGCTCATGCTTCTCTTAGAGAGGGTGTGCAATTAGAAAAGGTTTTAGATACTTTTGTGGGATGTGTACG
Human Coronavirus HKU1	TATGTTAGAAACTATGCATTGGTTGATTAGATTTATTGTATTTGTAGCTAATATGTTACCTGCTTTTGTCTTGTTGCGGTTTTATATAGTTGTTACTGCTATGTATAAAGTAGTTGGTTT
Human Coronavirus HKU1	TATGTTTGATTTAGATTCTACTTTTGATGATATTTTAGGTAAAGTTTGTTCAGAATTTGAAGTAGAAAAGGGTGTTACTGTAGATGATTTTGTTGCTGTTGTTTGTGATGCTATAGAGAA
Human Coronavirus HKU1	TATTAGGCATATTGTCTATGGTTGTAATAAAGCTGGTTGTTTATTTTGTTATAAACGAAATTGTAGTGTTCGTGTTAAGTGTAGTACTATTGTTGGTGGTGTAATTCGTTATTATGATAT
Human Coronavirus HKU1	TATTATTCAAAAATGTCAAATTACTTCAGTTGTTGGTACTAAAGCATTGGCTGTTAGATTAACTGCTAATGTAGGCCGTGTTATTAAATTTGAGACAGATGCATACAAACTTTTTTTGAG
Human Coronavirus HKU1	TATTCATTTGCCTGCTTATGCTAGTTTTAAAGTTATTGATAATGGTGTTGTTAGAGATATTTCAGTTAATGATTTATGTTTTGCTAATAAATTTTTCCAATTTGATCAATGGTATGAGTC
Human Coronavirus HKU1	TATTGAAACTTTATTGGCTGCTATTAAGCGTCTATATATGGGATTTCAAGGTCGTCAAATACTAGGAAGTTGTACTTTTGAAGATGAATTGGCACCTTCTGACGTTTATCAACAATTGGC
Human Coronavirus HKU1	TATTGTAACTACCTTGAGTCTTATAATATAGTTACTACAGCAGGCTTTACTTTTTGGGTTTATAAGAATTTTGATTTTTATAATTTATGGAACACTTTTACTACGTTACAGAGTTTAGAA
Human Coronavirus HKU1	TATTGTTAAAGAAACTGCTCTTATTACTCATGCACTTTACTTAGATTATGTTCAATGTAAGTGTGGTAATCTTGAACAAAATCATATTCTTGGCGTTAATAATTCTTGGTGTAGGCAACT
Human Coronavirus HKU1	TATTTCTGCTGTACAAAGTTCATTTGGGTTTGATCAGCAACAATTGCTTGCTTATTATAATTTTTTAACAGTATGTAAATGGTCTGTAGTTGTTAACGGTCCATTTTTTTCTTTTGAACA
Human Coronavirus HKU1	TATTTTATTATGTTTAGCTTTACTTTTTGTTGTTTTTCTATTATTTTTGTTATATAACGATAAATCTCATTAAATCTAAACATGTTATTAATTATTTTTATTTTGCCTACAACATTAGCT
Human Coronavirus HKU1	TATTTTTTTATTTTTTTATTTCTGTTATGGTTTTAATGAACCTCTTAATGTTGTGTCTCATTTAAACCATGACTGGTTTTTATTTGGTGATAGTCGTTCTGATTGTAACCATATTAATAA
Human Coronavirus HKU1	TCAAGATGATTATTCTTTGGCTTATGTGGCCATTGACTATCACCTTGACTATATTTAATTGTTTTTATGCTTTGAATAATGCTTTTCTTGCATTTTCTATAGTGTTTACTATTATTTCTA
Human Coronavirus HKU1	TCAAGGTGGTTTTGTAGCTGATTTTGCTTATTGGTTTTTAAACCAGTTTGATATTAATGCGTATGCTAATTGGTGTTGTTTAAAATGTGGTTTTTCTTTTGATTTAAATGGTTTGGATGC
Human Coronavirus HKU1	TCACAATAATGGTAATGATGTCTTATACCAACCTCCTACAGCATCTGTTTCTACATCTTTTTTGCAATCAGGTATTGTAAAGATGGTATCTCCTACGTCAAAAATTGAACCTTGTATTGT
Human Coronavirus HKU1	TCAGAGTATGGCACTTTTTGTGATAATATTAATAGTATTTTAGATGAAGTTAATGGTTTACTTGATACTACTCAATTGCATGTAGCTGATACTCTTATGCAAGGTGTCACACTTAGCTCC
Human Coronavirus HKU1	TCATGTTTTACATTTTTTAACTTATGCATTTGCTAGTGATAGTGTTCAGTGCTATACACCACATATTCAGATTTCTTATAATGATTTTTATGCTAGTGGTTGTGTTTTATCATCTTTGTG
Human Coronavirus HKU1	TCATTATGTTTTAAAGTATATTTTAAGGGACAGACAACACATGAGAGTTCAAGTGCTGTAAATATTCAACAGATATATCTAATTAGTAAATTTTTAAAAGCTAATCCAGTTTGGAATAGT
Human Coronavirus HKU1	TCATTTGAGGAACAGAATGAAATTTATGCATATACTAAACGTAATGTTCTGCCCACCTTAACTCAAATGAATTTAAAATATGCTATCAGTGCTAAGAATAGAGCTCGCACTGTAGCAGGT
Human Coronavirus HKU1	TCCAAAATATACTTTTGGTAATGTTAAACCTGGTGAAACTTTTACTGTTTTAGCTGCGTATAATGGCCGACCACAAGGGGCATTTCATGTTACTATGCGTAGTAGTTATACTATTAAAGG
Human Coronavirus HKU1	TCCTAATATTAGTGTTTTTCCTATTTTTGTGGGAAGAATTGTTATGTGGATAAAGGCTACTTTTGGTTTGGTTACAATTTGTGATTTTTATTCTAAGTTAGGTGTAGGTTTTACAAGTCA
Human Coronavirus HKU1	TCCTATTTGTGCATGTGTTTATGCTTGTTTTTATTTTTATGTAACATTGTATTTTCCTTCTGAAATTAGTGTAATTATGCATTTGCAATGGATTGTTATGTATGGTGCTATAATGCCTTT
Human Coronavirus HKU1	TCCTATTTTTATTAATTATTCTAAGGAAGTTTATTTTACTTTATTAGGTTGTTCTCTTTATTTAGTACCGCTTTGCCTTTTTAAATCTAACTTTAGTCAGTACTATTATAACATAGATAC
Human Coronavirus HKU1	TCCTCAAGAAAACTTCTTGGGCTGACCAATCTGAGCGAAATTACCAAACCTTTAATAGAGGCAGAAAAACCCAACCTAAATTCACTGTGTCTACTCAACCACAAGGAAATACTATCCCAC
Human Coronavirus HKU1	TCCTCGTCATGTTATATGTTCATCCTCTAATATGAACGAACCTGATTATTCTGCCTTATTGTGTAGAGTTACTCTAGGTGATTTTACTATAATGTCTGGTCGGATGAGTTTAACAGTTGT
Human Coronavirus HKU1	TCCTGTCCTATTGGTACTAATTATCGTTCTTGTGAGAGTACTACTGTACTCGACCACACTGACTGGTGTAGGTGTTCTTGTTTACCTGATCCTATAACTGCTTATGACCCTAGGTCTTGT
Human Coronavirus HKU1	TCGAAGGGGTCTTCTGGGTTGCTAATCACCAAGCTGACACTTCTACTCCCTCCGATGTTTCGTCAAGGGATCCTACTACTCAAGAAGCTATCCCTACTAGGTTTCCGCCTGGTACGATTT
Human Coronavirus HKU1	TCGTATGTATTGTACTTTTGCTATTGAGGATGTTGAAGACGTTATCAGTAGTGAAGCTGTCGAAGATACTATTGATGGTGTCGTTGAAGACACTATTAATGACGATGAAGATGTTGTTAC
Human Coronavirus HKU1	TCGTGCTGATTTTGCTTGCAAGTTTGCAGTTTGTGGAGATGGTTTTGTACCTTTTTTACTAGATGGTTTAATTCCCCGTAGTTATTATCTAATTCAGAGTGGTATTTTCTTTACATCTTT
Human Coronavirus HKU1	TCTACAGATTGGTTGTATTTTCATTTTTATCAAGAACGTGGCACTTTTTATGCTTATTATGCTGATTCTGGCATGCCTACTACTTTTTTATTTAGTTTGTATCTTGGTACTCTTTTATCT
Human Coronavirus HKU1	TCTATGCCTGTTTTGTATAAGTATTTGAATGTTCCATTAGAGAGAGTCTCTTTATGGAATTATGGTAAACCTATTAATTTGCCTACAGGCTGTATGATGAATGTTGCTAAGTACACTCAA
Human Coronavirus HKU1	TCTCAAAAAAAGTCTCTGGTTGGTGTTGGTGAACATTGTGCAGGGTTCGGTGTTGATGAAGAAAAGTGTGGTGTATTGGATGGATCATATAATGTTTCTTGTCTTTGTAGTACTGATGCC
Human Coronavirus HKU1	TCTCAACAGCTTAGTGATATTTCTCTTGTAAAATTTGGTGCTGCTTTAGCTATGGAGAAGGTTAATGAGTGTGTTAAAAGTCAATCTCCTCGTATTAATTTTTGTGGTAATGGTAATCAT
Human Coronavirus HKU1	TCTCATCTTGCTATAGGTCTAGCTGTTTATTACTACACAGCACGTGTAGTTTATACTGCTGCTAGTCATGCTGCTGTAGATGCATTGTGTGAAAAAGCTTATAAGTTTTTAAATATTAAC
Human Coronavirus HKU1	TCTGAGTAAGGATTTACCTGATGATGTTGTTGCAGCTAACATGTTTATGGGTGTAGGTGTAGGCCATTATACACATTTGAAATGTGGTTCACCTTACCAACATTATGATGCTTGTAGTGT
Human Coronavirus HKU1	TCTTAAACCAGGTTCTTATAAAGTTTCCACCACTGCACCTTTTTTATCCTTACCTACTAAAGCTCTCTGTTTTGATAAATCTAAACAATTTGTACCTGTACAGGTTGTTGATTCTAGATG
Human Coronavirus HKU1	TCTTACTATTATCCTGAACCAATTTCAGATAAAAATGTTGTTTTTATGAATACTTGTTCTGTTAATTTTACTAAAGCGCCTCTTGTTTATTTGAATCATTCTGTACCAAAATTGTCTGAT
Human Coronavirus HKU1	TCTTACTATTCTTATATGATGCCTATGTTGACTATGTGTCATGTATTAGATTGTGAATTATTTGTTAATGATAGTTATAGACAATTCGATCTTGTACAGTATGATTTTACTGATTACAAG
Human Coronavirus HKU1	TCTTAGTGATGTTGATGGTCTTAAGTATACTAAGATAATGAAAGATGATGGAAATTGTGTTGTTTTAGAGCTTGATCCTCCTTGTAAATTTTCTATACAAGATGTTAAGGGACTTAAAAT
Human Coronavirus HKU1	TCTTATACTATTGTTGTTCAACCTCATAATGGTGTTTTGGAGATTACAGCTTGTCAATACACTATGTGTGAGTATCCTCATACTATTTGTAAATCTAAAGGTAGTTCTCGTAATGAATCT
Human Coronavirus HKU1	TCTTCGCGTCGTAAACGTAGAAGTATTTCTGCTTCTTATCGTTTTGTTACTTTTGAACCCTTTAATGTCAGTTTTGTTAATGACAGTATTGAGTCTGTGGGTGGTCTTTATGAGATCAAA
Human Coronavirus HKU1	TCTTGTGCTCTTCGCATGGGTAGTGGTTTTTGTGTTGATTATAACTCACCTTCTTCTTCCTCTTCGCGTCGTAAACGTAGAAGTATTTCTGCTTCTTATCGTTTTGTTACTTTTGAACCC
Human Coronavirus HKU1	TGAAATTAGTGTAATTATGCATTTGCAATGGATTGTTATGTATGGTGCTATAATGCCTTTTTGGTTTTGTGTCACATATGTAGCTATGGTTATTGCAAACCATGTTTTATGGTTATTTTC
Human Coronavirus HKU1	TGAGTTGATGCCTCATAAATTAAAAATACAAGTTGTTAATAGTGGTTCTGATATGAATTGTAATATTCCTACTCAATGTTATTATAATAATGGTAGTAGTGGTAGAATAGTTTATGCTGT
Human Coronavirus HKU1	TGATAAAGTTGTTGATAATGTTTATGTTACATATGCTGGTAGTGTATGGCATATACAGACTGTTCAAGATGCTGATGGTATTAATAAACAGTTAACTGATATTAGTGTTGATTCTAATTG
Human Coronavirus HKU1	TGATAAATTTGATTTTATAGTAGGTTATGGAATGTCATTTAGTATGTCTTCTTTTGAGTTACCTCAATTGTATGGTTTGTGTATAACACCTAATGTATGTTTTGTTAAAGGTGATATTAT
Human Coronavirus HKU1	TGATATACAATTGAATAATGACGTTCGTGATTATTTGTTGTCTAAGATGACTAGTCTTCCTAAAGATTGGCGTCTTATCAATAAATTTGATGTTATTAACGGTGTTAAAACTGTTAAGTA
Human Coronavirus HKU1	TGATGCTAGTTTATTTGTAGATATTAATAATCTGTTACATTCTAAAGTTAAAGTTGTTCCTAATTTGTATGTAGTTGTAGTAGAGAGTGATGCTGATAGAGCTAATTTTCTGAATGCTGT
Human Coronavirus HKU1	TGATGGTTCTTTTTATAAAGCAACTGTTAATCAAGTTTGTGTTTTATTAGCTAAGAAGATAGATGTTTTGCTTACTGTAGATGGTGTTAATTTTAAATCTATTTCTCTTACTGTAGGTGA
Human Coronavirus HKU1	TGATTGTGGTTTTGTTATGCAGTATGGTTATGTAGATTGTTTTAATGATAATTGTGATTTTTATGGTTGGGTTTCAGGTAATATGATGGATGGTTTTTCTTGTCCATTGTGTTGTACAGT
Human Coronavirus HKU1	TGATTTATATGTGAAACGTTATTTTAAAGGATGTGAAACTTTTGGTAAGCCTGTTATTTGGTTTTGTCATGATGAAGCATCATTGAATTCTCTTACTTATTTTAATAAACCTAGTTTTAA
Human Coronavirus HKU1	TGATTTTATTCGTGTTGTTTTGAAACAAGCTGATTTATCAGGTGCAATTTGTGAATTAGAACTTATTTGTGATTGTGGTATTAAACAAGAAAGTCGTGTTGGTGTTGATGCTGTTATGCA
Human Coronavirus HKU1	TGCAGTAGCTGCTGGTTTGGAATTTACTGATGAAAATTATAACAATTTGGTACCTACATATTTAAAGAGTGATAATATTGTAGCTGCTGATTTAGGTGTTCTTATACAGAATGGTGCTAA
Human Coronavirus HKU1	TGCCTACAATAGATATTTGAGTTTGTATAATAAGTATCGTTACTATAGTGGTAAAATGGATACTGCTGCCTATAGAGAAGCGGCGTGTTCTCAGTTAGCTAAAGCTATGGAAACATTTAA
Human Coronavirus HKU1	TGCCTCAAGGCTATTATGTTGAAGGCTCAGGAAGGTCTGCTTCTAATAGTCGACCAGGTTCACGTTCTCAATCACGTGGACCCAATAATCGTTCATTAAGTAGAAGTAATTCTAATTTTA
Human Coronavirus HKU1	TGCTAATGTTGTTTTGTTAAATTGTTTACAGCATTTGCATGTTGCTTCTAATTCTAAGTTGTGGCAGTATTGTAGTGTTTTACATAATGAAATACTATCTACTTCAGATTTGAGTGTAGC
Human Coronavirus HKU1	TGCTATTCCAGCATTGGCTGCTAATACTTTAACTATAGTAATACCAGATAAACAAGTTTTTGATAAAGTTGTTGATAATGTTTATGTTACATATGCTGGTAGTGTATGGCATATACAGAC
Human Coronavirus HKU1	TGCTTTAAACTCTTGTAAAGAGCATCCAGTGGTTGGTTATCAAGTTCGTGCATTTTTAAATAAACTTAATGAGAATGTTGTTTATTTATTTGATGAGGCTGGTGATGAAGCAATGGCCTC
Human Coronavirus HKU1	TGCTTTTGTCTTGTTGCGGTTTTATATAGTTGTTACTGCTATGTATAAAGTAGTTGGTTTTATTAGGCATATTGTCTATGGTTGTAATAAAGCTGGTTGTTTATTTTGTTATAAACGAAA
Human Coronavirus HKU1	TGGACAGTTTTTTGTACTAATGTAAATGCTTCTTCTAGTGAAGGGTTTTTAATAGGTATAAATTACCTGGGTAAATCTTCTTTTGAAATAGATGGCAATGTTATGCATGCTAACTATTTG
Human Coronavirus HKU1	TGGACATGATATTTGTGCTCAATTGAATGATAAGTTAGGTTTTAATGTAGATTTGCCGTTTGTTGAGTACAAAGTAACAGTCTGGCCTGTAGCTACTGGTGATGTTGTTTTGGCATCTGA
Human Coronavirus HKU1	TGGCATTTTGATAAATCTGAACCTTTGTGTCTGTTCAAGAAAAATTTTACTTATAATGTTTCTACAGATTGGTTGTATTTTCATTTTTATCAAGAACGTGGCACTTTTTATGCTTATTAT
Human Coronavirus HKU1	TGGCTCTGTTTATGGTTTTTCTAATGTTGTTTATCCTGATTTAGACTGTATTTATATTTCTCTTAAACCAGGTTCTTATAAAGTTTCCACCACTGCACCTTTTTTATCCTTACCTACTAA
Human Coronavirus HKU1	TGGGTTGAAAATGATATTACTAATGGTCCTCATGAATTTTGTTCCCAACATACTATGTTAGTTAAGATAGATGGTGATTATGTTTATTTACCATATCCAGATCCTTCTAGAATTTTAGGA
Human Coronavirus HKU1	TGGGTTGGTTTTGATGTTGAGGGCGCTCATGCTACTCGCGAAAACATTGGAACAAACTTTCCACTGCAAATAGGTTTTTCAACTGGTGTGGATTTTGTAGTTGAAGCTACTGGCTTATTT
Human Coronavirus HKU1	TGGTAATTTTTATGGTCCATATAGAGATGCTCAAGTTGTACAGTTGCCAGTTAAGGACTACGTCCAGACTGTTAATGTTATTGCTTGGCTCTATGCAGCTATACTTAATAATTGTGCTTG
Human Coronavirus HKU1	TGGTATGATTTTGGTGATTTTATACAAACAGCCCCAGGGTTTGGTGTGGCAGTTGCAGATTCTTACTATTCTTATATGATGCCTATGTTGACTATGTGTCATGTATTAGATTGTGAATTA
Human Coronavirus HKU1	TGGTCTGCCAGTTTTGAACTTACTTGTTTAAGGTATTTTGCTAAATTAGGCAGAGAGCTTAATTGTAATGTGTGTTCTAATCGTGCTACATGCTACAATTCTAGAACTGGTTATTATGGT
Human Coronavirus HKU1	TGGTGACAATGACGATGAAGATGTTGTTACTGGTGACAATAACGATGAAGAGATTGTTACTGGTGACAATGATGACCAAATTGTTGTTACTGGTGATGATGTAGATGATATTGAAAGTAT
Human Coronavirus HKU1	TGGTGACAATGACGATGAAGATGTTGTTACTGGTGACAATGACGATGAAGATGTTGTTACTGGTGACAATGACGATGAAGATGTTGTTACTGGTGACAATAACGATGAAGAGATTGTTAC
Human Coronavirus HKU1	TGGTGACAATGACGATGAAGATGTTGTTACTGGTGACAATGACGATGAAGATGTTGTTACTGGTGACAATGACGATGAAGATGTTGTTACTGGTGACAATGACGATGAAGATGTTGTTAC
Human Coronavirus HKU1	TGGTGACAATGATGACCAAATTGTTGTTACTGGTGATGATGTAGATGATATTGAAAGTATTTATGACTTTGATACTTATAAAGCTCTTTTAGTTTTTAATGATGTCTATAATGATGCTTT
Human Coronavirus HKU1	TGGTGATGATTGTTTTGTTTCAAATTCTTCTGTTATACAAGAAGTTTTATTGCTTCGTCATGATATACAATTGAATAATGACGTTCGTGATTATTTGTTGTCTAAGATGACTAGTCTTCC
Human Coronavirus HKU1	TGGTGTTAAATTGCAATCTAAAACAAAAAGATTTATTAAAGAAACAATTTATTGGATTTTGATATCTACATTTTTGTTTAGTTGTATAATTTCTGCATTTGTTAAATGGACTATATTTAT
Human Coronavirus HKU1	TGGTTGTATTTTATGTGTTTTTGCTATTTTTATAACTATGCATAGTATTAATCATGACATTTTTTCTTTGATGTTTTTGGTTGGTAGAATAGTTACTTTAATTTCTATGTGGTATTTTGG
Human Coronavirus HKU1	TGGTTGTGACTATTCTGGTAAATTAGCAGATTGTCTTCAAGCTTATGGTCATTATTCTTTGCAAGATATGAGACAAAAGCAGTCTGTATGGCTTGCCAATTGTGACTTTGATATTGTAGT
Human Coronavirus HKU1	TGTCAAATCTTCTTTATCATCTTATGAGTATTGTCAACCACCTAAATCTGTAGAAAAAATTTGTATTATAGATAATATGTACATGGGTAAGTGTGGTGATAAATTTTTCCCTATTGTCAT
Human Coronavirus HKU1	TGTCCTTGTGCTAAACCTTCTTTTGCTTCAAGTTGCAAGAGTCATAAACCACCTTCTGCTTCCTGTCCTATTGGTACTAATTATCGTTCTTGTGAGAGTACTACTGTACTCGACCACACT
Human Coronavirus HKU1	TGTCTGGCTCTCATATTTTGTTCCTGCTGTGAATTTTACTTATGTTTATGAAGTATTTTATGGTTGTATTTTATGTGTTTTTGCTATTTTTATAACTATGCATAGTATTAATCATGACAT
Human Coronavirus HKU1	TGTCTTATACTCCCGGTCATTATGCTGGAAGTAGAAGCTCCTCTGGAAATCGTTCAGGAATCCTCAAGAAAACTTCTTGGGCTGACCAATCTGAGCGAAATTACCAAACCTTTAATAGAG
Human Coronavirus HKU1	TGTGCTATTATGAATGACAAAGTTGTTGTTAAGATTAATAATGTAGATACTGTTATTTTTAAAAATAATACATCATTTCCTACTAATATAGCTGTTGAATTGTTTACAAAACGTAGTATC
Human Coronavirus HKU1	TGTGGTTACTTCTGTTATGGAATCGCAGATTAGTACTAAAGAGGTTAAGTTAAAGGGTGTTAGAAAGACTGTTAAAATAGAAGATGCTATTATTGTTAATGATGAAAATAGTTCTATTAA
Human Coronavirus HKU1	TGTGTTTTATGCACAATCATTGTATAGGCCTATATTACTTGTAGACAAAAAGTTAATTACTACAGCTTGTAATGGTATCTCTGTAACCCAGACTATGTTTGATGTTTATGTTGATACTTT
Human Coronavirus HKU1	TGTGTTTTTGTTTTGGTTTAATTTTTTGTATATAAATGTTATTTTTAGTGACTTTTATCTTCCTAATATTAGTGTTTTTCCTATTTTTGTGGGAAGAATTGTTATGTGGATAAAGGCTAC
Human Coronavirus HKU1	TGTTATGCAGGAAGAGTTTCTGCTGCTTTTCATCAAAATGCTTCCTCTTTGGCTTTACTTTATCGTAATTTAAAATGTAGCTATGTTTTGAATAATATTTCTTTAACTACTCAGCCATAT
Human Coronavirus HKU1	TGTTCAAGATGCTGATGGTATTAATAAACAGTTAACTGATATTAGTGTTGATTCTAATTGGCCTCTTGTTATCATTGCGAACAGGTATAATGAAGTTGCTAATGCTGTTATGCAGAATAA
Human Coronavirus HKU1	TGTTCATCACAAACTTCTTTGCGTTGTGGCAGTTGTATACGTAAGCCTTTGTTATGTTGTAAATGTTGTTATGACCATGTTATGGCAACTAATCATAAATATGTTTTGAGTGTCTCACCT
Human Coronavirus HKU1	TGTTGAGTACAAAGTAACAGTCTGGCCTGTAGCTACTGGTGATGTTGTTTTGGCATCTGATGATTTATATGTGAAACGTTATTTTAAAGGATGTGAAACTTTTGGTAAGCCTGTTATTTG
Human Coronavirus HKU1	TGTTGGCGCCATAGTTATACTTGTGATTATGTGTATAATCCACTTATTGTAGATATACAACAGTGGGGTTATACAGGTTCTTTAACTAGTAATCACGATATAATTTGTAATGTACATAAA
Human Coronavirus HKU1	TGTTGTACATCATCTTTCTATGACTACATCTACTACTAATTTTGGTGAAGATTTTTTGGGTTGGATTGTACCTTTTGGTTTTATGCCATCTTATGTTCACAAATGGTTTCAATTCTGTAG
Human Coronavirus HKU1	TGTTGTTTGGGTTGCTAATGAATTGTCACGCCTAGTTAAATCACCAACAGTTAGGGAATATATACGATATGGTATTAAACCTATTACTATACCTATAGATTTGTTATGTTTAAGAGATGA
Human Coronavirus HKU1	TGTTTAGGTCCACACTGCGGTTCTTCTTCTCGTTCTTTTTTTGAAGATTTATTGTTTGACAAAGTTAAACTTTCAGATGTTGGTTTTGTTGAAGCTTATAACAATTGTACTGGTGGTAGT
Human Coronavirus HKU1	TGTTTTAGAGCTTGATCCTCCTTGTAAATTTTCTATACAAGATGTTAAGGGACTTAAAATTAAGTATCTTTATTTTATTAAAGGATGTAACACTTTAGCTAGAGGGTGGGTTGTTGGTAC
Human Coronavirus HKU1	TTAAATCTTCATACTATTAATGCTACTTTTTTAGATTTGTATTATGAGATGAATCTTATTCAAGAGTCTATTAAGTCTTTGAATAATAGTTATATCAATCTTAAAGATATAGGTACATAT
Human Coronavirus HKU1	TTACAATATTGGGTCACACCTTTGTCTAAACGCCAATATCTTCTTAAATTTGACAACCGTGGTGTTATTACTAATGCTGTTGATTGTTCTAGTAGTTTCTTTAGCGAGATTCAATGTAAA
Human Coronavirus HKU1	TTACACTGGCGAAGGTGATCAAATTATTTTTTATGAGGGTGTTAATTTTAATCCTTATCATAGATTTAAGTGTTTTCCTAATGGTAGTAATGATGTATGGCTTCTTAACAAGGTAAGATT
Human Coronavirus HKU1	TTACCTACTATGGTTGATATTAAGCAGTTATTGTTTGTATTAGAAGTTGTTTATAAATATTTTGAAATTTATGATGGTGGTTGTATACCAGCATCACAAGTTATTGTTAATAATTATGAT
Human Coronavirus HKU1	TTACTGTAGCTAAGGTGCAAGTACTTTGTACCTATAAACGTGCCTTTTTAGATAAGTTAGATGTTAATAGTGGTTTTGCTGTTTTTGTTAAGTCTAAAGTTGGTAACTATCGTTTACCGT
Human Coronavirus HKU1	TTAGAGTTGTTTAATAAGTATTTTAAGTATTGGGGTATGAAGTATCATCCTAATACTGTGGATTGTGATAATGATAGGTGTATTATTCATTGTGCTAATTTTAATATACTATTTAGTATG
Human Coronavirus HKU1	TTAGATAGTTATAGTGTTATTTTAAGTACTTGTGATGGTTTAAAGTTTACTGAAGAATCATTTTACAAGAATATGTATTTAAAAAGTGCCGTGATGCAGAGTGTAGGTGCATGCGTTGTT
Human Coronavirus HKU1	TTAGCAGTTGATGATAAATATAAGGTTAATGAAAATTTGGCTGTAAATTTAAATATTTGTGAACCTGTTTTAACATATTCTCGTTTAATATCTCTTATGGGTTTTAAATTAGATTTGACT
Human Coronavirus HKU1	TTAGGTGCAGGGTCTGATAAAGAAGTAGCTCCAGGTTCTGCTGTTTTAAGACAGTGGTTACCATCTGGTAGTATTCTTGTAGATAATGATTTAAACCCATTTGTTAGCGATAGTTTAGTT
Human Coronavirus HKU1	TTAGTTGAAGTAGGTTTAGTTGGTGTTTTAACTTTAGATAACCAAGATTTGTATGGTCAATGGTATGATTTTGGTGATTTTATACAAACAGCCCCAGGGTTTGGTGTGGCAGTTGCAGAT
Human Coronavirus HKU1	TTAGTTTATTCTCTTATTGAAAGAGGTAAATTATTAGTTCGCGATACGCGTAAAGAGATTTTTGTTGGTGATAGTCTTGTAAATACTTGTTAGATCTCATTAAATCTAAACTATGTTAAT
Human Coronavirus HKU1	TTAGTTTTAGTTTTATTTTGTCTTATTTCTTTAATCTTTGTTGTTGCTTTTTTAGCAACTATTAAGCTTTGTATGCAACTTTGTGGTTTTTGTAATTTCTTTATTATTTCACCTTCGGCT
Human Coronavirus HKU1	TTATAATCAAAGTTTTGTTGATTATTTACTGACCACTATTCCTAAAGCTATTGTTTTGCCTCAAGGTGGTTTTGTAGCTGATTTTGCTTATTGGTTTTTAAACCAGTTTGATATTAATGC
Human Coronavirus HKU1	TTATAATGTTTCTCTTTCTAAGTTTAATTCTTGTAAAAGTGATATTTTATCACTTAACAATCCTATTTTTATTAATTATTCTAAGGAAGTTTATTTTACTTTATTAGGTTGTTCTCTTTA
Human Coronavirus HKU1	TTATCCATTATTTTGTCTTATTGGTTTACAATTATTTACTACATGGTTGCCTGATTTGTTTATGTTAGAAACTATGCATTGGTTGATTAGATTTATTGTATTTGTAGCTAATATGTTACC
Human Coronavirus HKU1	TTATCGTGCCTTATATTCTAATATGGCCTTTTTTCGTTATCTTACTTTTGTTGATATTCCTTATAATGTTTCTCTTTCTAAGTTTAATTCTTGTAAAAGTGATATTTTATCACTTAACAA
Human Coronavirus HKU1	TTATGACTCTAGCGAAGTTAAAGCCCAATCATCTGGTGTTATTCCTGAAAATCCTGTGTTATTTACTAATAGTACTGATACTGTTAACCATGATTCTTTTAATTTGTATGGTTATTCTGT
Human Coronavirus HKU1	TTATGACTTTGATACTTATAAAGCTCTTTTAGTTTTTAATGATGTCTATAATGATGCTTTGTTTGTTAGTTATGGTTCTAGTGTTGAAACAGAAACATATTTTAAAGTTAATGGTTTATG
Human Coronavirus HKU1	TTATGGTTGGGTTTCAGGTAATATGATGGATGGTTTTTCTTGTCCATTGTGTTGTACAGTTTATGACTCTAGCGAAGTTAAAGCCCAATCATCTGGTGTTATTCCTGAAAATCCTGTGTT
Human Coronavirus HKU1	TTATGTCAGTATTTGAATACTACAACATTAGCTGTTCCTGTTAATATGCGTGTTTTACATTTAGGTGCAGGGTCTGATAAAGAAGTAGCTCCAGGTTCTGCTGTTTTAAGACAGTGGTTA
Human Coronavirus HKU1	TTCAGCCGAACAGACAGCCTATGCTCAAGCCATTACTGGAGCCCACAAGGTAATCTAGGTGGTAATTGCGCGGGTAATGTCATTGGTAATGATGCTCTAACACGTTTTACTATCTTTACT
Human Coronavirus HKU1	TTCAGTTAATGATTTATGTTTTGCTAATAAATTTTTCCAATTTGATCAATGGTATGAGTCCACTTTTGGGTCTGTTTACTATCATAATTCTATGGATTGCCCTATTGTAGTGGCAGTTAT
Human Coronavirus HKU1	TTCCTTGTATTGCTCTTTTTTATATGTTGTTGTACTGGTTGTGGTTCTGCATGTTTTAGTAAATGTCATAATTGTTGTGATGAGTATGGTGGTCATCATGATTTTGTTATCAAAACATCT
Human Coronavirus HKU1	TTCTCTTAGAGAGGGTGTGCAATTAGAAAAGGTTTTAGATACTTTTGTGGGATGTGTACGTAAATGTTGTTCCATTGATTCAGATGTTGAAACAAGATTTATTACTAAATCTATGATATC
Human Coronavirus HKU1	TTCTGTAGCTGTTATAGGTGATGAACAAATAGATGGTAAGTTTGTTACTAAATTTAGTGGTGATAAATTTGATTTTATAGTAGGTTATGGAATGTCATTTAGTATGTCTTCTTTTGAGTT
Human Coronavirus HKU1	TTCTTTTAAACCAGGTAACACTTTTATAACTGTAGAAGCTGCTATAGAACTTTCTAAAGAGCTTAAACGACCTGTAAATCCAACTGATGCTTCACATTATGTAGTTACTGATATTAAGCA
Human Coronavirus HKU1	TTCTTTTTTGTGTGGGTCATGTGGATCTGTTGGTTATGTATTAACAGGTGATAGTGTTAAGTTTGTATATATGCATCAATTAGAGCTCAGTACTGGTTGTCACACTGGCACTGATTTTAC
Human Coronavirus HKU1	TTGAGACAATTATGAAAGTTCTTGAAGAGAATTTAAATGCTTACGTTAATTCTAATCAGAACACTGATTCTGATTCGTTGAGTTCTAAACCTCAGCGTAAAAGAGGTGTTAAACAATTAC
Human Coronavirus HKU1	TTGGATTGTACCTTTTGGTTTTATGCCATCTTATGTTCACAAATGGTTTCAATTCTGTAGGTTGTATATTGAAGAGAGTGATTTAATAATTTCAAATTTTAAATTTGATGATTATGATTT
Human Coronavirus HKU1	TTGGGTGTTACTATGGATGTTCTTAATAAAAATCAAAAGTTGATAGCTACTGCTTTTAATAATGCTCTTCTTTCTATTCAGAATGGTTTTAGTGCTACCAACTCTGCACTTGCTAAAATA
Human Coronavirus HKU1	TTGGTACTAATGATCCTCAGTTTCCTATTCTTGCAGAATTAGCTCCTACACCAGGTGCTTTTTTCTTTGGTTCTAAATTAGACTTGGTTAAAAGAGATTCCGAGGCTGACTCACCTGTTA
Human Coronavirus HKU1	TTGGTTTTGTGTCACATATGTAGCTATGGTTATTGCAAACCATGTTTTATGGTTATTTTCATATTGTAGGAAAATTGGTGTTAATGTATGTAGTGATAGTACATTTGAAGAAACATCTCT
Human Coronavirus HKU1	TTGTAGTGTTCGTGTTAAGTGTAGTACTATTGTTGGTGGTGTAATTCGTTATTATGATATTACTGCTAATGGTGGTACTGGTTTTTGTGTTAAACATCAATGGAATTGTTTTAATTGCCA
Human Coronavirus HKU1	TTGTATTATAGATAATATGTACATGGGTAAGTGTGGTGATAAATTTTTCCCTATTGTCATGAATGATAAAAATATTTGTCTTTTAGATCAGGCTTGGCGTTTTCCATGTGCAGGTAGAAA
Human Coronavirus HKU1	TTGTCTGAATCTCAAATTTCTGGTTACACCACAGCCGCTACTGTTGCTGCTATGTTTCCACCATGGTCAGCAGCAGCTGGCATACCATTTTCTCTTAATGTACAATATAGAATTAATGGT
Human Coronavirus HKU1	TTGTGGTAGAGATCTTTTTGATTTGTTTTATCAATTTTTTAGTAGTTTAATTCGTCCTATAGATTTCTTTTCTCTTACTGCTAGTTCTATTTTTGGAGCTATATTGGCTATAGTTGTTGT
Human Coronavirus HKU1	TTGTGGTATTAAATATGTTGCACAACCTACAGAAGATGTAGTAGATGGAGATGTAGTTATACGTGAACCTGTACATTTATTATCTGCTGATGCAATAGTTTTAAAGCTTCCTAGTTTGAT
Human Coronavirus HKU1	TTGTTAGGCCAGTTATTGAGGACTATCACACATTAACTGCTACTGTTATTCGTGGTCATCTTTATATACAGGGTGTCAAACTTGGCACTGGTTATACTCTTTCAGATTTGCCCGTATATG
Human Coronavirus HKU1	TTGTTATATGGATTCTTTATTTTGTTAATAGTATTCGGCTTTTTATTAGAACTGGCAGTTGGTGGAGTTTTAATCCAGAGACCAATAATCTTATGTGTATTGATATGAAAGGCAAGATGT
Human Coronavirus HKU1	TTTAAAAATTAAAAATTTTGATTATTTGGATATTCACCCTAGTTTGTGCAACAATGGTAAGATTTCATCTAGTGCCGGTGATTCTATTTTTAAGAGTTTTCATTTCACTCGATTTTATAA
Human Coronavirus HKU1	TTTAAACATTTAATACCCCTTATGTCAAAAGGTCAAAAGTGGGATATTGTTAGAATTAGAATTGTTCAAATGTTATCTGATTATCTTTTAGACCTTTCTGATAGTGTAGTATTTATTACT
Human Coronavirus HKU1	TTTAAACCATGACTGGTTTTTATTTGGTGATAGTCGTTCTGATTGTAACCATATTAATAATTTAAAAATTAAAAATTTTGATTATTTGGATATTCACCCTAGTTTGTGCAACAATGGTAA
Human Coronavirus HKU1	TTTAAAGAGTGATAATATTGTAGCTGCTGATTTAGGTGTTCTTATACAGAATGGTGCTAAGCATGTACAGGGTAATGTTGCTAAGGCAGCTAATATTTCTTGTATATGGTTTATTGATGC
Human Coronavirus HKU1	TTTAAATTTTATGATGCTTTTCCTGTAGCCAAGTCTGTTAAACAGTTATTTTATGTCTATGATGTGCATAAAGATAATTTTAAAGATGGTTTATGTATGTTTTGGAATTGTAATGTTGAT
Human Coronavirus HKU1	TTTAATCTGTTTTATATTATTGTGGGCTTTATTGCCTACATATAGTGTTTATAAGTCTGATATTCATTTGCCTGCTTATGCTAGTTTTAAAGTTATTGATAATGGTGTTGTTAGAGATAT
Human Coronavirus HKU1	TTTAATGTCAGTTTTGTTAATGACAGTATTGAGTCTGTGGGTGGTCTTTATGAGATCAAAATTCCCACTAACTTTACTATAGTTGGTCAAGAGGAATTTATTCAAACTAATTCTCCTAAA
Human Coronavirus HKU1	TTTAATTTGAGTACTTTGCTTCGTTTAGTTCATACTGATTCTTTTTCTTGTAATAATTTTGATGAATCTAAGATATATGGTAGTTGTTTTAAGAGTATTGTTTTAGATAAATTTGCCATA
Human Coronavirus HKU1	TTTACTAGAACTGTTTTTGAAAATCTTAAGCCTATGCCTTTTTTCTATTATTCAGATACGCCTTGTGTGTACGTAGATGGTTTAGAATCTAAACAAGTTGATTACGTTCCTTTAAGAAGC
Human Coronavirus HKU1	TTTACTTACATTTGTCATTTAATTCGTGATAAATTATCTTTGGGTGGTAGTGTAGCTATAAAAATTACAGAGTTTTCTTGGAATGCTGATTTATATAAATTAATGAGTTGTTTTGCATTT
Human Coronavirus HKU1	TTTAGGGATCTATCTTTAAAAGGTACTACATATTTGAGTACTCTTTGGTATCAGAAACCCTTTTTATCTGATTTTAATAATGGTATTTTTTCTAGAGTTAAGAATACTAAGTTGTATGTT
Human Coronavirus HKU1	TTTAGTACCGCTTTGCCTTTTTAAATCTAACTTTAGTCAGTACTATTATAACATAGATACTGGCTCTGTTTATGGTTTTTCTAATGTTGTTTATCCTGATTTAGACTGTATTTATATTTC
Human Coronavirus HKU1	TTTATATACAGGGTGTCAAACTTGGCACTGGTTATACTCTTTCAGATTTGCCCGTATATGTTACTGTAGCTAAGGTGCAAGTACTTTGTACCTATAAACGTGCCTTTTTAGATAAGTTAG
Human Coronavirus HKU1	TTTATCTTCAACAATTAGATTGCAGGCTGGTGTTGCTACTGAGTATGCAGCTAATTCTTCTATACTTTCATTATGTGCATTTTCTGTAGATCCTAAGAAAACTTATTTAGATTATATACA
Human Coronavirus HKU1	TTTATTTTAAATGGTATCAATAGTGGTACCACTTGTTCTAATGATTTATTGCAGCCTAATACTGAAGTTTTTACTGATGTTTGTGTTGATTACGACCTTTATGGTATTACAGGACAAGGT
Human Coronavirus HKU1	TTTCAGCGTATAGATGACGACGGTAATAAATTGGATAAGTTCTTTGTTGTCAAAAGAACTAATTTAGAAGTTTATAATAAAGAGAAAACTTATTATGAGTTGACTAAAAGTTGTGGTGTT
Human Coronavirus HKU1	TTTCCCATAGTAATAATTTTGGTGTTGTAACTAGTTTTACTACTTATGGTAATACTGTTTCTGAGGCTGTGTCTAGATTAGTTGAATCAGCTTCTGAATTTATTGTTTGGCGTGCAGAGG
Human Coronavirus HKU1	TTTCTAGGTTGGTCTTATGACACTTGCGTCAGTAACAACCGTTGTAATATTTTTTCTAATTTTATTTTAAATGGTATCAATAGTGGTACCACTTGTTCTAATGATTTATTGCAGCCTAAT
Human Coronavirus HKU1	TTTGAAATTTATGATGGTGGTTGTATACCAGCATCACAAGTTATTGTTAATAATTATGATAAAAGTGCTGGTTATCCATTTAATAAATTTGGTAAAGCCAGACTTTATTATGAGGCATTA
Human Coronavirus HKU1	TTTGAAGTGGTTGTTTATTTATGTTTTTAGTTTATTACATTTTACAAATGATAAAACCATTTTTTATACTACAGAAATAGCTTCTAAGTTTACTTTTAATTTGTTTTGTTTGGCTCTTAA
Human Coronavirus HKU1	TTTGAATCTGAGTTATCTCATTGGTTTAAAAATCAAACATCCATTGCGCCTAATTTGACTTTAAATCTTCATACTATTAATGCTACTTTTTTAGATTTGTATTATGAGATGAATCTTATT
Human Coronavirus HKU1	TTTGATAGTTATCTTGGTTGCGTTTTTAATGCTGATAATTTAACTGATTATTCTGTTTCTTCTTGTGCTCTTCGCATGGGTAGTGGTTTTTGTGTTGATTATAACTCACCTTCTTCTTCC
Human Coronavirus HKU1	TTTGCAATCAGGTATTGTAAAGATGGTATCTCCTACGTCAAAAATTGAACCTTGTATTGTTAGTGTTACTTATGGTAGTATGACTTTGAATGGTTTATGGTTAGATGACAAAGTTTATTG
Human Coronavirus HKU1	TTTGTCTACTCTCATATCGGCTGGTATATTTAGTGTTCCTGCTGATGTGTCATTAACTTACCTTCTAGGTGTTGTTGATAAACAAGTTATCCTTGTTAGTAATAATAAAGAAGATTTTGA
Human Coronavirus HKU1	TTTGTTAATGATAGTTATAGACAATTCGATCTTGTACAGTATGATTTTACTGATTACAAGTTAGAGTTGTTTAATAAGTATTTTAAGTATTGGGGTATGAAGTATCATCCTAATACTGTG
Human Coronavirus HKU1	TTTGTTGGTGATAGTCTTGTAAATACTTGTTAGATCTCATTAAATCTAAACTATGTTAATTATTTTTTTATTTTTTTATTTCTGTTATGGTTTTAATGAACCTCTTAATGTTGTGTCTCA
Human Coronavirus HKU1	TTTGTTGTTTCTATTGGTTACCATTACAAAGAGTTAGGTGTAGTTATGAACTTAGATGTTGACACACACCGTTATCGTTTGTCTCTTAAAGATTTACTTCTTTATGCAGCAGATCCTGCT
Human Coronavirus HKU1	TTTGTTTTTTTATGGAGATATTGTGTCTCATGTTTGTAAGTGTGGACATAATATGACTCTAATAGCAGCGGACTTACCTTGTACATTACATTTTTCATTATTTGATGACAATTTTTGTGC
Human Coronavirus HKU1	TTTTAATCAACTTACTGCTGATTTACAGCATAAATTAAAAAAAGCATGTGTTAAAACTGGCTTGAAGTTAAAATTGACTTTTAATAAGCAAGAGGCAAGTGTCCCTATTCTTACAACACC
Human Coronavirus HKU1	TTTTACAAGAATATGTATTTAAAAAGTGCCGTGATGCAGAGTGTAGGTGCATGCGTTGTTTGTTCATCACAAACTTCTTTGCGTTGTGGCAGTTGTATACGTAAGCCTTTGTTATGTTGT
Human Coronavirus HKU1	TTTTAGCCAAGTAAAAGCAGATCTTGTCTTAGATGCTTTGGCTTCAATGACAGGTGTTTCTATTGAAACTTTATTGGCTGCTATTAAGCGTCTATATATGGGATTTCAAGGTCGTCAAAT
Human Coronavirus HKU1	TTTTATTTCTATTTTATCTGGTCTTTTATATAATGTTTCTTGTATTTCATATTATGGTGTATTTTTATATGATAATTTTACATCCATTTGGCCCTATTATTCTTTTGGTAGGTGTCCTAC
Human Coronavirus HKU1	TTTTCGCAATTCTTCTGCTAATTATGTTGGCAAGTATGATATTAACCACGGTGATAGTGGTTTTATTTCTATTTTATCTGGTCTTTTATATAATGTTTCTTGTATTTCATATTATGGTGT
Human Coronavirus HKU1	TTTTCTTTGAAATTGGCTGGCACTGCTGTTGTTAATTTAAGACCAGATCAATTAAATGATTTAGTTTATTCTCTTATTGAAAGAGGTAAATTATTAGTTCGCGATACGCGTAAAGAGATT
Human Coronavirus HKU1	TTTTCTTTGGTTCTAAATTAGACTTGGTTAAAAGAGATTCCGAGGCTGACTCACCTGTTAAAGATGTTTTTGAACTTCATTATTCTGGTTCTATTAGGTTTGATAGTACTTTACCAGGCT
Human Coronavirus HKU1	TTTTGAGTGTCCTAATTCTATTTATATATGTAGTCAGGGTAAAGACTTTGGTTATGTATGTGATGGTTCTTTTTATAAAGCAACTGTTAATCAAGTTTGTGTTTTATTAGCTAAGAAGAT
Human Coronavirus HKU1	TTTTGATAAGCTTGCTCAATTATTGATTGTTTTATTCGCCAATCCTGCTGCAGTTGATACTAAGTGTCTTGCAAGTATAGATGAAGTTAGCGATGATTATGTTCAAGATAGTACCGTTTT
Human Coronavirus HKU1	TTTTGGAGAAATAGTACAACATGGAATGGCGGTGCTTATAGTTTATTTGATATGACTAAATTTTCTTTGAAATTGGCTGGCACTGCTGTTGTTAATTTAAGACCAGATCAATTAAATGAT
Human Coronavirus HKU1	TTTTGGTACATTAGCAAAGACTGATCTTTTTAATGGTTATAAGATTGGCTGTAATTGTGCAGGTAGAATTGTCCATTGTACTAAATTGAATGTACCATTTTTGATTTGTTCTAATACTCC
Human Coronavirus HKU1	TTTTGGTTTGGTTACAATTTGTGATTTTTATTCTAAGTTAGGTGTAGGTTTTACAAGTCATTTTTGTAATGGTAGTTTTATATGTGAATTGTGTCATTCTGGTTTTGATATGTTGGATAC
Human Coronavirus HKU1	TTTTGTAAATCTGTTAATTGGAATTTAGAGTATCCAATAATTTCTAATGAGGTCAGTATAAATACATCTTGTAGGTTATTGCAGCGTGTCATGCTTAAAGCTGCCATGCTATGTAATAGA
Human Coronavirus HKU1	TTTTTATACTACAGAAATAGCTTCTAAGTTTACTTTTAATTTGTTTTGTTTGGCTCTTAAAAATGCTTTTCAGACATTTAGATGGAGTATATTTATAAAAGGTTTTCTTGTTGTAGCCAC
Human Coronavirus HKU1	TTTTTATCTGATTTTAATAATGGTATTTTTTCTAGAGTTAAGAATACTAAGTTGTATGTTAATAAAACTTTGTATAGTGAGTTTAGTACTATAGTTATAGGTAGTGTTTTTATTAACAAC
Human Coronavirus HKU1	TTTTTATTACTATCATATTGCAGTTCGGTTATACGAGCCGTAGTATGTTTGTTTATCTTATCAAGATGATTATTCTTTGGCTTATGTGGCCATTGACTATCACCTTGACTATATTTAATT
Human Coronavirus HKU1	TTTTTCTTTACTCAAGATGGTAATGCTGCAATTACTGATTATAATTATTATAAGTATAATTTACCTACTATGGTTGATATTAAGCAGTTATTGTTTGTATTAGAAGTTGTTTATAAATAT
Human Coronavirus HKU1	TTTTTCTTTGATGTTTTTGGTTGGTAGAATAGTTACTTTAATTTCTATGTGGTATTTTGGGTCGAATTTAGAAGAGGATGTTTTGTTATTTATTACAGCCTTTTTAGGTACTTATACATG
Human Coronavirus HKU1	TTTTTGCACCCCTAAAAAAATTTTTATTGCTGCATGTGCTGTGGATGTAAACGTTTGTCATTCTGTAGCTGTTATAGGTGATGAACAAATAGATGGTAAGTTTGTTACTAAATTTAGTGG
Human Coronavirus HKU1	TTTTTGTAATGGTAGTTTTATATGTGAATTGTGTCATTCTGGTTTTGATATGTTGGATACATATGCAGCTATAGATTTTGTTCAGTATGAAGTAGATAGACGTGTTTTATTTGATTATGT
Human Coronavirus HKU1	TTTTTTAACAGTATGTAAATGGTCTGTAGTTGTTAACGGTCCATTTTTTTCTTTTGAACAGTCTCATAATAATTGTTATGTGAATGTAGCTTGTCTTATGTTGCAGCATATTAATCTTAA
Human Coronavirus NL63	AAAAATTTAACACCTATAAAGTTGAATTTTGGTATGTTGAATGGTATGCCAGTTTCTTCTATTAAGGGTGATAAAGGTGTTGAAAAATTAGTTAATTGGTACATATATGTTCGTAAAAAT
Human Coronavirus NL63	AAACCACAGTTGTCTTTTCCATTATGTTCAGCTGGTAATATATTTGGTTTATATAAAAATTCAGCAACTGGTTCCTTAGATGTTGAAGTTTTTAATAGGCTTGCAACGTCTGATTGGACT
Human Coronavirus NL63	AAAGCTGATGATTTTGTCACTGCTTCTGACACAACTTTGAGGTGCTGTACTGTTACTTATCTTAATGAACTTAGTTCAAAAGTTGTTTGTACTTATATGGATTTGTTGTTGGACGACTTT
Human Coronavirus NL63	AAAGGCAGCACTTTTTGCTTCTTTGGATGTAAAGCCATATGGTTACCCTAATGATTTTGTTGGTGGTTTTAGAGTTCTTGGGACCACCGACAATAATTGTTGGGTTAATGCAACTTGTAT
Human Coronavirus NL63	AAAGGGTCAAAAGGGTGATGCTGAAGAGGCATTATCTAAATTGTCAGAGTATTTGATTAGTGATTCTATTGTTACTCTTGAACAATATTCAACTTGTGACATTTGTAAAAGTACTGTAGT
Human Coronavirus NL63	AAATATGGTCTTGAGGATTTTAATTTTGAACATGTTGTATATGGTGATGTTTCAAAAACTACATTAGGAGGTCTTCATTTGTTGATATCACAGTTTAGGCTTAGTAAAATGGGTGTTTTG
Human Coronavirus NL63	AAATCTCCACCAGGTGAACAATTTAGACACCTTATTCCTCTTTTACGTAAAGGACAACCTTGGTTAATTGTTCGTAGACGCATTGTGCAAATGATATCTGATTATTTGTCCAATTTGTCT
Human Coronavirus NL63	AAATCTTGGTCGTTGTGTGCGTAAACTTAATAGATTGAAAACTTGTGTTATTGCCAATGTTCCTGCTATTGATGTTTTGAAAAAGCTTCTTTCAAGTTTGACTTTAACTGTTAAATTTGT
Human Coronavirus NL63	AAATTCTCTTAAAGCTTTGTTTAGTTGTGACATTAATAAACCATTGCAAGTTTTTGTTTATTCTTCAAATGAAGAACAAGCTGTTCTTAAGTTTTTAGATGGTTTAGATTTAACACCAGT
Human Coronavirus NL63	AAATTGTCAACGAGGTTTTGCATTAAATTGTTTTGTAATTCCAGTTGAATGTTTATTATTATTAGTTGCAACCCCATGCGTTTAGCGCATGATAAGGGTTTAGTCTTACACACAATGGTA
Human Coronavirus NL63	AACAAGTTGACAGATTAATTACTGGACGGCTTGCAGCTTTGAATGCATTTGTTTCCCAAGTTTTGAATAAATATACTGAAGTTCGTGGTTCAAGACGCTTAGCACAGCAGAAGATTAATG
Human Coronavirus NL63	AACAGCTGTTCAACCCACAGCTCCTGCATATGTTATTATTGATAAGGTAGATTTTGTTAATGGATTTTATCGTCTTTATAGTGGTGACACTTTTTGGCGGTATGACTTTGACATTACTGA
Human Coronavirus NL63	AACAGTCTCGCACTCGTTCTGATTCTAACCAGTCTTCTTCAGATCTTGTTGCTGCTGTTACTTTGGCTTTAAAGAACTTAGGTTTTGATAACCAGTCGAAGTCACCTAGTTCTTCTGGTA
Human Coronavirus NL63	AACATGATACGTATGATTTCAGCCATGGTGTTGGGCTCTAAGCATGTTAATTGTTGTACTGCAACAGATAGGTTTTATAGGCTTGGTAATGAGTTGGCACAAGTTTTAACAGAAGTTGTT
Human Coronavirus NL63	AACCAAGATCTTAATGGTAACTTTTATGATTTTGGTGATTTTGTTGTTAGCTTACCTAATATGGGTGTTCCCTGTTGTACATCATATTATTCTTATATGATGCCTATTATGGGTTTAACT
Human Coronavirus NL63	AACCACTGTTCTTATTGATTATGATCATGCATATAGTACTATGCGTTTGCATAATTTTTCAGTGTCTCATAATGGTGTCTTCTTGGGAGTTGTCGGTGTTACAATGCATGGTTCTGTGTT
Human Coronavirus NL63	AAGAGTGGTAGGTTGTTGTTACGCAATAATGGTCGTTTTGGTGGTTTTAGTAATCATTTAGTCTCAACTAAATGAAACTTTTCTTGATTTTGCTTGTTTTGCCCCTGGCCTCTTGCTTTT
Human Coronavirus NL63	AAGCATTGGAGTTTTGATTATCATCCTAATTGTAGTGACTGTTATGATGATATGTGTGTTATACATTGTGCTAATTTTAATACACTATTTGCCACAACTATACCAGGTACTGCTTTTGGT
Human Coronavirus NL63	AAGGATTATGCTGAGTTAGGTTATATAGCAGACATTAGTGCTTTTAAAGCCACTTTGTATTACCAGAATAATGTCTTTATGAGTACTTCTAAATGTTGGGTTGAAGAAGATTTAACTAAG
Human Coronavirus NL63	AAGTATCTTTATGAATTAATACAAAGATTTGCTTTTTGGACTTTGTTTTGCACGTCTGTTAATACATCCTCTTCAGAAGCTTTTCTTATTGGTATTAATTATTTAGGTGACTTTATTCAA
Human Coronavirus NL63	AAGTTGTTGGATTATGATTATGCAACCCATGGTCAACTTGATGGTCTTTGTTTATTCTGGAATTGTAATGTTGATATGTATCCAGAATTTTCAATTGTGTGTCGTTTTGACACACGTACT
Human Coronavirus NL63	AAGTTTGGTAAAGCTAGTTTGTATTATGAATCTATATCTTATGAAGAACAGGATGCTTTGTTTGCTTTGACAAAGCGTAATGTCCTCCCTACTATGACACAGCTGAATCTTAAGTATGCT
Human Coronavirus NL63	AATACATCCTCTTCAGAAGCTTTTCTTATTGGTATTAATTATTTAGGTGACTTTATTCAAGGTCCTTTTATAGCTGGTAACACTGTTCATGCTAATTATATATTTTGGCGTAATTCTACT
Human Coronavirus NL63	AATGATATCAATGATTATGTTAGTGATGCAGATTTTAGCATTACAGGTGATTGTGCTACTGTTTATCTTGAAGATAAGTTTGACTTACTTATTTCTGATATGTATGATGGTAGAATTAAA
Human Coronavirus NL63	AATGCCTTTTGGTGGCCTATTTCAACTTACTCTTGAAAGTACTATTAATAAGAGTGTGGCTAATCTCAAATTACCACCTCATGATGTTACTGTCTTGCGTGACAATCTTAAACCTGTTAC
Human Coronavirus NL63	AATGGCTGAACAAGCTGCTACTCAGATGTATAAAGAAGCACGCTCTGTTAATAGAAAATCTAAAGTTATTAGTGCTATGCACTCTTTACTTTTTGGAATGTTAAGACGTTTGGATATGTC
Human Coronavirus NL63	AATGTGTCAAGTCACAATCTAATAGATATGGTTTTTGTGGCAATGGCACTCACATCTTTTCAATCGTCAACTCAGCTCCAGATGGTTTGCTTTTTCTTCATACTGTTTTGCTGCCAACTG
Human Coronavirus NL63	AATTACTGAAGATGGTATTAATGTTAAAGATGTTGTTGTTGAGTCTTCTAAGTCACTTGGTAAACAATTGGGTGTTGTGAGTGATGGTGTTGACTCTTTTGAAGGTGTTTTACCTATTAA
Human Coronavirus NL63	AATTCAGACAACGTTCTGATGGTGTTGTTTGGGTTGCTAAGGAAGGTGCTAAAACTGTTAATACCAGTCTTGGTAATCGCAAACGTAATCAGAAACCTTTGGAACCAAAGTTCTCTATTG
Human Coronavirus NL63	AATTGTAATGTTGATATGTATCCAGAATTTTCAATTGTGTGTCGTTTTGACACACGTACTCGTTCTGTTTTTAATTTAGAAGGTGTTAATGGTGGTTCTCTTTATGTTAACAAACATGCG
Human Coronavirus NL63	AATTGTTTAGCTAGTGAGTGTTTTGTCAAGAGTGATATTTTTGGTAGTGATTTTAAAACTTTTGATTTGCTTAAGTATGATTTCACTGAACATAAAGAAAATTTATTCAATAAGTACTTT
Human Coronavirus NL63	AATTTTACAGTATCTTAAGCCTACTTTTAAATCTAAGGGTTTAAATGTTCTTTGGAACAAATTTGTTACAGGTGATGTTGGACCTTTTGTTAGTTTTATTTATTTTATAACTATGTCTTC
Human Coronavirus NL63	ACAAGACAATACCATCAAAAACATCTTAAATCCATTGTTAATACACGCAATGCCACTGTTGTTATTGGTACTACCAAATTTTATGGTGGTTGGAATAATATGTTGCGTACTTTAATTGAT
Human Coronavirus NL63	ACAAGCTATTTGTGCTGCATTTGATTTTTCTTTAGATGTATTTAAAATTGGTGATGTTAAATTTAAACGACTTGGTGATTATGTTCTTACTGAAAACGCTCTTGTTCGTTTGACTACTGA
Human Coronavirus NL63	ACAATGTGCGTACCTCATAATATGCGTGTTTTGCACTATGGTGCTGGTTCTGACAAAGGTGTGGCACCTGGTACAACTGTTTTAAAACGTTGGCTACCACCCGATGCAATAATCATTGAT
Human Coronavirus NL63	ACACCAAGAAGTGATATGGAGTATGATTTTCTTAACATGGATATGGGTGTTTTTATTAATAAATATGGTCTTGAGGATTTTAATTTTGAACATGTTGTATATGGTGATGTTTCAAAAACT
Human Coronavirus NL63	ACACCACAATACCTTTTGGCCCGTCCTCTCAACCTTATTACTGTTTTATAAACAGCACTATCAACACTACTCATGTTAGCACTTTTGTGGGTATTTTACCACCCACTGTGCGTGAAATTG
Human Coronavirus NL63	ACAGTACATATGTTGATTTGAAGTTGCTTAATAGGTTTGAAAATTATATCAAATGGCCTTGGTGGGTTTGGCTCATTATTTCTGTTGTTTTTGTTGTATTGTTGAGTCTTCTTGTGTTTT
Human Coronavirus NL63	ACATATTATTGTTGGCTGTAATAATGCTGACTGTGTAGCTTGTTCTAAAAGTGCTAGACTTAAACGTGTACCACTTCAAACTATTATTAATGGTATGCATAAATCATTCTATGTTAATGC
Human Coronavirus NL63	ACATTAGGAGGTCTTCATTTGTTGATATCACAGTTTAGGCTTAGTAAAATGGGTGTTTTGAAAGCTGATGATTTTGTCACTGCTTCTGACACAACTTTGAGGTGCTGTACTGTTACTTAT
Human Coronavirus NL63	ACCAAGATTATATGCAAATAGCACCTGTTCCAGCTGAAGTACTAAATGTCTAAACTAAACGATGTCTAATAGTAGTGTGCCTCTTTTAGAGGTTTATGTCCATTTACGTAACTGGAACTT
Human Coronavirus NL63	ACCCTCGCTGTAAGAATCTACTTAAGCAGTATACTTCTGCTTGTAAAACTATTGAAGATGCCTTACGACTTAGTGCTCATTTGGAAACTAATGATGTTAGTAGTATGCTAACTTTCGATA
Human Coronavirus NL63	ACCTCCAAATTACTAGTACTCCAATAGTTGTTGATTGTGCTACTTATGTGTGTAATGGTAACCCTCGCTGTAAGAATCTACTTAAGCAGTATACTTCTGCTTGTAAAACTATTGAAGATG
Human Coronavirus NL63	ACCTGGTGATTCTTTTAATATTTTAGCATGTTATGAAGGTATTGCATCTGGTGTTTTTGGTGTTAATTTACGTACAAACTTTACTATTAAAGGTTCTTTTATAAATGGAGCTTGTGGTTC
Human Coronavirus NL63	ACCTGTGTTACCTAAAAACATGTGGGAATTTAGGGATTACTTTAATAATAATACTGATAGTATTGTTATTGGTGGTGTCACTTATCAACTAGCATGGGATGTTATACGTAAAGACCTTTC
Human Coronavirus NL63	ACGTACTTATAATTTTCTGTGGTATGTATGTTTATTTGTTGTTGCATTGTTTATTGGTGTCTCATTTATTGATTATACAACCACTGTAACTAGCTTTCATGGTTATGATTTTAAGTACAT
Human Coronavirus NL63	ACTACTTGGTATTGGTGGTGACCGTTGTATAAAAATTTCAACTGTCCAATCCAAACTGACTGATTTGAAGTGTACTAATGTTGTGTTATTGGGTTGTTTGTCTAGTATGAACATTGCAGC
Human Coronavirus NL63	ACTCTGGTAATTTACTTGGTTTTAAAAATGTTTCCACTGGTAACATTTTTATTGTGACACCATGTAACCAACCAGACCAAGTAGCTGTTTATCAACAAAGCATTATTGGTGCCATGACCG
Human Coronavirus NL63	ACTGGTTGTTGTGACAATTCTTATTTTGATAGTAAGGGTTGGTATGACCCAGTTGAAAATGAAGATATACATAGAGTTTATGCATCTCTTGGCAAAATTGTAGCTAGAGCTATGCTTAAA
Human Coronavirus NL63	ACTTGACTCCTTTTAATTTAACATATCTTAATTTGAGTTCTGAGTTGAAGCAACTCGAAGCTAAAACTGCTAGTCTTTTTCAAACTACTGTTGAATTACAAGGTCTTATTGATCAGATTA
Human Coronavirus NL63	AGAACTCTTTATTTATACAAACACTATATGGATAAACCCTGTGATACTTACACCTATATTTTGTCTACTTTTGTTTTTGTCATTAGTTTTAACTATGTTTCTTAAACATAAGTTTTTGTT
Human Coronavirus NL63	AGAACTTTTTCTGTTTGTGTTGTTGGAGTACTTAAAGATCGCATAGGCGCGCCAACAATGGAAGAGCCAACAACATATCTAAAAATGTTTTGTCTGGTACTTGTTAATGATATTGTTTTT
Human Coronavirus NL63	AGAGAAAAATTAGCTATTGGTGGTAGTGTTGCCATTAAGATTACAGAATATAGTTGGAATAAGTATCTTTATGAATTAATACAAAGATTTGCTTTTTGGACTTTGTTTTGCACGTCTGTT
Human Coronavirus NL63	AGATGATGTTGTTACCAGTCTTTGTAAGAAGAGTTTTGGTAAGTCCATTATTTATACAGGTGATTGGGAAGGTCTACATGAAGTTCTTACATCTGCAATGAATGTCATTGGGCAACATAT
Human Coronavirus NL63	AGCTGACCTTAAATTTGTTAAGTGGGAGTATGAGGGTGGTTGCAACACAATCGAGTTAGACTCTCCTTGTCGATTTATGGTCGAAACACCTAATGGTCCTCAAGTGAAGTATTTGTATTT
Human Coronavirus NL63	AGCTTTGTCTATTTTTGACTGTTTTGTCAATTTTAATGTGGACTGGGTCTTTTTTGGTTTTAGTATTCTTATGTCTATTATTACACTTTGTTTATGGGTTATGTATTTTGTTAATAGTTT
Human Coronavirus NL63	AGGCCATTTCTAATTCAATTCAGGCTATTTATGACCGGCTTGATTCAATTCAAGCCGATCAACAAGTTGACAGATTAATTACTGGACGGCTTGCAGCTTTGAATGCATTTGTTTCCCAAG
Human Coronavirus NL63	AGGTCCTACAACTGAAGTTAAGTTTTCTGTTATTGAACTTGCCACTGTTAATTTGCGTCTTGTTGATTGTGCACCTGTAGTTTGCCCTAAAGGTAAGATTGTTGTTATTGCTGGACAAGC
Human Coronavirus NL63	AGGTGTTAAGGGTTCTGGTCATTATCAAACAAATTTATACAGTTTTAACAAAGCTATTGATGGTTTTGGTGTCTTTGACATTAAAAATAGTAGTGTTAATACTGTTTGTTTTGTTGATGT
Human Coronavirus NL63	AGTCTTGAAAATATAGCATTTAATGTTGTAAAAAAAGGGTGTTTTACTGGTGTTGATGGTGAGTTACCTGTTGCAGTTGTTAACGACAAAGTTTTTGTTCGCTATGGCGATGTTGACAAC
Human Coronavirus NL63	AGTGACACTTGCTGTTGCAAGTGATTCGGAAATTTCAGGTTTTGGTTTTGCCATTCCTTCTGTAGCCGTTCGCACCTATAGCGAAGCCGCTGCACAAGGTTTTCAGGCATGCCGTTTTGT
Human Coronavirus NL63	AGTGGTATAATGTTAAATGTTGTTAAATACACTCAGCTTTGTCAATACCTAAATAGCACTACAATGTGCGTACCTCATAATATGCGTGTTTTGCACTATGGTGCTGGTTCTGACAAAGGT
Human Coronavirus NL63	AGTGTCTCATAATGGTGTCTTCTTGGGAGTTGTCGGTGTTACAATGCATGGTTCTGTGTTGCGTATTAAGGTTTCACAATCTAATGTACATACACCTAAACATGTTTTTAAAACGTTGAA
Human Coronavirus NL63	AGTTACTAAATTTAAACGTGTTTTTGGTGATCTTTCTTATGGTGTTTTTACTGTTGTTTGTGCAACTTTGATTAATAACATTTCTTATGTTGTTACTCAAAATTTATTTTTTATGTTGCT
Human Coronavirus NL63	AGTTGAAGAAACCTCGTTGGAAGCGTGTTCCTACCAGAGAGGAAAATGTTATTCAGTGCTTTGGTCCTCGTGATTTTAATCACAATATGGGGGATTCAGATCTTGTTCAGAATGGTGTTG
Human Coronavirus NL63	AGTTGTTCGTGGTGTTCGTGATGCTCGCATAAAGAAAGCCATGTTTACTAAAGTAGTTGTAGGTCCTACAACTGAAGTTAAGTTTTCTGTTATTGAACTTGCCACTGTTAATTTGCGTCT
Human Coronavirus NL63	ATAAGGCACCATATAGGGTCATTCCCAGGAATCTTGTCCCTATTGGTAAGGGTAATAAAGATGAGCAGATTGGTTATTGGAATGTTCAAGAGCGTTGGCGTATGCGCAGGGGGCAACGTG
Human Coronavirus NL63	ATAATGGCCGTGTAGTTAACTACACTGTTTGTGATGATTGTAATGGTTATACTGATAACATATTTTCTGTTCAACAGGATGGCCGCATTCCTAATGGTTTCCCTTTTAATAATTGGTTTT
Human Coronavirus NL63	ATACATTGTGCTAATTTTAATACACTATTTGCCACAACTATACCAGGTACTGCTTTTGGTCCACTATGTCGTAAAGTTTTTATAGATGGTGTTCCACTTGTTACAACTGCTGGTTATCAT
Human Coronavirus NL63	ATACCAGTCTTGGTAATCGCAAACGTAATCAGAAACCTTTGGAACCAAAGTTCTCTATTGCTTTGCCTCCAGAGCTCTCTGTTGTTGAGTTTGAGGATCGCTCTAATAACTCATCTCGTG
Human Coronavirus NL63	ATAGTGAGGTTAGCACTGATGAAGTGGGTGATAATGTTCAGATTACCTACACCTACAAAATGCTTGTAGCTAAGGATAATAAGAACCTTCCTAAGTTCATTGAGCAGATTAGTGCTTTTA
Human Coronavirus NL63	ATAGTTAAGCTGTTTTTAGTTAAAAATCCAAGTTGGAGTAAGGCTGTGTTTATTTCTCCTTATAATAGTCAGAATTATGTTGCTAGTAGATTTTTAGGACTTCAAATTCAAACTGTTGAT
Human Coronavirus NL63	ATATTTGGTAGGAAAGACTCTTGTTTTTACATTACAGGCTGCTTTTGGAAACACAGGTGTTTGTTATGACTTTGATGGTGTTACCACTAGTGATAAGTGTATTTTTAATTCTGCTTGTAC
Human Coronavirus NL63	ATCTAAGTATAGTTGTAAAGAGGTTCTGAAGAATTGTAATGTTTTAGAAAATTTTATTGTTTACAATAATAGTGGTAGTAACATTACACAGATTAAAAATGCTTGTGTTTATTTTTCTCA
Human Coronavirus NL63	ATGAGCAGATTGGTTATTGGAATGTTCAAGAGCGTTGGCGTATGCGCAGGGGGCAACGTGTTGATTTGCCTCCTAAAGTTCATTTTTATTACCTAGGTACTGGACCTCATAAGGACCTTA
Human Coronavirus NL63	ATGCCAAAGGTTTTCCACAGCTTGCTGAATTGATTCCTAATCAGGCTGCGTTATTCTTTGATAGTGAGGTTAGCACTGATGAAGTGGGTGATAATGTTCAGATTACCTACACCTACAAAA
Human Coronavirus NL63	ATGGCCTCTTATCCTTAATTGTGAACGTGTTGTTAAACTTCAAAATAATGAAATTATGCCTGGTAAACTTAAGCAAAAACCTATGAAAGCTGAGGGTGATGGTGGTGTTTTAGGTGATGG
Human Coronavirus NL63	ATGGGTGTTCCCTGTTGTACATCATATTATTCTTATATGATGCCTATTATGGGTTTAACTAATTGTTTAGCTAGTGAGTGTTTTGTCAAGAGTGATATTTTTGGTAGTGATTTTAAAACT
Human Coronavirus NL63	ATGTTACTTGGTCTGAAGGTAATTCTATTACTGGTGTACCTTATCCTGTCTCTGGTATTCGTGAGTTTAGTAATTTAGTTTTAAATAATTGTACCAAATATAATATTTATGATTATGTTG
Human Coronavirus NL63	ATGTTCTATAACTTTTGAGATGTCTTGTGATTGTGGTAAAAAGTTTGATGATCAGGTTGGTTGTTTGTTTTGGATTATGCCTTACACAAAACTTTTTCAAAAAGGTGAGTGTTGTATTTG
Human Coronavirus NL63	ATTAAGGCATGTGAAGTTGTTGTAACAAATCTTAATAAGAGTGCTGGTTGGCCATTAAATAAGTTTGGTAAAGCTAGTTTGTATTATGAATCTATATCTTATGAAGAACAGGATGCTTTG
Human Coronavirus NL63	ATTAAGGGTGATAAAGGTGTTGAAAAATTAGTTAATTGGTACATATATGTTCGTAAAAATGGTCAATTTCAAGATCACTATGATGGTTTTTACACTCAAGGTAGGAATTTATCAGACTTT
Human Coronavirus NL63	ATTACAAGAATGTAAAGGCGTGGTCTGGTATCTGTGTTGATGGCATTTATGGCTATGTTCTGCGTCAACCTAACTTGGTTCTTTATTCTGATAATGGTGTCTTTCGTGTAACTTCCAGGG
Human Coronavirus NL63	ATTACTGAACTTTTGCAATTTGTCACCGACCCTTCCTTGATAATAGCTTCTTCCCCAGCACTCGTTGATCAACGCACTATTTGTTTTTCTGTTGCAGCATTGAGTACTGGTTTGACAAAT
Human Coronavirus NL63	ATTAGTGGTAAAGAACGTGCTAGAACTGTTGGTGGTGTTTCTCTGTTGTCTACAATGACCACAAGACAATACCATCAAAAACATCTTAAATCCATTGTTAATACACGCAATGCCACTGTT
Human Coronavirus NL63	ATTAGTTGCAACCCCATGCGTTTAGCGCATGATAAGGGTTTAGTCTTACACACAATGGTAGGCCAGTGATAGTAAAGTGTAAGTAATTTGCTATCATATTAACATGTCTAGAGGAAAGTC
Human Coronavirus NL63	ATTATGTCTTTGTCATACAATTCAGTTTTAGATTTAAGTAAGTTTGAATGTAAACATAAAGCCACTGTTGTTGTTACACTTAAAGATAGTGATGTAAATGATATGGTTTTGAGTTTGATT
Human Coronavirus NL63	ATTCAAACCTCTTACTGCTAGAGGTCGTGTTGCTTGTTTTGTTTTAAAACTATTGACACTATTTGTCTATGTGCCTTTATTGGTTCTTTTTGGTATGTATCTTGACAGTTTTATAATTTT
Human Coronavirus NL63	ATTGCGATTCTCCATTTGAAAAGTTGCAGTGTGAGCACTTGCAGTTTGGATTGCAGGATGGTTTTTATTCTGCAAATTTTCTTGATGATAATGTTTTGCCTGAGACTTATGTTGCACTCC
Human Coronavirus NL63	ATTGTTGTGTGAACCTATAAAGTTGGTAAATTCAGAGTTGTTGTCAACTTTATCTGTTGATTTTAATGGTGTTTTGCATAAGGCATATGTTGATGTTTTGTGTAATAGTTTTTTTAAGGA
Human Coronavirus NL63	ATTTAAACGACTTGGTGATTATGTTCTTACTGAAAACGCTCTTGTTCGTTTGACTACTGAAGTTGTTCGTGGTGTTCGTGATGCTCGCATAAAGAAAGCCATGTTTACTAAAGTAGTTGT
Human Coronavirus NL63	ATTTGTCTATGTGCCTTTATTGGTTCTTTTTGGTATGTATCTTGACAGTTTTATAATTTTTTCTACGCTGTTGTTTCGATTCATACATGTTGGCTATTATGCCTATCTCTATAAAAATTT
Human Coronavirus NL63	ATTTGTTACAGGTGATGTTGGACCTTTTGTTAGTTTTATTTATTTTATAACTATGTCTTCAAAGGGTCAAAAGGGTGATGCTGAAGAGGCATTATCTAAATTGTCAGAGTATTTGATTAG
Human Coronavirus NL63	CAAAAGATAACTACAATACAGGGTCCTCCTGGTAGTGGTAAGTCACATTGTTCCATTGGACTTGGATTGTACTACCCAGGTGCGCGTATTGTTTTTGTTGCTTGTGCCCATGCTGCTGTT
Human Coronavirus NL63	CAACGTATGTGTTTGGAACCTTGTAATTTATATAATTATGGTGCTGGTATTAAGTTGCCTAGTGGTATAATGTTAAATGTTGTTAAATACACTCAGCTTTGTCAATACCTAAATAGCACT
Human Coronavirus NL63	CAACTATTGTTACGGGTTTATTGCCAACTCATTGGTTTTGTGCTAATCAGAGTACATCTGTTTACTCAGCCAATGGTTTCTTTTATATTGATGTTGGTAATCACCGTAGTGCTTTTGCGC
Human Coronavirus NL63	CAAGCTAGAGTTACATATAAGATAGTCTCTCGTTATTTTGACATTTATGAAGGTGGCTGTATTAAGGCATGTGAAGTTGTTGTAACAAATCTTAATAAGAGTGCTGGTTGGCCATTAAAT
Human Coronavirus NL63	CAAGTTGTTAAGCCAGGTCATTTTAATGAAGAGTTTTATAACTTTCTTCGTTTAAGAGGTTTCTTTGATGAAGGTTCTGAACTTACATTAAAACATTTCTTCTTCGCACAGAATGGTGAT
Human Coronavirus NL63	CAATCGTCAACTCAGCTCCAGATGGTTTGCTTTTTCTTCATACTGTTTTGCTGCCAACTGATTACAAGAATGTAAAGGCGTGGTCTGGTATCTGTGTTGATGGCATTTATGGCTATGTTC
Human Coronavirus NL63	CAATGATGGTAGACCTGTTCATGTTAAAGAGATTACAAAGGAAAATGTTGAAACTTTGACATGGCCTCTTATCCTTAATTGTGAACGTGTTGTTAAACTTCAAAATAATGAAATTATGCC
Human Coronavirus NL63	CAATTGTGGTTCTGAGAGTTGGAGTGTTGGTGCATGGGATGGTTACTTATCTTCTTGTTGTGGCACACCTGCTAAGAAACTTTGTGTTGTTCCTGGTAATGTCGTTCCTGGTGATGTGAT
Human Coronavirus NL63	CACCTTTTTCTATGAATTTTTAGACACTTGTTTTGGTGTTAGTAAACCTAATGCCATTGATGTTGAACATTTAGAGCTTAAAGAAACTGTTTTTGTTGAACCTAAGGATGGTGGTCAATT
Human Coronavirus NL63	CAGACTTTGGCGCCGTGTTAAAACTTTTTGGGCTTTTAATCCTGAAACTAATGCAATCATCTCTCTCCAGGTTTACGGACATAATTATTACTTACCGGTGATGGCTGCACCTACAGGTGT
Human Coronavirus NL63	CATATTGTTTATGTTGGTGATCCACAACAACTTCCTGCACCTAGAGTAATGATTACTAAAGGTGTTATGGAGCCTGTTGATTATAACGTTGTTACTCAACGTATGTGTGCTATAGGCCCT
Human Coronavirus NL63	CATCACCTCAACTAGTGCTGGTTGTGGTGTTAAATACTATGCTGGCTTAGTTGTTAAACATATTACTAACATTACTGGTGTGTCTTTATGGCGTGTTACAGCTGTTCATTCTGATGGAAT
Human Coronavirus NL63	CATCATTTAATAAGGCTATTAATAATATTGTTGCTTCTTTTAGTAGCGTTAATGATGCTATTACACAAACTGCAGAGGCTATACATACTGTTACTATTGCACTTAATAAGATTCAGGATG
Human Coronavirus NL63	CATGAATATCGCAAAGTCTGAATTTGATCATGAGATATCTGTTCAGAAGAAAATTAATAGAATGGCTGAACAAGCTGCTACTCAGATGTATAAAGAAGCACGCTCTGTTAATAGAAAATC
Human Coronavirus NL63	CATGCGTTCTTATGAAAGGCTGATAAATACTATTTCACCTGAGAAACTTAAGAATTATGCTGCAAGTTATAATAAATATAAATATTATAGTGGTAGTGCTAGTGAGGCTGATTATCGTTG
Human Coronavirus NL63	CATGTAACCAACCAGACCAAGTAGCTGTTTATCAACAAAGCATTATTGGTGCCATGACCGCTGTTAATGAGTCTAGATATGGCTTGCAAAACTTACTACAGTTACCTAACTTTTATTATG
Human Coronavirus NL63	CATTCGTGATCCTATATTAATCAGTTTACAACCATTTGTTATACTTGTTATTTTGTTAATTTTTGGTAATATGTATTTGCGTTTTGGACTTTTATATTTTGTTGCACAATTTATTAGTAC
Human Coronavirus NL63	CATTGATGATGTTGATGTTGTTAAACCTTTTAGAGTTGAAGGTAATTTTTCATTCTTTGATTGTGGTGTCAATGCCTTGGATGGTGATATTTACTTATTATTTACTAACTCTATTTTAAT
Human Coronavirus NL63	CATTGCTTGTTGTATGCGTGCCGGTTCTAAGGTTGTTAACCATAATGTTTTAATTAAAGAGTCAATACCTATTGTTTGGGGTGTCAAGGACTTTAATACTCTTTCTCAAGAAGGTAAGAA
Human Coronavirus NL63	CCAAGCAATTACACAAGTTCCTGCTACTAGTATAGTTGCAAAACAGGGTGCTGGTTTTAAACGTACTTATAATTTTCTGTGGTATGTATGTTTATTTGTTGTTGCATTGTTTATTGGTGT
Human Coronavirus NL63	CCACAGTTGCAGTCTGCTGAATGGAAGTGTGGTTATGCTATGCCACAAATTTATAAGCTTCAACGTATGTGTTTGGAACCTTGTAATTTATATAATTATGGTGCTGGTATTAAGTTGCCT
Human Coronavirus NL63	CCACCAACTCATGCACACACTTTCTTGTCGTTGTCAGATCAGTTTAAGACTACAGGTGATTTAGCTGTTCAAATAGGTTCAAATAACGTTTGTACTTATGAACATGTTATATCATTTATG
Human Coronavirus NL63	CCACTATGTCGTAAAGTTTTTATAGATGGTGTTCCACTTGTTACAACTGCTGGTTATCATTTTAAGCAATTAGGTTTGGTTTGGAATAAAGATGTTAACACACACTCAGTTAGGTTGACA
Human Coronavirus NL63	CCACTGGTTCTGATGTTAATTGTAACGGCTATCAACATAATTCTGTTGTTGATGTTATGCGTTACAATCTTAACTTCAGTGCTAATTCTTTGGACAATCTCAAGAGTGGTGTTATAGTTT
Human Coronavirus NL63	CCATAATCACTGCTAATTTATCCATTCCTTCTAACTGGACTACTTCAGTTCAAGTTGAGTACCTCCAAATTACTAGTACTCCAATAGTTGTTGATTGTGCTACTTATGTGTGTAATGGTA
Human Coronavirus NL63	CCATTTATTATCAACACACGGACATAAATTTTACTGCAACTGCATCTTTTGGTGGTTCTTGTTATGTTTGTAAACCACACCAGGTTAATATATCTCTTAATGGTAACACTTCAGTGTGTG
Human Coronavirus NL63	CCCTGAAAAAGCTCAAAGTATGTTGTTAGCACTCCTTGCGTTCTTTCTAAGTAAACATAGTGATTTTGGTCTTGATGGCCTTATTGATTCTTATTTTGATAATAGTAGCACCCTTCAGAG
Human Coronavirus NL63	CCTCTTTCAAAACACCCTAATTCCGAATATCGTAAGGTTTTTTACGTATTACTTGATTGGGTTAAGCATCTTAACAAAAATTTGAATGAGGGTGTTCTTGAATCTTTTTCTGTTACACTT
Human Coronavirus NL63	CCTGCAAGAGCTCGGGTTGAGTGTTATAGTGGCTTTAAACCAAATAACACTAGTGCACAATACATATTTAGCACTGTTAACGCATTACCTGAGTGTAATGCTGATATCGTTGTTGTAGAT
Human Coronavirus NL63	CCTTACGACTTAGTGCTCATTTGGAAACTAATGATGTTAGTAGTATGCTAACTTTCGATAGCAATGCTTTTAGTTTGGCTAATGTTACTAGTTTTGGAGATTATAACCTTTCTAGTGTTT
Human Coronavirus NL63	CGAAAAATGGGTTTAACACCACCATTGTCTATTCTCAAAAATCTCGGTGTTGTTGCTACATATAAATTTGTTTTATGGGATTATGAAGCTGAAAGACCTTTTACCTCATATACTAAGAGT
Human Coronavirus NL63	CGTTCTGTTTTTAATTTAGAAGGTGTTAATGGTGGTTCTCTTTATGTTAACAAACATGCGTTTCATACACCAGCATATGATAAACGTGCTTTTGTTAAATTAAAACCTATGCCCTTTTTT
Human Coronavirus NL63	CTAAAACTGCTAGTCTTTTTCAAACTACTGTTGAATTACAAGGTCTTATTGATCAGATTAACAGTACATATGTTGATTTGAAGTTGCTTAATAGGTTTGAAAATTATATCAAATGGCCTT
Human Coronavirus NL63	CTAAACCCAGTTCTATCAAAGAAATGCAGTCACAATCATCTCATGTTGCTCAGAACACAGTACTTAATGCTTCTATTCCAGAATCTAAACCATTGGCTGATGATGATTCAGCCATTATAG
Human Coronavirus NL63	CTAAAGGTCTTTCTATTGCTGACCTTGCTTGTGCTCAGTACTACAATGGCATAATGGTTTTGCCAGGTGTTGCTGATGCTGAACGTATGGCCATGTACACAGGTTCTCTTATAGGTGGCA
Human Coronavirus NL63	CTACTTAACTTTTCTGGTGCTTTGGCTGAGCATGATTTCTTTACTTGGAAAGATGGCAGAGTCATTTATGGTAATGTTAGTAGACATAATCTTACTAAATATACTATGATGGACTTGGTC
Human Coronavirus NL63	CTAGCAGTCGTTCTTCAACTCGTAACAACTCACGAGACTCTTCTCGTAGCACTTCAAGACAACAGTCTCGCACTCGTTCTGATTCTAACCAGTCTTCTTCAGATCTTGTTGCTGCTGTTA
Human Coronavirus NL63	CTCATTTATTGATTATACAACCACTGTAACTAGCTTTCATGGTTATGATTTTAAGTACATTGAGAATGGTCAGTTGAAGGTGTTTGAAGCACCTTTACACTGTGTTCGTAATGTTTTTGA
Human Coronavirus NL63	CTCGTACTTTTTATGTGCCAGCAGCTTATAAACTTACTAAACTTAGTGTTAAATGTTACTTTAACTATTCCTGTGTTTTTAGTGTTGTCAACGCCACCGTTACTGTGAATGTCACCACAC
Human Coronavirus NL63	CTCGTTGATCAACGCACTATTTGTTTTTCTGTTGCAGCATTGAGTACTGGTTTGACAAATCAAGTTGTTAAGCCAGGTCATTTTAATGAAGAGTTTTATAACTTTCTTCGTTTAAGAGGT
Human Coronavirus NL63	CTCTCCTTGTCGATTTATGGTCGAAACACCTAATGGTCCTCAAGTGAAGTATTTGTATTTTGTTAAAAATTTAAATACCTTACGTAGAGGTGCCGTTCTTGGTTTTATAGGTGCCACAAT
Human Coronavirus NL63	CTCTCTCCAGGTTTACGGACATAATTATTACTTACCGGTGATGGCTGCACCTACAGGTGTTACATTAACACTTCTTAGTGGTGTACTTCTTGTTGATGGCCATAAGATTGCTACTCGTGT
Human Coronavirus NL63	CTGTTAATGAGTCTAGATATGGCTTGCAAAACTTACTACAGTTACCTAACTTTTATTATGTTAGTAATGGTGGTAACAATTGCACTACGGCCGTTATGACTTATTCTAATTTTGGTATTT
Human Coronavirus NL63	CTTAAAGAATTTTTCTATCTATAGATAGAGAATTTTCTTATTTAGACTTTGTGTCTACTCTTCTCAACTAAACGAAATTTTTCTAGTGCTGTCATTTGTTATGGCAGTCCTAGTGTAATT
Human Coronavirus NL63	CTTAATGAACTTAGTTCAAAAGTTGTTTGTACTTATATGGATTTGTTGTTGGACGACTTTGTTACTATACTAAAGAGTTTAGATCTTGGTGTAATATCTAAAGTTCATGAAGTTATTATA
Human Coronavirus NL63	CTTAGTGTCCCATCAGATTCATGTAATAATGTTAATGTTAGGGATCTACAACGACGTCTGTATGATAATTGTTATAGGTTAACTAGTGTTGAAGAGTCATTCATTGATGATTATTATGGT
Human Coronavirus NL63	CTTCCACTCCTAAGAAACCTAATAAGCCTCTTTCTCAACCCAGGGCTGATAAGCCTTCTCAGTTGAAGAAACCTCGTTGGAAGCGTGTTCCTACCAGAGAGGAAAATGTTATTCAGTGCT
Human Coronavirus NL63	CTTGATAATCAAGAAGATAAGTTTTGGTGTGAAGATTTTTATGCTAGTATGTATGAAAATTCTACAATATTGCAAGCTGCTGGTTTATGTGTTGTTTGTGGTTCACAAACTGTACTTCGT
Human Coronavirus NL63	CTTGGATTGTACTACCCAGGTGCGCGTATTGTTTTTGTTGCTTGTGCCCATGCTGCTGTTGATTCCTTATGTGCAAAAGCTATGACTGTTTATAGCATTGATAAGTGTACTAGGATTATA
Human Coronavirus NL63	CTTGTCATTATTTTTTTAGTAGGACATTATATCAACCAGTTTATAAAATTTTTCTTGCTTACCAAGATTATATGCAAATAGCACCTGTTCCAGCTGAAGTACTAAATGTCTAAACTAAAC
Human Coronavirus NL63	CTTGTTTATGAGAACAAGTTTGTCCCTGTTAAACCTGCTAGTAAACAGTGTTTTAAAGTCTTTTTTAAGGGTAATGTACAGGTTGACAATGGTTCTAGTATTAACAGAAAGCAGCTTGAA
Human Coronavirus NL63	CTTTGATGTTAACACTTTACTTTCTAATCAATTACGTCTAGCTTTTCTTGGTGCTTCTGTTACAGAAGATGTTAAATTTGCTGCTAGCACTGGTGTTATTGACATTAGTGCTGGTATGTT
Human Coronavirus NL63	CTTTGCCTCCAGAGCTCTCTGTTGTTGAGTTTGAGGATCGCTCTAATAACTCATCTCGTGCTAGCAGTCGTTCTTCAACTCGTAACAACTCACGAGACTCTTCTCGTAGCACTTCAAGAC
Human Coronavirus NL63	CTTTGGCTTTAAAGAACTTAGGTTTTGATAACCAGTCGAAGTCACCTAGTTCTTCTGGTACTTCCACTCCTAAGAAACCTAATAAGCCTCTTTCTCAACCCAGGGCTGATAAGCCTTCTC
Human Coronavirus NL63	CTTTTTGTATGCTGCTTTGTTGAATGGTTGTAGGTGGTGGTTGTGTTCAACTAGAGTTAATGTTGATGGTTTTAATGAATGGGCTATGGCTAATGGTTATACAAGTGTTTCTAGTGTTGA
Human Coronavirus NL63	GAAACTATTAAAGCTAAAGAAGAGAGTGTTAAGTCTTCTTATGCTTTTGCAACTCTTAAAGAGGTTGTTGGACCTAAAGAATTGCTTCTTAGTTGGGAAAGTGGTAAAGTTAAACCACCT
Human Coronavirus NL63	GAAATTTCGTCAAGTTTGTAAACTGGTTAGGCAAGTGTTGTATTTTCTGTGTCTAAGCACTGGTGATTCTGTTCACTAGTGCATACATTGATATTTAAGTGGTGTTCCGTCACTGCTTAT
Human Coronavirus NL63	GAAGATATACATAGAGTTTATGCATCTCTTGGCAAAATTGTAGCTAGAGCTATGCTTAAATGCGTTGCTCTATGCGATGCGATGGTTGCTAAAGGTGTTGTTGGTGTTTTAACATTAGAT
Human Coronavirus NL63	GAAGTTGCTTCATTTAATCTAAACTAAACAAAATGGCTAGTGTAAATTGGGCCGATGACAGAGCTGCTAGGAAGAAATTTCCTCCTCCTTCATTTTACATGCCTCTTTTGGTTAGTTCTG
Human Coronavirus NL63	GAAGTTTCAATGTGTACAAATTATGACCTTTCTGTTATTAACCAGCGTTTATCATATAAACATATTGTTTATGTTGGTGATCCACAACAACTTCCTGCACCTAGAGTAATGATTACTAAA
Human Coronavirus NL63	GACATTCTTGTCTTTGTTTTGTGGGCAGGTAGTTTGGAATTAACTACAATGCGTTACTTTGTAAAAATAGGGCCAATTAAATATTGTTATTGTGGTAATTCTGCCACTTGTTATAATTCA
Human Coronavirus NL63	GACTGGTACTAATCAGCTCTGTGCCAAAATTTTACCTTTTTCTGATAGACCCCTTAATTTGCGAGGTTGGCTCATTTTTTCTAACAGCAATTATGTTCTTCAGGACTTTGATGTTGTTTT
Human Coronavirus NL63	GACTTAACTATGTTGCTTTACAAACTGATGTGCTTCAAGAAAATCAGAAAATTTTGGCTGCATCATTTAATAAGGCTATTAATAATATTGTTGCTTCTTTTAGTAGCGTTAATGATGCTA
Human Coronavirus NL63	GAGCTGCTAGGAAGAAATTTCCTCCTCCTTCATTTTACATGCCTCTTTTGGTTAGTTCTGATAAGGCACCATATAGGGTCATTCCCAGGAATCTTGTCCCTATTGGTAAGGGTAATAAAG
Human Coronavirus NL63	GAGGTTGTTGGACCTAAAGAATTGCTTCTTAGTTGGGAAAGTGGTAAAGTTAAACCACCTTTGAATCGTAATTCTGTTTTCACTTGTTTTCAAATAAGTAAGGACTCAAAATTCCAAATA
Human Coronavirus NL63	GAGTTACCTGTTGCAGTTGTTAACGACAAAGTTTTTGTTCGCTATGGCGATGTTGACAACTTGGTTTTTACAAATAAAACAACATTGCCTACTAATGTTGCTTTTGAATTGTTTGCAAAA
Human Coronavirus NL63	GATAACATAGGTACTAATGTTCCTTTACAGGTTGGTTTTTCAAATGGTGTTAATTTTGTTGTGCAAACTGAAGGTTGTGTGTCTACCAATTTTGGTGATGTTATTAAACCTGTTTGTGCA
Human Coronavirus NL63	GATAATAAACCTTATAGGTGGATGTTGTGGTGTAAAGATAACCACTTGTCCACTTTTTATCCACAGTTGCAGTCTGCTGAATGGAAGTGTGGTTATGCTATGCCACAAATTTATAAGCTT
Human Coronavirus NL63	GATGTCTAATAGTAGTGTGCCTCTTTTAGAGGTTTATGTCCATTTACGTAACTGGAACTTTAGTTGGAATTTAATTCTAACGCTTTTTATAGTTGTGTTGCAGTATGGGCATTATAAGTA
Human Coronavirus NL63	GATGTTAGGGACTATAAACTTGCTAATGATGTTAAAGATACACTTAGACTCTTTGCGGCTGAAACTATTAAAGCTAAAGAAGAGAGTGTTAAGTCTTCTTATGCTTTTGCAACTCTTAAA
Human Coronavirus NL63	GATGTTTTTCTTCATAAATGTTATAGATGTCCTGCTGAAATAGTTAATACAGTTTCTGAACTTGTTTATGAGAACAAGTTTGTCCCTGTTAAACCTGCTAGTAAACAGTGTTTTAAAGTC
Human Coronavirus NL63	GATTCCTTATGTGCAAAAGCTATGACTGTTTATAGCATTGATAAGTGTACTAGGATTATACCTGCAAGAGCTCGGGTTGAGTGTTATAGTGGCTTTAAACCAAATAACACTAGTGCACAA
Human Coronavirus NL63	GCAAATGAGAAATTTATCAATGGCTGTGGGCGTAATGTCCAGGGACATGTTGTTCGTGCAGCCTTGAAATTGTATAAACCTAGTGTTATTCATGACATTGGTAATCCTAAAGGTGTACGT
Human Coronavirus NL63	GCAACAGATAGGTTTTATAGGCTTGGTAATGAGTTGGCACAAGTTTTAACAGAAGTTGTTTATTCTAATGGTGGTTTTTATTTTAAGCCAGGTGGTACGACTTCTGGTGACGCTAGTACA
Human Coronavirus NL63	GCAATGCTTTTAGTTTGGCTAATGTTACTAGTTTTGGAGATTATAACCTTTCTAGTGTTTTACCTCAGAGAAACATTCGTTCAAGCCGTATAGCAGGACGTAGTGCTTTGGAAGATTTGT
Human Coronavirus NL63	GCCACTGTTGTTGTTACACTTAAAGATAGTGATGTAAATGATATGGTTTTGAGTTTGATTAAGAGTGGTAGGTTGTTGTTACGCAATAATGGTCGTTTTGGTGGTTTTAGTAATCATTTA
Human Coronavirus NL63	GCCTTGAAATTGTATAAACCTAGTGTTATTCATGACATTGGTAATCCTAAAGGTGTACGTTGTGCTGTTACTGATGCCAAATGGTACTGTTATGACAAGCAACCTGTTAATAGTAATGTC
Human Coronavirus NL63	GCGAGGTTGGCTCATTTTTTCTAACAGCAATTATGTTCTTCAGGACTTTGATGTTGTTTTTGGCCATGGTGCAGGAAGTGTGGTTTTTGTGGATAAGTACATGTGTGGTTTTGATGGTAA
Human Coronavirus NL63	GCGCTTTTCTAAAGAACGTTTTACACATTGGTTTACATATGTGTGTTCTCTTATAGCAGTTGCTTACACTTATTTTTATAGTGGTGACTTTTTGAGTTTGCTTGTTATGTTTTTATGTGC
Human Coronavirus NL63	GCGTATTAAGGTTTCACAATCTAATGTACATACACCTAAACATGTTTTTAAAACGTTGAAACCTGGTGATTCTTTTAATATTTTAGCATGTTATGAAGGTATTGCATCTGGTGTTTTTGG
Human Coronavirus NL63	GCTAGTAGTTGTGTTACTCGTTGTAATATAGGTGGTGCTGTTTGTTCAAAACATGCAAATTTGTATCAAAAATATGTTGAGGCATATAATACATTTACACAGGCAGGTTTTAACATTTGG
Human Coronavirus NL63	GCTATTCGTAATGTGCGTGGTTGGTTGGGTATGGATGTTGAAAGTGCTCATGTTTGTGGCGATAACATAGGTACTAATGTTCCTTTACAGGTTGGTTTTTCAAATGGTGTTAATTTTGTT
Human Coronavirus NL63	GCTGCTGTTAAAGATTTTGACTTTTACCGTTATAATAAGCCTACCATTTTAGATATTTGTCAAGCTAGAGTTACATATAAGATAGTCTCTCGTTATTTTGACATTTATGAAGGTGGCTGT
Human Coronavirus NL63	GCTTAATGGAGTTTGGTTAGGTGACACTGTTACTTGTCCTAGACATGTCATAGCACCATCAACCACTGTTCTTATTGATTATGATCATGCATATAGTACTATGCGTTTGCATAATTTTTC
Human Coronavirus NL63	GCTTACACTTACTTCTAATGGTCTTTTAGGTAATTGTGCCAAACGTTTTAGACGTGTTTTGGTAAAATTGCTTGATGTCTATAATGGTTTTCTTGAAACTGTCTGTAGTGTCGCATACAC
Human Coronavirus NL63	GCTTATGCTAATTCTATTTTTAACATTTTTCAAGCCGTGAGTTCTAACATTAACAGGTTGCTTAGTGTCCCATCAGATTCATGTAATAATGTTAATGTTAGGGATCTACAACGACGTCTG
Human Coronavirus NL63	GCTTGCAATGTAAACCGTTTTAATGTTGCTATAACACGTGCTAAGAAGGGTATATTTTGTGTAATGTGTGATAAAACTTTGTTTGATTCACTTAAGTTTTTTGAGATTAAACATGCAGAT
Human Coronavirus NL63	GCTTTTAATGTCAGTGATGCATATGCTAATTTGGTTCCATATTACCAACTTATTGGTAAACAAAAGATAACTACAATACAGGGTCCTCCTGGTAGTGGTAAGTCACATTGTTCCATTGGA
Human Coronavirus NL63	GCTTTTTGATGCAATCTGGGATGCTTTTGTTGCCGCTATTAAGCTTGTACCAACTACTACTGGTGTTTTGGTTAGGTTTGTTAAGTCTATTGCTTCAACTGTTTTAACTGTCTCTAATGG
Human Coronavirus NL63	GGACCACATGAGTTTTGTTCCCAGCATACTATGCAAATAGTTGACAAAGATGGTACCTATTATTTGCCTTACCCAGATCCTAGTAGGATCTTGTCAGCTGGTGTTTTTGTTGATGATGTT
Human Coronavirus NL63	GGATGTTCAGGGTTTAGTTAATGTTTTGGTCTGTTTATTTGTTGTATTTTTACACACATGGCGCTTTTCTAAAGAACGTTTTACACATTGGTTTACATATGTGTGTTCTCTTATAGCAGT
Human Coronavirus NL63	GGCACAACCATCTGGTTGTGTTGAGAGATGTGTGGTTCGCGTCTGTTATGGTAGTACTGTGCTTAATGGAGTTTGGTTAGGTGACACTGTTACTTGTCCTAGACATGTCATAGCACCATC
Human Coronavirus NL63	GGCACGGACATCGATAAGTGTGTTCGTGCTTTTGACATTTATAATAAAAATGTTTCATTCTTGGGTAAGTGTTTGAAGATGAACTGTGTTCGTTTTAAAAATGCTGATCTTAAGGATGGT
Human Coronavirus NL63	GGCCAGTGATAGTAAAGTGTAAGTAATTTGCTATCATATTAACATGTCTAGAGGAAAGTCAGAACTTTTTCTGTTTGTGTTGTTGGAGTACTTAAAGATCGCATAGGCGCGCCAACAATG
Human Coronavirus NL63	GGTAAAATTGCTTGATGTCTATAATGGTTTTCTTGAAACTGTCTGTAGTGTCGCATACACTGCTGGTGTTTGCATCAAATATTATGCTGTTAATGTTCCATATGTAGTTATTAGTGGTTT
Human Coronavirus NL63	GGTACCGACCACAAGTTTATTTTGGCTATAACACCGTATGTATGTAATGCATCAGGTTGTGGTGTTAGTGATGTCAAAAAATTGTATCTTGGTGGTTTGAATTACTATTGTACAAATCAT
Human Coronavirus NL63	GGTCAATTTCAAGATCACTATGATGGTTTTTACACTCAAGGTAGGAATTTATCAGACTTTACACCAAGAAGTGATATGGAGTATGATTTTCTTAACATGGATATGGGTGTTTTTATTAAT
Human Coronavirus NL63	GGTCCTTTTATAGCTGGTAACACTGTTCATGCTAATTATATATTTTGGCGTAATTCTACTATTATGTCTTTGTCATACAATTCAGTTTTAGATTTAAGTAAGTTTGAATGTAAACATAAA
Human Coronavirus NL63	GGTGAGTTCATCTTTGAGAAGGTTGAATATGGTTCTGATACTGTTACGTATAAGTCTACTGTAACTACTAAGTTAGTTCCTGGTATGATTTTTGTCTTAACATCTCACAATGTCCAACCT
Human Coronavirus NL63	GGTGGGTTTGGCTCATTATTTCTGTTGTTTTTGTTGTATTGTTGAGTCTTCTTGTGTTTTGTTGTCTTTCTACAGGTTGTTGTGGTTGTTGCAATTGTTTAACTTCATCAATGCGAGGCT
Human Coronavirus NL63	GGTGTTAGTGATGTCAAAAAATTGTATCTTGGTGGTTTGAATTACTATTGTACAAATCATAAACCACAGTTGTCTTTTCCATTATGTTCAGCTGGTAATATATTTGGTTTATATAAAAAT
Human Coronavirus NL63	GGTGTTATGGAGCCTGTTGATTATAACGTTGTTACTCAACGTATGTGTGCTATAGGCCCTGATGTTTTTCTTCATAAATGTTATAGATGTCCTGCTGAAATAGTTAATACAGTTTCTGAA
Human Coronavirus NL63	GGTGTTGAAAACCCTATGCTTATGGGTTGGGATTATCCCAAATGTGATAGAGCTTTGCCTAACATGATACGTATGATTTCAGCCATGGTGTTGGGCTCTAAGCATGTTAATTGTTGTACT
Human Coronavirus NL63	GGTTATTTTTGGTTTAAAAACAATGTTTTTATTTAGCGTTTTCTTCACAATGTTTTGGGCAGAACTCTTTATTTATACAAACACTATATGGATAAACCCTGTGATACTTACACCTATATT
Human Coronavirus NL63	GGTTCGTATGAGCGTTTTACGCTTACTACGAACGCTGTTTTATTTTCTACTGTTGTCATTAAAAATTTAACACCTATAAAGTTGAATTTTGGTATGTTGAATGGTATGCCAGTTTCTTCT
Human Coronavirus NL63	GGTTGCTAATGGACTTCATGCACCACATGGACCTTTTGATGCACTTTGGTTATCATTCAAACTACTTGGTATTGGTGGTGACCGTTGTATAAAAATTTCAACTGTCCAATCCAAACTGAC
Human Coronavirus NL63	GGTTTTAGGTTTGATATTAGTATTCCTGGTAGTCATAGTTTGTTTTGTACACGTGACTTTGCTATTCGTAATGTGCGTGGTTGGTTGGGTATGGATGTTGAAAGTGCTCATGTTTGTGGC
Human Coronavirus NL63	GTAAAAATAGGGCCAATTAAATATTGTTATTGTGGTAATTCTGCCACTTGTTATAATTCAGTTAGTAATGAATATTGTTGTTTTAAACATGCATTGGGTTGTGATTATGTTTACAATCCG
Human Coronavirus NL63	GTAACTACTAAGTTAGTTCCTGGTATGATTTTTGTCTTAACATCTCACAATGTCCAACCTTTACGTGCACCAACTATTGCAAACCAAGAGAAGTATTCTAGCATTTATAAATTGCACCCT
Human Coronavirus NL63	GTAATGTGTGATAAAACTTTGTTTGATTCACTTAAGTTTTTTGAGATTAAACATGCAGATTTACACTCTAGCCAGGTTTGTGGCTTGTTTAAAAATTGTACACGCACTCCTCTTAATTTA
Human Coronavirus NL63	GTAATTTTCCGCTTGAAGCCACCTGGCATTACACTTCTTATACTATTGTTGGTGCTTTGTATGTTACTTGGTCTGAAGGTAATTCTATTACTGGTGTACCTTATCCTGTCTCTGGTATTC
Human Coronavirus NL63	GTACCACATAGTTTTGATGTTTATAATTTGTGGCAAATTTTTATTGAAACTAATTTACAAAGTCTTGAAAATATAGCATTTAATGTTGTAAAAAAAGGGTGTTTTACTGGTGTTGATGGT
Human Coronavirus NL63	GTACCTTGTTAAAACAACTAAAGCAAAGGGTTTGACTTTTTTATTAACTTTTAATGATAACCAAGCAATTACACAAGTTCCTGCTACTAGTATAGTTGCAAAACAGGGTGCTGGTTTTAA
Human Coronavirus NL63	GTACTGGAATTATACGTTCTTCAAACCAGTCACTTGCTGGTGGTATTACATATGTTTCTAACTCTGGTAATTTACTTGGTTTTAAAAATGTTTCCACTGGTAACATTTTTATTGTGACAC
Human Coronavirus NL63	GTATGTAAATACACTGATTTTAATGAGGATGTTTGTGTTTGTTTTGACAATAGTATTCAGGGTTCGTATGAGCGTTTTACGCTTACTACGAACGCTGTTTTATTTTCTACTGTTGTCATT
Human Coronavirus NL63	GTCAATACCTATTGTTTGGGGTGTCAAGGACTTTAATACTCTTTCTCAAGAAGGTAAGAAGTACCTTGTTAAAACAACTAAAGCAAAGGGTTTGACTTTTTTATTAACTTTTAATGATAA
Human Coronavirus NL63	GTCATTTAATAATTTTTTTATTTCTTATGCTAAACCTGAAGATAAGTTGTCCGTTTATGACATTGCTTGTTGTATGCGTGCCGGTTCTAAGGTTGTTAACCATAATGTTTTAATTAAAGA
Human Coronavirus NL63	GTCATTTATGGTAATGTTAGTAGACATAATCTTACTAAATATACTATGATGGACTTGGTCTATGCTATGCGTAACTTTGATGAACAAAATTGTGATGTTCTAAAAGAAGTATTAGTTTTA
Human Coronavirus NL63	GTCTCAACTAAATGAAACTTTTCTTGATTTTGCTTGTTTTGCCCCTGGCCTCTTGCTTTTTCACATGTAATAGTAATGCTAATCTCTCTATGTTACAATTAGGTGTTCCTGACAATTCTT
Human Coronavirus NL63	GTCTGGACATATGTTGTTTAATTTTCTTTTTGCAGCATTTATTACATTTTTGTGCTTTTTAGTTACTAAATTTAAACGTGTTTTTGGTGATCTTTCTTATGGTGTTTTTACTGTTGTTTG
Human Coronavirus NL63	GTGACTCTTCATGGCACATTTATTTAAAGAGTGGCACTTGTCCATTTTCTTTTTCTAAGTTAAATAATTTTCAAAAGTTCAAGACTATTTGTTTCTCAACCGTCGAAGTGCCTGGTAGTT
Human Coronavirus NL63	GTGAGTTTAGTAATTTAGTTTTAAATAATTGTACCAAATATAATATTTATGATTATGTTGGTACTGGAATTATACGTTCTTCAAACCAGTCACTTGCTGGTGGTATTACATATGTTTCTA
Human Coronavirus NL63	GTGCAAACTGAAGGTTGTGTGTCTACCAATTTTGGTGATGTTATTAAACCTGTTTGTGCAAAATCTCCACCAGGTGAACAATTTAGACACCTTATTCCTCTTTTACGTAAAGGACAACCT
Human Coronavirus NL63	GTGCGCCTTTGGGCATAACTATATCTGGTGAAACTGTGCGTCTGCATTTATATAATGTAACTCGTACTTTTTATGTGCCAGCAGCTTATAAACTTACTAAACTTAGTGTTAAATGTTACT
Human Coronavirus NL63	GTGCTATTCTATTTTGGCAGCAAAAACTGGTGTTAGTGTTGAACAATTGTTAGCTTCCATTCAACATCTTCATGAAGGTTTTGGTGGTAAAAACATACTTGGTTATTCTAGTTTATGTGA
Human Coronavirus NL63	GTGCTGATGGTTCTTTGATTCCTGTTCGTCCGCGTAATTCTAGTGATAATGGTATTTCAGCCATAATCACTGCTAATTTATCCATTCCTTCTAACTGGACTACTTCAGTTCAAGTTGAGT
Human Coronavirus NL63	GTGGCACCTGGTACAACTGTTTTAAAACGTTGGCTACCACCCGATGCAATAATCATTGATAATGATATCAATGATTATGTTAGTGATGCAGATTTTAGCATTACAGGTGATTGTGCTACT
Human Coronavirus NL63	GTGTGTTATTGTTACTTTGTTTAAGTTCTTATTATTATTATATGCTATTTATGCACTTGTTTTTATGATTGTGCAATTTAGTCCTTTTAATAGTCTTTTATGTGGTGACATTGTAAGTGG
Human Coronavirus NL63	GTGTTTGTTCAGTTATCAAGAGTTTAATGATTTGGATCATACTAGTCTTGTTTGGAAGCACATTCGTGATCCTATATTAATCAGTTTACAACCATTTGTTATACTTGTTATTTTGTTAAT
Human Coronavirus NL63	GTTAACTGCTAACATGTCCATGGCTGAATGTAAAGCTACACTTGGTTTGACTGTTTCTGATGATGATTTTGTTTCAGCTGTTGCCAATGCACATAGGTATGACGTTTTGCTTTCAGATTT
Human Coronavirus NL63	GTTAAGACAGATGCTGTTGTTTTGTTAGAACGTTATGTGTCTTTAGCTATTGATGCATACCCTCTTTCAAAACACCCTAATTCCGAATATCGTAAGGTTTTTTACGTATTACTTGATTGG
Human Coronavirus NL63	GTTAAGCATCTTAACAAAAATTTGAATGAGGGTGTTCTTGAATCTTTTTCTGTTACACTTCTTGATAATCAAGAAGATAAGTTTTGGTGTGAAGATTTTTATGCTAGTATGTATGAAAAT
Human Coronavirus NL63	GTTACAATCTTAACTTCAGTGCTAATTCTTTGGACAATCTCAAGAGTGGTGTTATAGTTTTTAAAACTTTACAGTACGATGTTTTGTTTTATTGTAGTAATTCTTCCTCAGGTGTTCTTG
Human Coronavirus NL63	GTTACTATACTAAAGAGTTTAGATCTTGGTGTAATATCTAAAGTTCATGAAGTTATTATAGATAATAAACCTTATAGGTGGATGTTGTGGTGTAAAGATAACCACTTGTCCACTTTTTAT
Human Coronavirus NL63	GTTAGGTAGTGGTGCTCATGTTGGTTCTGATTTTACTGGTAGTGTTTATGGTAATTTTGATGACCAACCTAGTTTGCAAGTTGAGAGTGCCAACCTTATGCTATCAGATAATGTTGTTGC
Human Coronavirus NL63	GTTAGTAATGAATATTGTTGTTTTAAACATGCATTGGGTTGTGATTATGTTTACAATCCGTATGCTTTTGATATACAACAGTGGGGTTATGTTGGTTCCTTGAGCCAAAACCACCACACA
Human Coronavirus NL63	GTTATATTCTCCACCTACTATTAGCTACAATTCCACCTTACAATCTGGTCTTAAGAAGATGGCACAACCATCTGGTTGTGTTGAGAGATGTGTGGTTCGCGTCTGTTATGGTAGTACTGT
Human Coronavirus NL63	GTTATGTTTGTAAACCACACCAGGTTAATATATCTCTTAATGGTAACACTTCAGTGTGTGTTAGAACATCTCATTTTTCAATTAGGTATATTTATAACCGCGTTAAGAGTGGTTCACCAG
Human Coronavirus NL63	GTTATTGGTACTACCAAATTTTATGGTGGTTGGAATAATATGTTGCGTACTTTAATTGATGGTGTTGAAAACCCTATGCTTATGGGTTGGGATTATCCCAAATGTGATAGAGCTTTGCCT
Human Coronavirus NL63	GTTGGATAAACAAGGACAATTATTGGACACAAAACTTAATGGTATTTTGCAACAGGCAGCTCTTGATTATCTTGCTACAGTTAAAACTGTACCAGCTGGTAATTTGGTTAAACTTTTTGT
Human Coronavirus NL63	GTTGTCTTTCTACAGGTTGTTGTGGTTGTTGCAATTGTTTAACTTCATCAATGCGAGGCTGTTGTGATTGTGGTTCAACTAAACTTCCTTATTACGAATTTGAAAAGGTCCACGTTCAAT
Human Coronavirus NL63	GTTGTGATTGTGGTTCAACTAAACTTCCTTATTACGAATTTGAAAAGGTCCACGTTCAATAATGCCTTTTGGTGGCCTATTTCAACTTACTCTTGAAAGTACTATTAATAAGAGTGTGGC
Human Coronavirus NL63	GTTGTTATTGGATTTTAAAACTGCAGTTTTTGTGTACACATGTGTGGTTGATGGCTGTAGTGTCATTGTTAGACGTGATGCTACATTCGCTACACATGTGTGTTTTAAGGACTGTTATAA
Human Coronavirus NL63	GTTTAAAGTTGGTAAAGTTGATTCAATTGTCCAAAAGTGTTATGAGTTGTCTCATTTAATTAGTGGTTCACTTGGTGATAGTGGTAAACTTCTTAGTGAACTTCTTAAAGAAAAATATAC
Human Coronavirus NL63	GTTTATCTTGAAGATAAGTTTGACTTACTTATTTCTGATATGTATGATGGTAGAATTAAATTTTGTGATGGTGAAAATGTCTCTAAAGATGGGTTTTTTACTTATCTTAATGGTGTTATT
Human Coronavirus NL63	GTTTGTGGCATCATCTTCTTATGATGCACTCTTGCATAGAAATTCATTAGACCCTTTTTGCTTTGATGTTAACACTTTACTTTCTAATCAATTACGTCTAGCTTTTCTTGGTGCTTCTGT
Human Coronavirus NL63	GTTTTTATTCTGCAAATTTTCTTGATGATAATGTTTTGCCTGAGACTTATGTTGCACTCCCCATTTATTATCAACACACGGACATAAATTTTACTGCAACTGCATCTTTTGGTGGTTCTT
Human Coronavirus NL63	TAAACAATTGGGTGTTGTGAGTGATGGTGTTGACTCTTTTGAAGGTGTTTTACCTATTAATACTGATACTGTCTTATCTGTAGCTCCAGAAGTTGACTGGGTTGCTTTTTACGGTTTTGA
Human Coronavirus NL63	TAAACGTGTACCACTTCAAACTATTATTAATGGTATGCATAAATCATTCTATGTTAATGCTAATGGTGGTACTTGTTTCTGTAATAAACATAACTTCTTTTGTGTTAATTGTGATTCTTT
Human Coronavirus NL63	TAAAGTTATTAGTGCTATGCACTCTTTACTTTTTGGAATGTTAAGACGTTTGGATATGTCTAGTGTTGAAACTGTTTTGAATTTAGCACGTGATGGTGTTGTGCCATTGTCAGTTATACC
Human Coronavirus NL63	TAAATAATTTTCAAAAGTTCAAGACTATTTGTTTCTCAACCGTCGAAGTGCCTGGTAGTTGTAATTTTCCGCTTGAAGCCACCTGGCATTACACTTCTTATACTATTGTTGGTGCTTTGT
Human Coronavirus NL63	TAAATGCTTCTGTTACTCTTAAGATTTGTAAGTTTAGTAGAAACACTACTTTTGATTTTTTAAGTAATGCTTCTAGTTCTTTTGACTGTATAGTTAATTTGTTATTTACAGAACAGTTAG
Human Coronavirus NL63	TAACTTGTTTATGGCCTGTACCTGGTCTTAAATCTTCAACTGGTTTTGTTTATTTTAATGCCACTGGTTCTGATGTTAATTGTAACGGCTATCAACATAATTCTGTTGTTGATGTTATGC
Human Coronavirus NL63	TAAGGTTGGAGCAGGTGTTATGTTGGAGTGTGAAAAATTCAACGTATTTAATGTTGTTGGTCCGCGAACTGGTAAACATGAGCATTCATTACTTGTTGAAGCTTATAATTCTATTTTATT
Human Coronavirus NL63	TAAGTAATGCTTCTAGTTCTTTTGACTGTATAGTTAATTTGTTATTTACAGAACAGTTAGGTGCGCCTTTGGGCATAACTATATCTGGTGAAACTGTGCGTCTGCATTTATATAATGTAA
Human Coronavirus NL63	TAAGTTGCCACAATTTTATATTTATGATGAAGAGGGTGGTTATGATGTTTCTAAACCAGTTATGATTTCACAATGGCCTATTAGTAATGATAGTAATGGTTGTGTTGTTGAAGCGAGCAC
Human Coronavirus NL63	TAATCTCAAATTACCACCTCATGATGTTACTGTCTTGCGTGACAATCTTAAACCTGTTACTACACTTAGTACTATTACTGCTTATTTGTTAGTTAGTTTGTTTGTCACTTACTTTGCTTT
Human Coronavirus NL63	TAATGCCTTGTATAATACTGAGGGTGGTAAAACTTTTATGTACGCTTATATTTCTAATAAAGCTGACCTTAAATTTGTTAAGTGGGAGTATGAGGGTGGTTGCAACACAATCGAGTTAGA
Human Coronavirus NL63	TAATGGTGGTACTTGTTTCTGTAATAAACATAACTTCTTTTGTGTTAATTGTGATTCTTTTGGGCCTGGTAATACTTTTATTAATGGTGATATTGCAAGAGAGCTTGGTAATGTTGTTAA
Human Coronavirus NL63	TAATGGTGTATTGCCTGTTGCTTTTACAAAATTAGCTGGTGGTAAAATATCTTTTTCTGATGATGTTATAGTTCATGATGTTGAACCTACCCATAAAGTCAAGCTCATATTTGAGTTTGA
Human Coronavirus NL63	TAATTCTAGTGAATGGGCTTATTGTGTTGATTTACACAATAAGATTAATCTTTGTGATGACCCTGAAAAAGCTCAAAGTATGTTGTTAGCACTCCTTGCGTTCTTTCTAAGTAAACATAG
Human Coronavirus NL63	TAATTTTAATCAATGGCATGAGGCTAAGTTTGGTGTTGTTACTACTAATAGTGATAAATGTCCTATAGTTGTTGGTGTTTCAGAGCGTATTAATGTTGTTCCTGGTGTTCCAACAAATGT
Human Coronavirus NL63	TACAACATTTTCAGGTTCTTTTGATAACGGTCACTATGTAGTTTATGATGCTGCTAATAATGCTGTCTATGATGGTGCTCGTTTATTTTCTTCAGATTTGTCTACTTTAGCTGTTACAGC
Human Coronavirus NL63	TACACGTTATTGTAGAGTTGGTGAATGCCGTGACTCACATAAAGGTGTTTGTTTTGGTTTTGATAAATGGTATGTTAATGATGGACGTGTTGATGACGGTTACATTTGTGGTGATGGTCT
Human Coronavirus NL63	TACACTTAGTACTATTACTGCTTATTTGTTAGTTAGTTTGTTTGTCACTTACTTTGCTTTATTCAAACCTCTTACTGCTAGAGGTCGTGTTGCTTGTTTTGTTTTAAAACTATTGACACT
Human Coronavirus NL63	TACAGAAGATGTTAAATTTGCTGCTAGCACTGGTGTTATTGACATTAGTGCTGGTATGTTTGGTCTTTACGATGACATATTGACAAACAATAAACCTTGGTTTGTACGCAAAGCTTCTGG
Human Coronavirus NL63	TACATATTTAGCACTGTTAACGCATTACCTGAGTGTAATGCTGATATCGTTGTTGTAGATGAAGTTTCAATGTGTACAAATTATGACCTTTCTGTTATTAACCAGCGTTTATCATATAAA
Human Coronavirus NL63	TACATTAACACTTCTTAGTGGTGTACTTCTTGTTGATGGCCATAAGATTGCTACTCGTGTTCAAGTGGGTCAGTTGCCTAAATATGTAATAGTTGCTACGCCTAGTACCACAATTGTTTG
Human Coronavirus NL63	TACCAATGTTGGTGAACCTATAATTTCACAACCTTCTAAGTTGCTTAATGGTATTGCTTATACAACATTTTCAGGTTCTTTTGATAACGGTCACTATGTAGTTTATGATGCTGCTAATAA
Human Coronavirus NL63	TACCACACTTGTACAGTTGCAACTTACAAAGCTTTTGGATGATTCTATTGAGATGCAATTGTTTAAAGTTGGTAAAGTTGATTCAATTGTCCAAAAGTGTTATGAGTTGTCTCATTTAAT
Human Coronavirus NL63	TACCAGAATAATGTCTTTATGAGTACTTCTAAATGTTGGGTTGAAGAAGATTTAACTAAGGGACCACATGAGTTTTGTTCCCAGCATACTATGCAAATAGTTGACAAAGATGGTACCTAT
Human Coronavirus NL63	TACCTCAGAGAAACATTCGTTCAAGCCGTATAGCAGGACGTAGTGCTTTGGAAGATTTGTTGTTTAGCAAAGTTGTTACATCTGGTTTGGGTACTGTTGATGTTGACTATAAGTCTTGTA
Human Coronavirus NL63	TACTGATACTGTCTTATCTGTAGCTCCAGAAGTTGACTGGGTTGCTTTTTACGGTTTTGAAAAGGCAGCACTTTTTGCTTCTTTGGATGTAAAGCCATATGGTTACCCTAATGATTTTGT
Human Coronavirus NL63	TACTTAATGCTTCTATTCCAGAATCTAAACCATTGGCTGATGATGATTCAGCCATTATAGAAATTGTCAACGAGGTTTTGCATTAAATTGTTTTGTAATTCCAGTTGAATGTTTATTATT
Human Coronavirus NL63	TACTTTGAAGTCTGGTTGCAAACTTACTAATGCTAAGCCGCCTAAATATTCTTCTAAGGTTGTTTTGAGTGGTGAATGGAATGCTGTGTATAGGGCGTTTGGTTCACCATTTATTACAAA
Human Coronavirus NL63	TACTTTGATGACAGTGATTGTGATGTTGTGCAAGAACAAGTTAATTATGTACCCCTTCGCGCTAGTAGTTGTGTTACTCGTTGTAATATAGGTGGTGCTGTTTGTTCAAAACATGCAAAT
Human Coronavirus NL63	TAGAAGCTGTCAATTTTAATGTCACGACTGCTAGCGCCACAGATTTTTGGACGGTTGCATTTGCTACTTTTGTTGATGTTTTGGTTAATGTTAGTGCAACTAACATTCAAAACTTACTTT
Human Coronavirus NL63	TAGCAGACTTCTTTATGGTTTAAAGATGTCTGTTTTATGGTGTTTATGGCCACTTGTTCTAGCTTTGTCTATTTTTGACTGTTTTGTCAATTTTAATGTGGACTGGGTCTTTTTTGGTTT
Human Coronavirus NL63	TAGGTTGGAAGGTTTGGGTGGTGACAATGTTTATTGTTACAACACTGATCTTATTGAAGGTTCTAAACCTTATAGTACTTTACAGCCCAATGCGTATTATAAGTATGATGCTAAAAATTA
Human Coronavirus NL63	TAGTATTCTTATGTCTATTATTACACTTTGTTTATGGGTTATGTATTTTGTTAATAGTTTCAGACTTTGGCGCCGTGTTAAAACTTTTTGGGCTTTTAATCCTGAAACTAATGCAATCAT
Human Coronavirus NL63	TAGTGGTTCACTTGGTGATAGTGGTAAACTTCTTAGTGAACTTCTTAAAGAAAAATATACATGTTCTATAACTTTTGAGATGTCTTGTGATTGTGGTAAAAAGTTTGATGATCAGGTTGG
Human Coronavirus NL63	TAGTGTAGATGCTAACACCAATCAAGATTCTTATGGTGGAGCGTCTATTTGTTTGTATTGTCGGGCCCACGTTCCTCACCCTAGTATGGATGGTTACTGTAAGTTTAAGGGTAAATGTGT
Human Coronavirus NL63	TAGTGTTGAAACTGTTTTGAATTTAGCACGTGATGGTGTTGTGCCATTGTCAGTTATACCTGCAACTTCAGCTTCTAAACTAACTATTGTTAGTCCAGATCTTGAATCTTATTCTAAGAT
Human Coronavirus NL63	TAGTTGGAATTTAATTCTAACGCTTTTTATAGTTGTGTTGCAGTATGGGCATTATAAGTATAGCAGACTTCTTTATGGTTTAAAGATGTCTGTTTTATGGTGTTTATGGCCACTTGTTCT
Human Coronavirus NL63	TATAAATTTGTTTTATGGGATTATGAAGCTGAAAGACCTTTTACCTCATATACTAAGAGTGTATGTAAATACACTGATTTTAATGAGGATGTTTGTGTTTGTTTTGACAATAGTATTCAG
Human Coronavirus NL63	TATAATAGTCAGAATTATGTTGCTAGTAGATTTTTAGGACTTCAAATTCAAACTGTTGATTCTTCTCAAGGTAGTGAGTATGATTATGTAATCTATGCACAAACTTCTGACACTGCACAT
Human Coronavirus NL63	TATAGACCTTCTTGTTAATGTACTCTCAATCTTTAGTTCATCTTTTAGCGTTGTGGCTATGTCTGGACATATGTTGTTTAATTTTCTTTTTGCAGCATTTATTACATTTTTGTGCTTTTT
Human Coronavirus NL63	TATATCTAGTGATTGGTACATTGGTGCCATTGTTTTTAGGTTGTCACGTTTGATTGTATTTTTTTCACCTGAAAGTGTATTTAGTGTTTTTGGTGATGTGAAACTTACTTTAGTTGTTTA
Human Coronavirus NL63	TATCTTAGGAAACATTTTTCAATGATGATTCTCTCTGATGACGGTGTTGTCTGTTATAACAAGGATTATGCTGAGTTAGGTTATATAGCAGACATTAGTGCTTTTAAAGCCACTTTGTAT
Human Coronavirus NL63	TATGAATAACATTGTTCTGTTTTTAACTTGGTTGCTTAGTATGTTTAGTCTTTTACGTACTTCTATTATGAAGCATGATATTAAAGTTATTGCCAAGGCTCCTAAACGTACAGGTGTTAT
Human Coronavirus NL63	TATGATAATTGTTATAGGTTAACTAGTGTTGAAGAGTCATTCATTGATGATTATTATGGTTATCTTAGGAAACATTTTTCAATGATGATTCTCTCTGATGACGGTGTTGTCTGTTATAAC
Human Coronavirus NL63	TATGATTTCACAATGGCCTATTAGTAATGATAGTAATGGTTGTGTTGTTGAAGCGAGCACTGATTTTCATCAATTAGAATGTATTGTTGATGACTCTGTTAGAGAAGAGGTTGATATAAT
Human Coronavirus NL63	TATGCTATGCGTAACTTTGATGAACAAAATTGTGATGTTCTAAAAGAAGTATTAGTTTTAACTGGTTGTTGTGACAATTCTTATTTTGATAGTAAGGGTTGGTATGACCCAGTTGAAAAT
Human Coronavirus NL63	TATGCTTTTGATATACAACAGTGGGGTTATGTTGGTTCCTTGAGCCAAAACCACCACACATTCTGTAACATTCATAGAAACGAGCATGATGCCTCTGGTGATGCTGTTATGACACGTTGT
Human Coronavirus NL63	TATTACTAACATTACTGGTGTGTCTTTATGGCGTGTTACAGCTGTTCATTCTGATGGAATGTTTGTGGCATCATCTTCTTATGATGCACTCTTGCATAGAAATTCATTAGACCCTTTTTG
Human Coronavirus NL63	TATTCTAATGGTGGTTTTTATTTTAAGCCAGGTGGTACGACTTCTGGTGACGCTAGTACAGCTTATGCTAATTCTATTTTTAACATTTTTCAAGCCGTGAGTTCTAACATTAACAGGTTG
Human Coronavirus NL63	TATTGTTATTGGTGGTGTCACTTATCAACTAGCATGGGATGTTATACGTAAAGACCTTTCTTATGAACAGCAAAATGTTTTAGCCATTGAGAGCATTCATTACCTTGGTACTACAGGTCA
Human Coronavirus NL63	TATTGTTGTAGTAGGTGGTTGTGTAACATCTAATGTTCCAACAATTGTTAGTGAGAAAATTTCTGTTATGGATAAACTTGATACTGGTGCACAAAAATTTTTCCAATTTGGTGATTTTGT
Human Coronavirus NL63	TATTTGCCTTACCCAGATCCTAGTAGGATCTTGTCAGCTGGTGTTTTTGTTGATGATGTTGTTAAGACAGATGCTGTTGTTTTGTTAGAACGTTATGTGTCTTTAGCTATTGATGCATAC
Human Coronavirus NL63	TATTTTCTGTTCAACAGGATGGCCGCATTCCTAATGGTTTCCCTTTTAATAATTGGTTTTTGTTAACTAATGGTTCCACACTAGTGGACGGGGTCTCTAGACTTTATCAACCACTCCGTT
Human Coronavirus NL63	TATTTTGTTATAAAGAGGTGTACTAAGTCGGTTATGGAACACGAGCAATCCATGTATAACCTACTTAACTTTTCTGGTGCTTTGGCTGAGCATGATTTCTTTACTTGGAAAGATGGCAGA
Human Coronavirus NL63	TCAACACTACTCATGTTAGCACTTTTGTGGGTATTTTACCACCCACTGTGCGTGAAATTGTTGTTGCTAGAACTGGCCAGTTTTATATTAATGGTTTTAAGTATTTCGATTTGGGTTTCA
Human Coronavirus NL63	TCAACATCTTCATGAAGGTTTTGGTGGTAAAAACATACTTGGTTATTCTAGTTTATGTGATGAGTTCACACTAGCTGAAGTTGTGAAGCAGATGTATGGTGTTAACTTGCAAAGTGGTAA
Human Coronavirus NL63	TCAAGTGGGTCAGTTGCCTAAATATGTAATAGTTGCTACGCCTAGTACCACAATTGTTTGTGACCGTGTTGGTCGCTCTGTTAATGAAACAAGCCAGACTGGTTGGGCATTCTACGTCCG
Human Coronavirus NL63	TCACATGTAATAGTAATGCTAATCTCTCTATGTTACAATTAGGTGTTCCTGACAATTCTTCAACTATTGTTACGGGTTTATTGCCAACTCATTGGTTTTGTGCTAATCAGAGTACATCTG
Human Coronavirus NL63	TCAGCAACTGGTTCCTTAGATGTTGAAGTTTTTAATAGGCTTGCAACGTCTGATTGGACTGATGTTAGGGACTATAAACTTGCTAATGATGTTAAAGATACACTTAGACTCTTTGCGGCT
Human Coronavirus NL63	TCAGGTTCCTATTGGTTGTTTGGATCCTATTAGGTTTTGTTTAGAAAATAATGTGTGTAATGTTTGTGGTTGTTGGTTGGGACACGGGTGTGCTTGTGACCGTACAACTATTCAAAGTGT
Human Coronavirus NL63	TCATAAAATGCAGACTTATAAGCTTGTTAGTATGAAAGGTACTGGTGTGTTTGTACAGGATCCAGCACCTATTGACATTGATGCTTTCCCTGTGAAACCTATATGTTCATCTGTATATTT
Human Coronavirus NL63	TCATGTTTCAACCTCGCTTACCTGTTTTGTCTGATTTTGTGCAAATATATAATTGTAATGTTACTTTTGTTAACATATCTCGTGTTGAGTTACATACTGTCATACCTGACTACGTTGATG
Human Coronavirus NL63	TCCAGCACCTATTGACATTGATGCTTTCCCTGTGAAACCTATATGTTCATCTGTATATTTAGGTGTTAAGGGTTCTGGTCATTATCAAACAAATTTATACAGTTTTAACAAAGCTATTGA
Human Coronavirus NL63	TCCATACTGGTTATTATGATGCTAATCAGTATTATATTTATGTTACTAATGAAATAGGCTTAAATGCTTCTGTTACTCTTAAGATTTGTAAGTTTAGTAGAAACACTACTTTTGATTTTT
Human Coronavirus NL63	TCCGCGAACTGGTAAACATGAGCATTCATTACTTGTTGAAGCTTATAATTCTATTTTATTTGAAAATGGTATTCCACTTATGCCTCTTCTTAGTTGTGGTATTTTTGGTGTAAGGATTGA
Human Coronavirus NL63	TCCTATAGTTGTTGGTGTTTCAGAGCGTATTAATGTTGTTCCTGGTGTTCCAACAAATGTATATTTGGTAGGAAAGACTCTTGTTTTTACATTACAGGCTGCTTTTGGAAACACAGGTGT
Human Coronavirus NL63	TCCTGCTATTGATGTTTTGAAAAAGCTTCTTTCAAGTTTGACTTTAACTGTTAAATTTGTTGTAGAGAGTAATGTTATGGATGTTAACGACTGTTTTAAGAATGATAATGTAGTTTTGAA
Human Coronavirus NL63	TCCTGGTTATAATGTTAGAAATGATGGTACTGTTGAGTTTTGTTATTTACACCAAATTGAGTTAGGTAGTGGTGCTCATGTTGGTTCTGATTTTACTGGTAGTGTTTATGGTAATTTTGA
Human Coronavirus NL63	TCCTGTTTTTACTGGTGATTTATTCTACACTATTAAGTTTAGTGGTTTTAAGCTTGATGGTTTTAACCATCAGTTTGTTACTGCTAGTTCTGCTACAGATGCCATTATTGCTGTTGAGCT
Human Coronavirus NL63	TCGGGCCCACGTTCCTCACCCTAGTATGGATGGTTACTGTAAGTTTAAGGGTAAATGTGTTCAGGTTCCTATTGGTTGTTTGGATCCTATTAGGTTTTGTTTAGAAAATAATGTGTGTAA
Human Coronavirus NL63	TCGTCTACAAGCTGGTAAACAAACTGAATTGGCTGTTAATTCTGGACTTTTAACTGCTTGTGCTTTTTCTGTTGATCCAGCAACTACTTACTTGGAAGCTGTTAAACATGGTGCAAAACC
Human Coronavirus NL63	TCTACAATATTGCAAGCTGCTGGTTTATGTGTTGTTTGTGGTTCACAAACTGTACTTCGTTGTGGTGATTGTCTGCGTAAGCCTATGTTGTGCACTAAATGCGCATATGATCATGTATTT
Human Coronavirus NL63	TCTTCTCAAGGTAGTGAGTATGATTATGTAATCTATGCACAAACTTCTGACACTGCACATGCTTGCAATGTAAACCGTTTTAATGTTGCTATAACACGTGCTAAGAAGGGTATATTTTGT
Human Coronavirus NL63	TCTTGATTATCTTGCTACAGTTAAAACTGTACCAGCTGGTAATTTGGTTAAACTTTTTGTTGAGAGTTGTACCATTTATATGTGTGTTGTACCATCGATAAATGATCTTTCTTTTGATAA
Human Coronavirus NL63	TGAAAATGGTATTCCACTTATGCCTCTTCTTAGTTGTGGTATTTTTGGTGTAAGGATTGAAAATTCTCTTAAAGCTTTGTTTAGTTGTGACATTAATAAACCATTGCAAGTTTTTGTTTA
Human Coronavirus NL63	TGAACAACCTTTTGAAGAAGTTGAACATGTGCTCTCAATTAAGCAACCTTTTTCTTTTTCTTTTAGAGATGAATTGGGTGTTCGTGTTTTAGATCAATCTGATAATAATTGTTGGATTAG
Human Coronavirus NL63	TGAACAATCATTTTATGAAAATCGTTTTGCTGCTATTTATGGTGGTGACCACTATGTCGTTTTAGGTGGTGAAACTATTACTTTTGTTTCTTTTGATGACCTTTATGTTGCTATTAGAGG
Human Coronavirus NL63	TGAAGGTGATAAGTTTATAGGTACTTTTGAGAGTGCTGCTGCAGGTACATTTGTTCTTGACATGCGTTCTTATGAAAGGCTGATAAATACTATTTCACCTGAGAAACTTAAGAATTATGC
Human Coronavirus NL63	TGAAGTTAAAAGTGCTATTGTCTGTGCTAGTGTGCTTAAAGATGGTTGTGATGTTGGTTTTTGTCCACACAGACATAAATTGCGTTCACGTGTTAAGTTTGTTAATGGACGTGTTGTTAT
Human Coronavirus NL63	TGACATTTCTTATTTAAACGAGCAAGGGGTTCTAGTGCAGCTCGACTAGAACCCTGCAATGGCACGGACATCGATAAGTGTGTTCGTGCTTTTGACATTTATAATAAAAATGTTTCATTC
Human Coronavirus NL63	TGACCAACCTAGTTTGCAAGTTGAGAGTGCCAACCTTATGCTATCAGATAATGTTGTTGCCTTTTTGTATGCTGCTTTGTTGAATGGTTGTAGGTGGTGGTTGTGTTCAACTAGAGTTAA
Human Coronavirus NL63	TGACCGTGTTGGTCGCTCTGTTAATGAAACAAGCCAGACTGGTTGGGCATTCTACGTCCGTGCTAAACATGGTGATTTTTCTGGTGTTGCCTCTCAGGAGGGTGTTTTGTCAGAAAGAGA
Human Coronavirus NL63	TGAGAATGGTCAGTTGAAGGTGTTTGAAGCACCTTTACACTGTGTTCGTAATGTTTTTGATAATTTTAATCAATGGCATGAGGCTAAGTTTGGTGTTGTTACTACTAATAGTGATAAATG
Human Coronavirus NL63	TGAGAGTTGTACCATTTATATGTGTGTTGTACCATCGATAAATGATCTTTCTTTTGATAAAAATCTTGGTCGTTGTGTGCGTAAACTTAATAGATTGAAAACTTGTGTTATTGCCAATGT
Human Coronavirus NL63	TGAGTTCACACTAGCTGAAGTTGTGAAGCAGATGTATGGTGTTAACTTGCAAAGTGGTAAGGTTATTTTTGGTTTAAAAACAATGTTTTTATTTAGCGTTTTCTTCACAATGTTTTGGGC
Human Coronavirus NL63	TGATAAATGGTATGTTAATGATGGACGTGTTGATGACGGTTACATTTGTGGTGATGGTCTTATAGACCTTCTTGTTAATGTACTCTCAATCTTTAGTTCATCTTTTAGCGTTGTGGCTAT
Human Coronavirus NL63	TGATGATTTTGTTTCAGCTGTTGCCAATGCACATAGGTATGACGTTTTGCTTTCAGATTTGTCATTTAATAATTTTTTTATTTCTTATGCTAAACCTGAAGATAAGTTGTCCGTTTATGA
Human Coronavirus NL63	TGATGTTATAGTTCATGATGTTGAACCTACCCATAAAGTCAAGCTCATATTTGAGTTTGAAGATGATGTTGTTACCAGTCTTTGTAAGAAGAGTTTTGGTAAGTCCATTATTTATACAGG
Human Coronavirus NL63	TGATTCTATTGTTACTCTTGAACAATATTCAACTTGTGACATTTGTAAAAGTACTGTAGTTGAAGTTAAAAGTGCTATTGTCTGTGCTAGTGTGCTTAAAGATGGTTGTGATGTTGGTTT
Human Coronavirus NL63	TGATTGGGAAGGTCTACATGAAGTTCTTACATCTGCAATGAATGTCATTGGGCAACATATTAAGTTGCCACAATTTTATATTTATGATGAAGAGGGTGGTTATGATGTTTCTAAACCAGT
Human Coronavirus NL63	TGATTTGAAGTGTACTAATGTTGTGTTATTGGGTTGTTTGTCTAGTATGAACATTGCAGCTAATTCTAGTGAATGGGCTTATTGTGTTGATTTACACAATAAGATTAATCTTTGTGATGA
Human Coronavirus NL63	TGATTTTCATAGTGTAGAAATAGAAGCTGGTGAAGTTAAACCTTTTGCTGTATATAAAAATGTTAAATTTTATTTAGGTGATATTTCACACCTTGTAAACTGTGTTTCTTTTGACTTTGT
Human Coronavirus NL63	TGATTTTCATCAATTAGAATGTATTGTTGATGACTCTGTTAGAGAAGAGGTTGATATAATTGAACAACCTTTTGAAGAAGTTGAACATGTGCTCTCAATTAAGCAACCTTTTTCTTTTTC
Human Coronavirus NL63	TGATTTTGGTCTTGATGGCCTTATTGATTCTTATTTTGATAATAGTAGCACCCTTCAGAGTGTTGCTTCATCATTTGTTAGTATGCCATCATATATTGCTTATGAAAATGCTAGACAAGC
Human Coronavirus NL63	TGCAACTTCAGCTTCTAAACTAACTATTGTTAGTCCAGATCTTGAATCTTATTCTAAGATTGTTTGTGATGGTTCTGTTCATTATGCTGGAGTTGTTTGGACACTTAATGATGTTAAAGA
Human Coronavirus NL63	TGCAACTTTGATTAATAACATTTCTTATGTTGTTACTCAAAATTTATTTTTTATGTTGCTTTATGCTATTTTGTATTTTGTTTTTACTAGGACAGTGCGTTATGCTTGGATTTGGCATAT
Human Coronavirus NL63	TGCAAGTTATAATAAATATAAATATTATAGTGGTAGTGCTAGTGAGGCTGATTATCGTTGTGCTTGTTATGCTCATTTAGCCAAGGCTATGTTAGATTATGCAAAAGATCATAATGACAT
Human Coronavirus NL63	TGCATACATTGTTGCATACTTCTTGTTAATACCATGGTGGCTTCTCACATGGTTTAGTTTTGCTGCATTTTTAGAGCTTTTACCTAATGTTTTTAAGTTAAAAATCTCTACTCAATTGTT
Human Coronavirus NL63	TGCCAGGTGTTGCTGATGCTGAACGTATGGCCATGTACACAGGTTCTCTTATAGGTGGCATGGTGCTCGGAGGTCTTACATCAGCAGCCGCCATACCTTTTTCTTTGGCACTGCAAGCAC
Human Coronavirus NL63	TGCGTCAACCTAACTTGGTTCTTTATTCTGATAATGGTGTCTTTCGTGTAACTTCCAGGGTCATGTTTCAACCTCGCTTACCTGTTTTGTCTGATTTTGTGCAAATATATAATTGTAATG
Human Coronavirus NL63	TGCGTTGCTCTATGCGATGCGATGGTTGCTAAAGGTGTTGTTGGTGTTTTAACATTAGATAACCAAGATCTTAATGGTAACTTTTATGATTTTGGTGATTTTGTTGTTAGCTTACCTAAT
Human Coronavirus NL63	TGCTAAACATGGTGATTTTTCTGGTGTTGCCTCTCAGGAGGGTGTTTTGTCAGAAAGAGAGAAGTTGCTTCATTTAATCTAAACTAAACAAAATGGCTAGTGTAAATTGGGCCGATGACA
Human Coronavirus NL63	TGCTATCTTGCAGAGTAATAACCCTCAATGTGCTATTGTTCAAGCATCAGAGTCTAAAGTTTTGCTTGAGAGGTTTTTACCTAAGTGTCCTGAAATACTGTTGAGTATTGATGATGGCCA
Human Coronavirus NL63	TGCTGCATTTTTAGAGCTTTTACCTAATGTTTTTAAGTTAAAAATCTCTACTCAATTGTTTGAAGGTGATAAGTTTATAGGTACTTTTGAGAGTGCTGCTGCAGGTACATTTGTTCTTGA
Human Coronavirus NL63	TGCTGGTGTTTGCATCAAATATTATGCTGTTAATGTTCCATATGTAGTTATTAGTGGTTTTGTAAGTCGTGTAATTCGTAGAGAAAGGTGTGACATGACTTTTCCTTGTGTTAGTTGTGT
Human Coronavirus NL63	TGCTGTCTATGATGGTGCTCGTTTATTTTCTTCAGATTTGTCTACTTTAGCTGTTACAGCTATTGTTGTAGTAGGTGGTTGTGTAACATCTAATGTTCCAACAATTGTTAGTGAGAAAAT
Human Coronavirus NL63	TGCTTACACTTATTTTTATAGTGGTGACTTTTTGAGTTTGCTTGTTATGTTTTTATGTGCTATATCTAGTGATTGGTACATTGGTGCCATTGTTTTTAGGTTGTCACGTTTGATTGTATT
Human Coronavirus NL63	TGCTTGTAGCTAAGGATAATAAGAACCTTCCTAAGTTCATTGAGCAGATTAGTGCTTTTACTAAACCCAGTTCTATCAAAGAAATGCAGTCACAATCATCTCATGTTGCTCAGAACACAG
Human Coronavirus NL63	TGCTTGTTATGCTCATTTAGCCAAGGCTATGTTAGATTATGCAAAAGATCATAATGACATGTTATATTCTCCACCTACTATTAGCTACAATTCCACCTTACAATCTGGTCTTAAGAAGAT
Human Coronavirus NL63	TGCTTTTGGCTTACAGGATTGTGTAACCGGTATTAATGATGATGATTATGTCATTGCATTGACTGGTACTAATCAGCTCTGTGCCAAAATTTTACCTTTTTCTGATAGACCCCTTAATTT
Human Coronavirus NL63	TGCTTTTTCTGTTGATCCAGCAACTACTTACTTGGAAGCTGTTAAACATGGTGCAAAACCTGTAAGTAATTGTATTAAGATGTTATCTAATGGTGCTGGTAATGGTCAAGCTATAACAAC
Human Coronavirus NL63	TGGATTTTATCGTCTTTATAGTGGTGACACTTTTTGGCGGTATGACTTTGACATTACTGAATCTAAGTATAGTTGTAAAGAGGTTCTGAAGAATTGTAATGTTTTAGAAAATTTTATTGT
Human Coronavirus NL63	TGGCACACCTGCTAAGAAACTTTGTGTTGTTCCTGGTAATGTCGTTCCTGGTGATGTGATCATCACCTCAACTAGTGCTGGTTGTGGTGTTAAATACTATGCTGGCTTAGTTGTTAAACA
Human Coronavirus NL63	TGGCCATGGTGCAGGAAGTGTGGTTTTTGTGGATAAGTACATGTGTGGTTTTGATGGTAAACCTGTGTTACCTAAAAACATGTGGGAATTTAGGGATTACTTTAATAATAATACTGATAG
Human Coronavirus NL63	TGGGCCTGGTAATACTTTTATTAATGGTGATATTGCAAGAGAGCTTGGTAATGTTGTTAAAACAGCTGTTCAACCCACAGCTCCTGCATATGTTATTATTGATAAGGTAGATTTTGTTAA
Human Coronavirus NL63	TGGTAAACTTAAGCAAAAACCTATGAAAGCTGAGGGTGATGGTGGTGTTTTAGGTGATGGTAATGCCTTGTATAATACTGAGGGTGGTAAAACTTTTATGTACGCTTATATTTCTAATAA
Human Coronavirus NL63	TGGTATGTCATTGCTAGATATAATTGTTAAACCAGTTTTCTTTAATGCTTTTGTTAAATGCAATTGTGGTTCTGAGAGTTGGAGTGTTGGTGCATGGGATGGTTACTTATCTTCTTGTTG
Human Coronavirus NL63	TGGTCTTTACGATGACATATTGACAAACAATAAACCTTGGTTTGTACGCAAAGCTTCTGGGCTTTTTGATGCAATCTGGGATGCTTTTGTTGCCGCTATTAAGCTTGTACCAACTACTAC
Human Coronavirus NL63	TGGTGATTCTGTTCACTAGTGCATACATTGATATTTAAGTGGTGTTCCGTCACTGCTTATTGTGGAAGCAACGTTCTGTCGTTGTGGAAACCAATAACTGCTAACCATGTTTTACAATCA
Human Coronavirus NL63	TGGTGCTCGGAGGTCTTACATCAGCAGCCGCCATACCTTTTTCTTTGGCACTGCAAGCACGACTTAACTATGTTGCTTTACAAACTGATGTGCTTCAAGAAAATCAGAAAATTTTGGCTG
Human Coronavirus NL63	TGGTGGTTTTAGAGTTCTTGGGACCACCGACAATAATTGTTGGGTTAATGCAACTTGTATAATTTTACAGTATCTTAAGCCTACTTTTAAATCTAAGGGTTTAAATGTTCTTTGGAACAA
Human Coronavirus NL63	TGGTGTTTTGGTTAGGTTTGTTAAGTCTATTGCTTCAACTGTTTTAACTGTCTCTAATGGTGTTATTATTATGTGTGCAGATGTTCCAGATGCTTTTCAATCAGTTTATCGCACATTTAC
Human Coronavirus NL63	TGGTTAATTGTTCGTAGACGCATTGTGCAAATGATATCTGATTATTTGTCCAATTTGTCTGACATTCTTGTCTTTGTTTTGTGGGCAGGTAGTTTGGAATTAACTACAATGCGTTACTTT
Human Coronavirus NL63	TGGTTTTGGTGTCTTTGACATTAAAAATAGTAGTGTTAATACTGTTTGTTTTGTTGATGTTGATTTTCATAGTGTAGAAATAGAAGCTGGTGAAGTTAAACCTTTTGCTGTATATAAAAA
Human Coronavirus NL63	TGTAAGTAATTGTATTAAGATGTTATCTAATGGTGCTGGTAATGGTCAAGCTATAACAACTAGTGTAGATGCTAACACCAATCAAGATTCTTATGGTGGAGCGTCTATTTGTTTGTATTG
Human Coronavirus NL63	TGTAAGTCGTGTAATTCGTAGAGAAAGGTGTGACATGACTTTTCCTTGTGTTAGTTGTGTCACCTTTTTCTATGAATTTTTAGACACTTGTTTTGGTGTTAGTAAACCTAATGCCATTGA
Human Coronavirus NL63	TGTACGTTTTCCAGAAATTTTAGCTAGAGGTTTTGGCTTACGTACTATTAGAACTTTGGCTACACGTTATTGTAGAGTTGGTGAATGCCGTGACTCACATAAAGGTGTTTGTTTTGGTTT
Human Coronavirus NL63	TGTAGAGAGTAATGTTATGGATGTTAACGACTGTTTTAAGAATGATAATGTAGTTTTGAAAATTACTGAAGATGGTATTAATGTTAAAGATGTTGTTGTTGAGTCTTCTAAGTCACTTGG
Human Coronavirus NL63	TGTAGCCGTTCGCACCTATAGCGAAGCCGCTGCACAAGGTTTTCAGGCATGCCGTTTTGTTGCTTTTGGCTTACAGGATTGTGTAACCGGTATTAATGATGATGATTATGTCATTGCATT
Human Coronavirus NL63	TGTCAATGCTGCTAATGAAAATCTCTTGCATGGAGGCGGTGTTGCACGTGCTATTGATATTTTGACTGAAGGTCAACTTCAGTCATTATCTAAAGATTACATTAGTAGTAATGGTCCACT
Human Coronavirus NL63	TGTCATTGTTAGACGTGATGCTACATTCGCTACACATGTGTGTTTTAAGGACTGTTATAATGTTTGGGAGCAATTCTGCATTGATAATTGTGGTGAGCCATGGTTTTTGACTGATTATAA
Human Coronavirus NL63	TGTGCTGTTACTGATGCCAAATGGTACTGTTATGACAAGCAACCTGTTAATAGTAATGTCAAGTTGTTGGATTATGATTATGCAACCCATGGTCAACTTGATGGTCTTTGTTTATTCTGG
Human Coronavirus NL63	TGTGGAAGCAACGTTCTGTCGTTGTGGAAACCAATAACTGCTAACCATGTTTTACAATCAAGTGACACTTGCTGTTGCAAGTGATTCGGAAATTTCAGGTTTTGGTTTTGCCATTCCTTC
Human Coronavirus NL63	TGTGGTGATTGTCTGCGTAAGCCTATGTTGTGCACTAAATGCGCATATGATCATGTATTTGGTACCGACCACAAGTTTATTTTGGCTATAACACCGTATGTATGTAATGCATCAGGTTGT
Human Coronavirus NL63	TGTTAAAAATTTAAATACCTTACGTAGAGGTGCCGTTCTTGGTTTTATAGGTGCCACAATTCGTCTACAAGCTGGTAAACAAACTGAATTGGCTGTTAATTCTGGACTTTTAACTGCTTG
Human Coronavirus NL63	TGTTAAATTTTATTTAGGTGATATTTCACACCTTGTAAACTGTGTTTCTTTTGACTTTGTTGTCAATGCTGCTAATGAAAATCTCTTGCATGGAGGCGGTGTTGCACGTGCTATTGATAT
Human Coronavirus NL63	TGTTAACTAATGGTTCCACACTAGTGGACGGGGTCTCTAGACTTTATCAACCACTCCGTTTAACTTGTTTATGGCCTGTACCTGGTCTTAAATCTTCAACTGGTTTTGTTTATTTTAATG
Human Coronavirus NL63	TGTTAATTTACGTACAAACTTTACTATTAAAGGTTCTTTTATAAATGGAGCTTGTGGTTCTCCTGGTTATAATGTTAGAAATGATGGTACTGTTGAGTTTTGTTATTTACACCAAATTGA
Human Coronavirus NL63	TGTTATTATTATGTGTGCAGATGTTCCAGATGCTTTTCAATCAGTTTATCGCACATTTACACAAGCTATTTGTGCTGCATTTGATTTTTCTTTAGATGTATTTAAAATTGGTGATGTTAA
Human Coronavirus NL63	TGTTCCTTCGATTAATTGATGACAATGGTATTGTCCTCAATTCCATTTTATGGCTCCTTGTTATGATATTTTTCTTTGTGTTGGCAATGACCTTTATTAAACTGATTCAATTGTGTTTTA
Human Coronavirus NL63	TGTTGAACATTTAGAGCTTAAAGAAACTGTTTTTGTTGAACCTAAGGATGGTGGTCAATTTTTTGTTTCTGGTGATTATCTTTGGTATGTTGTAGATGACATTTATTATCCAGCTTCATG
Human Coronavirus NL63	TGTTGATGGTTTTAATGAATGGGCTATGGCTAATGGTTATACAAGTGTTTCTAGTGTTGAGTGCTATTCTATTTTGGCAGCAAAAACTGGTGTTAGTGTTGAACAATTGTTAGCTTCCAT
Human Coronavirus NL63	TGTTGATTGTGCACCTGTAGTTTGCCCTAAAGGTAAGATTGTTGTTATTGCTGGACAAGCTTTTTTCTATAGTGGTGGTTTTTATCGTTTTATGGTTGATCCTACAACTGTATTAAATGA
Human Coronavirus NL63	TGTTGCTTCATCATTTGTTAGTATGCCATCATATATTGCTTATGAAAATGCTAGACAAGCTTATGAGGATGCTATTGCTAATGGATCTTCTTCTCAACTTATTAAACAATTGAAGCGTGC
Human Coronavirus NL63	TGTTTAGCAAAGTTGTTACATCTGGTTTGGGTACTGTTGATGTTGACTATAAGTCTTGTACTAAAGGTCTTTCTATTGCTGACCTTGCTTGTGCTCAGTACTACAATGGCATAATGGTTT
Human Coronavirus NL63	TGTTTGGGAGCAATTCTGCATTGATAATTGTGGTGAGCCATGGTTTTTGACTGATTATAATGCTATCTTGCAGAGTAATAACCCTCAATGTGCTATTGTTCAAGCATCAGAGTCTAAAGT
Human Coronavirus NL63	TGTTTGTGATGGTTCTGTTCATTATGCTGGAGTTGTTTGGACACTTAATGATGTTAAAGACAATGATGGTAGACCTGTTCATGTTAAAGAGATTACAAAGGAAAATGTTGAAACTTTGAC
Human Coronavirus NL63	TGTTTGTGGTTGTTGGTTGGGACACGGGTGTGCTTGTGACCGTACAACTATTCAAAGTGTTGACATTTCTTATTTAAACGAGCAAGGGGTTCTAGTGCAGCTCGACTAGAACCCTGCAAT
Human Coronavirus NL63	TGTTTTATGTAATGAGTTTTTAGCTACATTTATTGTCTGCAAAATCGTTTTATTTGTTAGACATATTATTGTTGGCTGTAATAATGCTGACTGTGTAGCTTGTTCTAAAAGTGCTAGACT
Human Coronavirus NL63	TGTTTTGAGTGGTGAATGGAATGCTGTGTATAGGGCGTTTGGTTCACCATTTATTACAAATGGTATGTCATTGCTAGATATAATTGTTAAACCAGTTTTCTTTAATGCTTTTGTTAAATG
Human Coronavirus NL63	TTAAAACTTTACAGTACGATGTTTTGTTTTATTGTAGTAATTCTTCCTCAGGTGTTCTTGACACCACAATACCTTTTGGCCCGTCCTCTCAACCTTATTACTGTTTTATAAACAGCACTA
Human Coronavirus NL63	TTAACTATTCCTGTGTTTTTAGTGTTGTCAACGCCACCGTTACTGTGAATGTCACCACACATAATGGCCGTGTAGTTAACTACACTGTTTGTGATGATTGTAATGGTTATACTGATAACA
Human Coronavirus NL63	TTAATAAAACATTACAAGAGTTTGCACAAAACTTACCAAAGTATGTTAAGCCTAATTTTGACTTGACTCCTTTTAATTTAACATATCTTAATTTGAGTTCTGAGTTGAAGCAACTCGAAG
Human Coronavirus NL63	TTACAATAATAGTGGTAGTAACATTACACAGATTAAAAATGCTTGTGTTTATTTTTCTCAATTGTTGTGTGAACCTATAAAGTTGGTAAATTCAGAGTTGTTGTCAACTTTATCTGTTGA
Human Coronavirus NL63	TTACACAAACTGCAGAGGCTATACATACTGTTACTATTGCACTTAATAAGATTCAGGATGTTGTTAATCAACAGGGTAGTGCTCTTAACCATCTCACTTCACAATTGAGACATAATTTTC
Human Coronavirus NL63	TTACACTCTAGCCAGGTTTGTGGCTTGTTTAAAAATTGTACACGCACTCCTCTTAATTTACCACCAACTCATGCACACACTTTCTTGTCGTTGTCAGATCAGTTTAAGACTACAGGTGAT
Human Coronavirus NL63	TTACATTTTTGCCGAAGAGCCTGTTGTTGGTATAGTCTACTCTTCTCAACTATACGAAGATGTTCCTTCGATTAATTGATGACAATGGTATTGTCCTCAATTCCATTTTATGGCTCCTTG
Human Coronavirus NL63	TTACGTGCACCAACTATTGCAAACCAAGAGAAGTATTCTAGCATTTATAAATTGCACCCTGCTTTTAATGTCAGTGATGCATATGCTAATTTGGTTCCATATTACCAACTTATTGGTAAA
Human Coronavirus NL63	TTACTTTTGTTAACATATCTCGTGTTGAGTTACATACTGTCATACCTGACTACGTTGATGTTAATAAAACATTACAAGAGTTTGCACAAAACTTACCAAAGTATGTTAAGCCTAATTTTG
Human Coronavirus NL63	TTAGAACATCTCATTTTTCAATTAGGTATATTTATAACCGCGTTAAGAGTGGTTCACCAGGTGACTCTTCATGGCACATTTATTTAAAGAGTGGCACTTGTCCATTTTCTTTTTCTAAGT
Human Coronavirus NL63	TTAGCTGTTCAAATAGGTTCAAATAACGTTTGTACTTATGAACATGTTATATCATTTATGGGTTTTAGGTTTGATATTAGTATTCCTGGTAGTCATAGTTTGTTTTGTACACGTGACTTT
Human Coronavirus NL63	TTAGTAATGGTGGTAACAATTGCACTACGGCCGTTATGACTTATTCTAATTTTGGTATTTGTGCTGATGGTTCTTTGATTCCTGTTCGTCCGCGTAATTCTAGTGATAATGGTATTTCAG
Human Coronavirus NL63	TTATGAAAAATCCACTTTTAATAAGGATATTTATTGTGGTAATTCTATGGTTTGTAAGATGTGTTTGTTCAGTTATCAAGAGTTTAATGATTTGGATCATACTAGTCTTGTTTGGAAGCA
Human Coronavirus NL63	TTATGAACAGCAAAATGTTTTAGCCATTGAGAGCATTCATTACCTTGGTACTACAGGTCATACTTTGAAGTCTGGTTGCAAACTTACTAATGCTAAGCCGCCTAAATATTCTTCTAAGGT
Human Coronavirus NL63	TTATGAGGATGCTATTGCTAATGGATCTTCTTCTCAACTTATTAAACAATTGAAGCGTGCCATGAATATCGCAAAGTCTGAATTTGATCATGAGATATCTGTTCAGAAGAAAATTAATAG
Human Coronavirus NL63	TTATGATATTTTTCTTTGTGTTGGCAATGACCTTTATTAAACTGATTCAATTGTGTTTTACTTGTCATTATTTTTTTAGTAGGACATTATATCAACCAGTTTATAAAATTTTTCTTGCTT
Human Coronavirus NL63	TTATGCTATTTTGTATTTTGTTTTTACTAGGACAGTGCGTTATGCTTGGATTTGGCATATTGCATACATTGTTGCATACTTCTTGTTAATACCATGGTGGCTTCTCACATGGTTTAGTTT
Human Coronavirus NL63	TTATTACATAGTAAAATTTTTGGCTGACCATTTTAACTATAATGTTTCAGTATTACAAATGGATGTTCAGGGTTTAGTTAATGTTTTGGTCTGTTTATTTGTTGTATTTTTACACACATG
Human Coronavirus NL63	TTCATTTGTTTTGTTCAATGTTACTAAACTATGCTTCGTTTCAGGCAAGTGTTGGTATCTTGAACAATCATTTTATGAAAATCGTTTTGCTGCTATTTATGGTGGTGACCACTATGTCGT
Human Coronavirus NL63	TTCTAAACCTTATAGTACTTTACAGCCCAATGCGTATTATAAGTATGATGCTAAAAATTATGTACGTTTTCCAGAAATTTTAGCTAGAGGTTTTGGCTTACGTACTATTAGAACTTTGGC
Human Coronavirus NL63	TTCTACGCTGTTGTTTCGATTCATACATGTTGGCTATTATGCCTATCTCTATAAAAATTTTTCATTTGTTTTGTTCAATGTTACTAAACTATGCTTCGTTTCAGGCAAGTGTTGGTATCT
Human Coronavirus NL63	TTCTATTATGAAGCATGATATTAAAGTTATTGCCAAGGCTCCTAAACGTACAGGTGTTATTTTGACACGTAGTTTTAAGTATAACATTAGATCTGCTTTGTTTGTTATAAAGCAGAAGTG
Human Coronavirus NL63	TTCTCAACTAAACGAAATTTTTCTAGTGCTGTCATTTGTTATGGCAGTCCTAGTGTAATTGAAATTTCGTCAAGTTTGTAAACTGGTTAGGCAAGTGTTGTATTTTCTGTGTCTAAGCAC
Human Coronavirus NL63	TTCTGTAACATTCATAGAAACGAGCATGATGCCTCTGGTGATGCTGTTATGACACGTTGTTTGGCAGTACATGATTGTTTTGTCAAAAATGTTGATTGGACTGTAACGTACCCCTTTATT
Human Coronavirus NL63	TTCTGTTATGGATAAACTTGATACTGGTGCACAAAAATTTTTCCAATTTGGTGATTTTGTTATGAATAACATTGTTCTGTTTTTAACTTGGTTGCTTAGTATGTTTAGTCTTTTACGTAC
Human Coronavirus NL63	TTCTTCAAATGAAGAACAAGCTGTTCTTAAGTTTTTAGATGGTTTAGATTTAACACCAGTCATTGATGATGTTGATGTTGTTAAACCTTTTAGAGTTGAAGGTAATTTTTCATTCTTTGA
Human Coronavirus NL63	TTCTTGTGAAAAGAACCTACAACTTATGCGTAAGGTTGACTTGTATAATGGTGCTGTCATTTACATTTTTGCCGAAGAGCCTGTTGTTGGTATAGTCTACTCTTCTCAACTATACGAAGA
Human Coronavirus NL63	TTCTTTGATGAAGGTTCTGAACTTACATTAAAACATTTCTTCTTCGCACAGAATGGTGATGCTGCTGTTAAAGATTTTGACTTTTACCGTTATAATAAGCCTACCATTTTAGATATTTGT
Human Coronavirus NL63	TTGAATCGTAATTCTGTTTTCACTTGTTTTCAAATAAGTAAGGACTCAAAATTCCAAATAGGTGAGTTCATCTTTGAGAAGGTTGAATATGGTTCTGATACTGTTACGTATAAGTCTACT
Human Coronavirus NL63	TTGATTTGCCTCCTAAAGTTCATTTTTATTACCTAGGTACTGGACCTCATAAGGACCTTAAATTCAGACAACGTTCTGATGGTGTTGTTTGGGTTGCTAAGGAAGGTGCTAAAACTGTTA
Human Coronavirus NL63	TTGCTACTTTTGTTGATGTTTTGGTTAATGTTAGTGCAACTAACATTCAAAACTTACTTTATTGCGATTCTCCATTTGAAAAGTTGCAGTGTGAGCACTTGCAGTTTGGATTGCAGGATG
Human Coronavirus NL63	TTGGCAGTACATGATTGTTTTGTCAAAAATGTTGATTGGACTGTAACGTACCCCTTTATTGCAAATGAGAAATTTATCAATGGCTGTGGGCGTAATGTCCAGGGACATGTTGTTCGTGCA
Human Coronavirus NL63	TTGGGTAAGTGTTTGAAGATGAACTGTGTTCGTTTTAAAAATGCTGATCTTAAGGATGGTTATTTTGTTATAAAGAGGTGTACTAAGTCGGTTATGGAACACGAGCAATCCATGTATAAC
Human Coronavirus NL63	TTGGTCCTCGTGATTTTAATCACAATATGGGGGATTCAGATCTTGTTCAGAATGGTGTTGATGCCAAAGGTTTTCCACAGCTTGCTGAATTGATTCCTAATCAGGCTGCGTTATTCTTTG
Human Coronavirus NL63	TTGGTTTTTACAAATAAAACAACATTGCCTACTAATGTTGCTTTTGAATTGTTTGCAAAACGAAAAATGGGTTTAACACCACCATTGTCTATTCTCAAAAATCTCGGTGTTGTTGCTACA
Human Coronavirus NL63	TTGTATCAAAAATATGTTGAGGCATATAATACATTTACACAGGCAGGTTTTAACATTTGGGTACCACATAGTTTTGATGTTTATAATTTGTGGCAAATTTTTATTGAAACTAATTTACAA
Human Coronavirus NL63	TTGTCCACACAGACATAAATTGCGTTCACGTGTTAAGTTTGTTAATGGACGTGTTGTTATTACCAATGTTGGTGAACCTATAATTTCACAACCTTCTAAGTTGCTTAATGGTATTGCTTA
Human Coronavirus NL63	TTGTCTACTTTTGTTTTTGTCATTAGTTTTAACTATGTTTCTTAAACATAAGTTTTTGTTTTTGCAAGTATTTTTATTACCTACTGTTATTGCAACTGCTTTATATAATTGTGTTTTGGA
Human Coronavirus NL63	TTGTGGTGTCAATGCCTTGGATGGTGATATTTACTTATTATTTACTAACTCTATTTTAATGTTGGATAAACAAGGACAATTATTGGACACAAAACTTAATGGTATTTTGCAACAGGCAGC
Human Coronavirus NL63	TTGTTAATCAACAGGGTAGTGCTCTTAACCATCTCACTTCACAATTGAGACATAATTTTCAGGCCATTTCTAATTCAATTCAGGCTATTTATGACCGGCTTGATTCAATTCAAGCCGATC
Human Coronavirus NL63	TTGTTATGACTTTGATGGTGTTACCACTAGTGATAAGTGTATTTTTAATTCTGCTTGTACTAGGTTGGAAGGTTTGGGTGGTGACAATGTTTATTGTTACAACACTGATCTTATTGAAGG
Human Coronavirus NL63	TTGTTGCTAGAACTGGCCAGTTTTATATTAATGGTTTTAAGTATTTCGATTTGGGTTTCATAGAAGCTGTCAATTTTAATGTCACGACTGCTAGCGCCACAGATTTTTGGACGGTTGCAT
Human Coronavirus NL63	TTGTTTGTTTTGGATTATGCCTTACACAAAACTTTTTCAAAAAGGTGAGTGTTGTATTTGTCATAAAATGCAGACTTATAAGCTTGTTAGTATGAAAGGTACTGGTGTGTTTGTACAGGA
Human Coronavirus NL63	TTTAAGCAATTAGGTTTGGTTTGGAATAAAGATGTTAACACACACTCAGTTAGGTTGACAATTACTGAACTTTTGCAATTTGTCACCGACCCTTCCTTGATAATAGCTTCTTCCCCAGCA
Human Coronavirus NL63	TTTAATTTGTGGTTATTTAGTTTGTACTTATTGGGGCATTTTGTATTGGTTCAATAGGTTTTTTAAATGTACTATGGGTGTTTATGATTTTAAGGTGAGTGCTGCTGAATTTAAATACAT
Human Coronavirus NL63	TTTACTCAGCCAATGGTTTCTTTTATATTGATGTTGGTAATCACCGTAGTGCTTTTGCGCTCCATACTGGTTATTATGATGCTAATCAGTATTATATTTATGTTACTAATGAAATAGGCT
Human Coronavirus NL63	TTTAGGTGGTGAAACTATTACTTTTGTTTCTTTTGATGACCTTTATGTTGCTATTAGAGGTTCTTGTGAAAAGAACCTACAACTTATGCGTAAGGTTGACTTGTATAATGGTGCTGTCAT
Human Coronavirus NL63	TTTATGGAATCTTTTTGTTGAAAAGTTTAATTTTGTTACAGATTGGTTAAAAACTCTTAAGCTTACACTTACTTCTAATGGTCTTTTAGGTAATTGTGCCAAACGTTTTAGACGTGTTTT
Human Coronavirus NL63	TTTCATACACCAGCATATGATAAACGTGCTTTTGTTAAATTAAAACCTATGCCCTTTTTTTACTTTGATGACAGTGATTGTGATGTTGTGCAAGAACAAGTTAATTATGTACCCCTTCGC
Human Coronavirus NL63	TTTGACACGTAGTTTTAAGTATAACATTAGATCTGCTTTGTTTGTTATAAAGCAGAAGTGGTGTGTTATTGTTACTTTGTTTAAGTTCTTATTATTATTATATGCTATTTATGCACTTGT
Human Coronavirus NL63	TTTGACTGAAGGTCAACTTCAGTCATTATCTAAAGATTACATTAGTAGTAATGGTCCACTTAAGGTTGGAGCAGGTGTTATGTTGGAGTGTGAAAAATTCAACGTATTTAATGTTGTTGG
Human Coronavirus NL63	TTTGATTTGCTTAAGTATGATTTCACTGAACATAAAGAAAATTTATTCAATAAGTACTTTAAGCATTGGAGTTTTGATTATCATCCTAATTGTAGTGACTGTTATGATGATATGTGTGTT
Human Coronavirus NL63	TTTGCAAGTATTTTTATTACCTACTGTTATTGCAACTGCTTTATATAATTGTGTTTTGGATTATTACATAGTAAAATTTTTGGCTGACCATTTTAACTATAATGTTTCAGTATTACAAAT
Human Coronavirus NL63	TTTGCTTGAGAGGTTTTTACCTAAGTGTCCTGAAATACTGTTGAGTATTGATGATGGCCATTTATGGAATCTTTTTGTTGAAAAGTTTAATTTTGTTACAGATTGGTTAAAAACTCTTAA
Human Coronavirus NL63	TTTGCTTTGACAAAGCGTAATGTCCTCCCTACTATGACACAGCTGAATCTTAAGTATGCTATTAGTGGTAAAGAACGTGCTAGAACTGTTGGTGGTGTTTCTCTGTTGTCTACAATGACC
Human Coronavirus NL63	TTTGTGTTGTTGGAGTACTTAAAGATCGCATAGGCGCGCCAACAATGGAAGAGCCAACAACATATCTAAAAATGTTTTGTCTGGTACTTGTTAATGATATTGTTTTTGATATGGATACAC
Human Coronavirus NL63	TTTTAAATGTACTATGGGTGTTTATGATTTTAAGGTGAGTGCTGCTGAATTTAAATACATGGTTGCTAATGGACTTCATGCACCACATGGACCTTTTGATGCACTTTGGTTATCATTCAA
Human Coronavirus NL63	TTTTAACCATCAGTTTGTTACTGCTAGTTCTGCTACAGATGCCATTATTGCTGTTGAGCTGTTGTTATTGGATTTTAAAACTGCAGTTTTTGTGTACACATGTGTGGTTGATGGCTGTAG
Human Coronavirus NL63	TTTTAATGGTGTTTTGCATAAGGCATATGTTGATGTTTTGTGTAATAGTTTTTTTAAGGAGTTAACTGCTAACATGTCCATGGCTGAATGTAAAGCTACACTTGGTTTGACTGTTTCTGA
Human Coronavirus NL63	TTTTAGAGATGAATTGGGTGTTCGTGTTTTAGATCAATCTGATAATAATTGTTGGATTAGTACCACACTTGTACAGTTGCAACTTACAAAGCTTTTGGATGATTCTATTGAGATGCAATT
Human Coronavirus NL63	TTTTATGATTGTGCAATTTAGTCCTTTTAATAGTCTTTTATGTGGTGACATTGTAAGTGGTTATGAAAAATCCACTTTTAATAAGGATATTTATTGTGGTAATTCTATGGTTTGTAAGAT
Human Coronavirus NL63	TTTTGAATAAATATACTGAAGTTCGTGGTTCAAGACGCTTAGCACAGCAGAAGATTAATGAATGTGTCAAGTCACAATCTAATAGATATGGTTTTTGTGGCAATGGCACTCACATCTTTT
Human Coronavirus NL63	TTTTGGTAATATGTATTTGCGTTTTGGACTTTTATATTTTGTTGCACAATTTATTAGTACTTTTGGTTCTTTCTTAGGCTTTCATCAGAAACAGTGGTTTTTACATTTTGTGCCGTTTGA
Human Coronavirus NL63	TTTTGGTTCTTTCTTAGGCTTTCATCAGAAACAGTGGTTTTTACATTTTGTGCCGTTTGATGTTTTATGTAATGAGTTTTTAGCTACATTTATTGTCTGCAAAATCGTTTTATTTGTTAG
Human Coronavirus NL63	TTTTGTGATGGTGAAAATGTCTCTAAAGATGGGTTTTTTACTTATCTTAATGGTGTTATTAGAGAAAAATTAGCTATTGGTGGTAGTGTTGCCATTAAGATTACAGAATATAGTTGGAAT
Human Coronavirus NL63	TTTTGTTTCTGGTGATTATCTTTGGTATGTTGTAGATGACATTTATTATCCAGCTTCATGTAATGGTGTATTGCCTGTTGCTTTTACAAAATTAGCTGGTGGTAAAATATCTTTTTCTGA
Human Coronavirus NL63	TTTTTCACCTGAAAGTGTATTTAGTGTTTTTGGTGATGTGAAACTTACTTTAGTTGTTTATTTAATTTGTGGTTATTTAGTTTGTACTTATTGGGGCATTTTGTATTGGTTCAATAGGTT
Human Coronavirus NL63	TTTTTTAAGGGTAATGTACAGGTTGACAATGGTTCTAGTATTAACAGAAAGCAGCTTGAAATAGTTAAGCTGTTTTTAGTTAAAAATCCAAGTTGGAGTAAGGCTGTGTTTATTTCTCCT
Human Coronavirus NL63	TTTTTTCTATAGTGGTGGTTTTTATCGTTTTATGGTTGATCCTACAACTGTATTAAATGATCCTGTTTTTACTGGTGATTTATTCTACACTATTAAGTTTAGTGGTTTTAAGCTTGATGG
Human Coronavirus OC43	AAAAGGAGTAGCACCGGGTTCTGCAGTTCTTAGGCAGTGGTTGCCTGCTGGTACTATTCTTGTAGATAACGATTTATACCCATTTGTTAGTGACAGTGTCGCTACATATTTTGGGGATTG
Human Coronavirus OC43	AAACATTCGAGAAAGTAGATGGTGTGTATACTAATTTTAAATTGATAGGACACACCGTCTGTGACAGTCTTAATGCTAAGTTGGGTTTTGATAGCTCTAAAGAGTTTGTTGAATATAAGA
Human Coronavirus OC43	AAACTGTGCTTAATGTTGTTGGACCTGATGCGAGAACACAGGGTAAACAAAGTTATGTATTGTTAGAGCGTGTTTATAAACATCTTAACAACTATGACTGTGTTGTTACAACTTTGATCT
Human Coronavirus OC43	AAATGCAAATGCTTCTTCTAGTGAAGGATTTTTAATTGGCATAAATTATTTGTGTAAGCCCAAGGTTGAGATAGATGGAAATGTTATGCATGCCAATTATTTGTTTTGGAGAAATTCCAC
Human Coronavirus OC43	AAATGGTAAATCCTACTTCTAAGGTAGAACCATGTGTTGTCAGTGTTACCTATGGTAATATGACATTGAATGGTTTATGGTTGGATGACAAGGTCTACTGTCCCAGACATGTAATATGTT
Human Coronavirus OC43	AAATTTCAGTACAGGAATTAAGATATATGAATGCTAATGGATTGCGCCCTCCTAAGAATAGTTTTGAAGCCCTTATGCTTAATTTTAAGCTGTTGGGTATTGGAGGTGTTCCAATCATTG
Human Coronavirus OC43	AACCACTTATAAGCTATCTGTAGGAGATGTTTTTGTTTTAACCTCTCATTCAGTAGCTAATTTAAGTGCTCCTACGCTTGTTCCGCAGGAGAATTATAGTAGTATTAGATTTGCTAGTGT
Human Coronavirus OC43	AACCTCTGTTAGAGAATATTGATTATTTTAATATGCGGCGCGCTAAATTTAGTTTAGAAACTTTTACTGTTTGTGCAGATGGCTTTATGCCTTTTCTTTTAGATGATTTAGTTCCACGCG
Human Coronavirus OC43	AACGCACTAGATTGTTTAAAGGCACTGTTTGTTGGATTATGGCTTCTACATTTTTGTTTAGTTGCATAATTACAGCATTTGTGAAATGGACTATGTTTATGTATGTAACTACTAATATGT
Human Coronavirus OC43	AAGAAACCAAAGAAATCAACATTATTAAGTTAAGTGGTGTTAAAAAACCATTTAAGGTTGAAGATAGTGTCATTGTTAATGATGATACTAGTGAAACCAAATATGTTAAGAGTTTGTCTA
Human Coronavirus OC43	AAGAAGTGCAGTTATGCAGAGTGTTGGAGCTTGCGTGGTCTGCTCTTCTCAAACATCATTACGTTGTGGCAGTTGCATCAGAAAGCCTCTTCTTTGCTGCAAGTGTTGTTATGATCATGT
Human Coronavirus OC43	AAGAAGTTTGCGATGATTACGCAAAGGACAATACTGTTTTGCAGGCTTTACAGAGTGAATTTGTTAATATGGCTAGCTTCGTTGAATATGAAGTTGCTAAGAAAAATCTTGATGAGGCGC
Human Coronavirus OC43	AAGATAAAAATTTGCAGGATCTTTGGGTGTTATACAAGCAACAGTATAGTCAGTTGTTTGTTGATACCTTGGTTAATAAGATACCTGCTAATATTGTACTTCCACAAGGTGGTTATGTTG
Human Coronavirus OC43	AAGATACTAATTTTTTAAACGGGTTCGGGGTACGAGTGTAGATGCCCGTCTCGTACCCTGCGCCAGTGGTTTATCTACTGATGTACAATTAAGGGCATTTGATATTTACAATGCTAGTGT
Human Coronavirus OC43	AAGATAGTGTCATTGTTAATGATGATACTAGTGAAACCAAATATGTTAAGAGTTTGTCTATTGTTGATGTGTATGATATGTGGCTTACAGGTTGTAAGTATGTTGTTAGAACTGCTAATG
Human Coronavirus OC43	AAGATGCATAGTTTTAGATGTTAAAGGTGTAGAAGAATTGCATGACGATTTAGTTAATTACATTCGTGATAAAGGTTGTGTTGCTGACCAATCCAGGAAATGGATTGGCCATTGCACCAT
Human Coronavirus OC43	AAGATGGTATTATTTTTAATGCTGTTGATTGTATGAGTGATTTTATGAGTGAGATTAAGTGTAAAACACAATCTATAGCACCACCTACTGGTGTTTATGAATTAAACGGTTACACTGTTC
Human Coronavirus OC43	AAGATTAATATCACTCATGGGTTTTAAATTGGATGTTACCCTTGATGGGTATTGTAAGCTTTTTATAACTAAAGAAGAAGCTGTTAAACGCGTGCGTGCCTGGGTTGGCTTTGATGCTGA
Human Coronavirus OC43	AAGATTCTGTTTTTAAGCCTCGACCTGCAGGTGTTCTTACTAATCATGATGTAGTTTATGCACAACACTGTTTCAAAGCTCCTAAAAATTTCTGTCCGTGTAAATTGAATGGTTCGTGTG
Human Coronavirus OC43	AAGATTCTTATTGTAAGCTTAAGAATTCTTTGTCTGATGTTGCTTTTAATAGATATTTGAGTTTGTATAATAAATATAGGTATTACAGCGGTAAAATGGATACTGCTGCATATAGGGAGG
Human Coronavirus OC43	AAGCCAAGCAAAAACCTATTTATTTAAAAGGTTCTGGTTCTGATTTTTCATTAGCGGATAGTGTAGTTGAAGTTGTTACAACTTCACTTACACCATGTGGTTATTCTGAACCACCTAAAG
Human Coronavirus OC43	AAGCTTCCCTCAATTCTTTAACATATTTTAATAGACCTTCATTGGTTGATGATAATAAATTTGATGTTTTAAAAGTGGATGATGTTGACGATGGTGGTGACAGCTCAGAGAGTGGTGCCA
Human Coronavirus OC43	AAGGCACTCTCTATCAGAATGGATGTCTTGCTGCTATAATAGATAGAGAAGGTTATAGCAGACTATAGATTAATTAGTTGAAAGTTTTGTGTTGTAATGTATAGTGTTGGAGAAAGTGAA
Human Coronavirus OC43	AAGGGTTCGATGCAACTAATTCTGCTTTAGTTAAAATTCAAGCTGTTGTTAATGCAAATGCTGAAGCTCTTAATAACTTATTGCAACAACTCTCTAATAGATTTGGTGCTATAAGTGCTT
Human Coronavirus OC43	AAGGTAAAGTCTTTTTCCAGTTTGATAATCTTTCTAGTGAAGATTTAAAGGCTGTAAGAAGTTCCTTTAATTTTGATCAGAAGGAATTGCTTGCCTATTACAACATGCTTGTTAATTGTT
Human Coronavirus OC43	AAGGTTGTAACACACTAGCAAGAGGCTGGGTTGTTGGTACAATTTCTTCTACAGTTAGATTGCAAGCTGGAACTGCTACTGAATATGCTTCCAACTCATCTATATTGTCTTTATGTGCGT
Human Coronavirus OC43	AAGTATCTCAATTTCAATCAAAATTGACTGATGTCAAATGTGCTAATGTCGTCTTGCTTAATTGCTTGCAACATTTGCATGTTGCTTCTAATTCTAAGTTGTGGCATTATTGTAGCACTT
Human Coronavirus OC43	AAGTTCTTGCTCCTAAATTGTATTGTGCCTTTACAGCTCCTGAAGATGATGACTTTCTTGAGGAAAGTGATGTTGAAGAAGATGATGTAGAAGGTGAGGAAACTGATTTAACTGTCACAA
Human Coronavirus OC43	AAGTTTTCATTTCCGTAAGGCTTGTCAAAATTTAGATTGTAATTGTTTGGGGTTTTATGAATCTTCAGTTGAAGAATATTAAACTCAGTGAAAATGTTTTTGCTTCCTAGATTTATTCTA
Human Coronavirus OC43	AAGTTTTTGTCGAATACAAAGTATTATGATGATAGTCAATATTATTTTAATAAAGACACTGGTGTTATTTATGGTCTCAATTCTACAGAAACCATTACCACTGGTTTTGATCTTAATTGT
Human Coronavirus OC43	AATAACCCTGCATATATAGCTCCTCAAGCTAACTCTGGGGATTATTATTATAAGGTTGAAGCTGATTTTTATTTGTCAGGTTGTGACGAGTATATCGTACCACTTTGTATTTTTAACGGC
Human Coronavirus OC43	AATCATCTAGGATAAATTTCTGTGGTAATGGTAATCATATTATATCATTAGTGCAGAATGCTCCATATGGTTTGTATTTTATCCACTTTAGTTATGTCCCTACTAAGTATGTCACAGCGA
Human Coronavirus OC43	AATCCAGTAGTAGAGCGTCCTCTGGAAATCGTTCTGGTAATGGCATCCTCAAGTGGGCCGATCAGTCCGACCAGTTTAGAAATGTTCAAACCAGGGGTAGAAGAGCTCAACCCAAGCAAA
Human Coronavirus OC43	AATCTAAACTTTATAAAAACATCCACTCCCTGTAATCTATGCTTGTGGGCGTAGATTTTTCATAGTGGTGTTTATATTCATTTCTGCTGTTAACAGCTTTCAGCCAGGGACGTGTTGTAT
Human Coronavirus OC43	AATGATGTAAAACCACCAGTCCTTGATGTGGATGACGTTTAGGTAATCCAAACATTATGAGTAGTAAAACTACACCAGCACCAGTTTATATCTGGACTGCTGATGAAGCTATTAAATTCC
Human Coronavirus OC43	AATGGCAAGAGGCATGGCTTGAATTTCGTTCTGGCCGCCCTGCTAGATTTGTAGCTTTGGTTTTGGCCAAAGGTGGGTTTAAATTTGGAGATCCTGCTGATTCTAGAGATTTCTTGCGTG
Human Coronavirus OC43	AATTGACGGATGAAAGTTGTAATAACTTGGTGCCAACATATTTGAAGAGTGACAACATTGTGGCAGCTGATTTAGGTGTTCTGATTCAAAATTCTGCAAAGCATGTGCAGGGTAATGTTG
Human Coronavirus OC43	AATTTACGCTTATACTAAGCGTAATGTCCTGCCAACACTTACTCAAATGAATTTGAAATATGCTATTAGTGCTAAGAATAGAGCCCGCACTGTTGCTGGTGTTTCCATACTTAGTACTAT
Human Coronavirus OC43	ACAACTTGATGTGTATAGATATGAAAGGAACAATGTATGTTAGGCCGATAATTGAGGACTATCATACTCTGACGGTCACAATAATACGCGGCCATCTTTACATTCAAGGTATAAAACTAG
Human Coronavirus OC43	ACAAGAGATTGTTAGTGAGCGCGAATTGATTCTCTCTTGGGAGATTGGAAAAGTTAAGCCACCACTTAATAAAAATTATGTTTTTACTGGCTACCATTTTACTAAAAATGGTAAGACAGT
Human Coronavirus OC43	ACAATCTTGTACAGGATCTCCGTACATAGACGATTTTAATCGTATAGCTAGTTGTAAATGGACCGATGTGGATGATTACATACTAGCTAATGAATGTACAGAGCGCTTGAAATTGTTTGC
Human Coronavirus OC43	ACACCGCATTGTTGAGAAATAATATCTAAATTTTAAGGATGTCTTTTACTCCTGGTAAGCAATCCAGTAGTAGAGCGTCCTCTGGAAATCGTTCTGGTAATGGCATCCTCAAGTGGGCCG
Human Coronavirus OC43	ACAGTTTGGTTTATACTGGAGTTTTAGGTTGCAAGGCTATTGTAAAGGAAACAAATCTCATTTGCAAAGCTTTGTACCTTGATTATGTTCAACACAAGTGTGGCAATTTACACCAACGGG
Human Coronavirus OC43	ACATGTTTTTGATACTTTTAATTTCCTTACCAACGGCTTTTGCTGTTATAGGAGATTTAAAGTGTACTTCAGATAATATTAATGATAAAGACACCGGTCCTCCTCCTATAAGTACTGATA
Human Coronavirus OC43	ACATTAATGCCATACTCACAGAAGTAAATGAACTACTTGACACTACACAGTTGCAAGTAGCTAATAGTTTAATGAATGGTGTTACTCTTAGCACTAAGCTTAAAGATGGCGTTAATTTCA
Human Coronavirus OC43	ACCAATTGTTAAGTCTGTTAAGACTCTTTTGTATTCTTTTGAGGCACATAAGGACTCTTTTAAAGACGGTTTGTGTATGTTTTGGAACTGTAATGTGGATAAGTATCCACCGAATGCAGT
Human Coronavirus OC43	ACCACTTAATAAAAATTATGTTTTTACTGGCTACCATTTTACTAAAAATGGTAAGACAGTTTTAGGTGAGTATGTTTTTGATAAGAGTGAGTTGACTAATGGTGTGTATTATCGCGCCAC
Human Coronavirus OC43	ACCCTGTTGTGGTTGATGATCATGTTGGACTCTTGGATCAAGCATGGAGAGTTCCTTGTGCTGGAAGGCGTGTTACATTTAAGGAACAGCCTACAGTAAAGGAGATTATAAGCATGCCTA
Human Coronavirus OC43	ACCTTGTTATAGATGCTTTAGCTTCTATGACTGGTGTGTCTTTGGAAACACTGTTGGCTGCTATTAAGCGTCTTAAGAATGGTTTCCAAGGACGTCAGATTATGGGTAGTTGCTCTTTTG
Human Coronavirus OC43	ACGCCCTATTAATGGACATTTGGAGACCTGAGAAGAAATATCTCCGTTATATTAACGGTTTTAATGTCTCAGAATTAGAAGATGCTTGTTTTAAATTTAACTATCAATTTCCTAAAGTAG
Human Coronavirus OC43	ACGTGCCACAGTTTACAATTCTAGAACTGGTTACTATGGTTGTTGGCGCCATAGTGTTACATGTGATTACTTGTATAATCCACTTATTGTTGATATTCAACAGTGGGGATATATTGGTTC
Human Coronavirus OC43	ACGTTACTGCACCGTGCAAGGACCTCCTGGTACAGGGAAGTCACATCTTGCTATTGGTCTTGCTGTATTCTATTGTACAGCACGTGTTGTATACACAGCGGCCAGCCATGCAGCTGTTGA
Human Coronavirus OC43	ACGTTGTGGCAGTTGCATCAGAAAGCCTCTTCTTTGCTGCAAGTGTTGTTATGATCATGTTATGGCGACTGATCATAAATATGTCTTGAGTGTTTCACCATATGTGTGTAATGCACCAGG
Human Coronavirus OC43	ACTACGTTTTTAATAATAGTCTTACACGACAGCTGCAACCCATTAACTATTTTGATAGTTATCTTGGTTGTGTTGTCAATGCTTATAATAGTACTGCTATTTCTGTTCAAACATGTGATC
Human Coronavirus OC43	ACTATAATAATAGTAACAATGGGAAGATTGTTTATGCTATACTTAGTGATGTTGATGGTCTTAAGTATACAAAAATTCTTAAAGATGATGGCAATTTTGTTGTTTTGGAGTTAGATCCTC
Human Coronavirus OC43	ACTATTTGATCTTGTACAGTATGATTTTACTGATTACAAGCTTGAATTGTTTAATAAGTATTTTAAGCACTGGAGTATGCCATATCATCCTAACACTGTTGATTGTCAGGATGATCGGTG
Human Coronavirus OC43	ACTCTTGTTTACAAGGAGACAAGTGTAATATTTTTGCTAATTTTATTTTGCATGATGTTAATAGTGGTCTTACTTGTTCTACTGATTTACAAAAAGCTAACACAGACATAATTCTTGGTG
Human Coronavirus OC43	ACTTACAATGGCTAGTTATGTATGGCACTATTATGCCTTTATGGTTTTGTTTGCTATATATAGCTGTTGTTGTTTCAAATCATGCTTTTTGGGTATTTTCTTACTGCAGAAAGCTTGGTA
Human Coronavirus OC43	ACTTGCGTAAGCGTGGCGAAAAGGGTGCTTACAATAAAGATCATGGACGTGGCGGTTTTGGACATGTTTATGATTTTAAAGTTGAAGATGCTTATGACCAGGTGCATGATGAGCCTAAGG
Human Coronavirus OC43	AGAAACAAGTTGTTCTTGTTAGCAATAATCAAGAGGATTTTGATCTTATTTCTAAGTGTCAGATAACTGCTGTTGAGGGCACTAAGAAATTGGCAGCGCGTCTTTCTTTTAATGTTGGAC
Human Coronavirus OC43	AGAAAGTATATTTTGCAGTAATACCTATGGTGTCTGCATGTATACAGATTTAAAGTTCATTGATAAATTGAATGTCCTTTTTGATGGTCGTGATAATGGTGCTCTTGAAGCTTTTAAACG
Human Coronavirus OC43	AGACTTGCGGAAGTAATTGCCGACAAGTGCCCAAGGGAAGAGCCAGCATGTTAAGTTACCACCCAGTAATTAGTAAATGAATGAAGTTAATTATGGCCAATTGGAAGAATCACAAAAAAA
Human Coronavirus OC43	AGAGAGGCCCTAATCAGAATTTTGGTGGTGGAGAAATGTTAAAACTTGGAACTAGTGACCCACAGTTCCCCATTCTTGCAGAACTCGCACCCACAGCTGGTGCGTTTTTCTTTGGATCAA
Human Coronavirus OC43	AGAGATATGAGAGGGGTTGTATTACTTTTGGTAAACCTGTTATATGGTTAAGCCATGAGAAAGCTTCCCTCAATTCTTTAACATATTTTAATAGACCTTCATTGGTTGATGATAATAAAT
Human Coronavirus OC43	AGAGATGAAATGCTATGAGCGTGTAAAAGATTGTAAGTTTGTGGCTGAACACGATTTCTTTACATTTGATGTAGAAGGTAGTCGTGTGCCACACATTGTACGCAAGGATTTAACAAAGTA
Human Coronavirus OC43	AGAGTGCTGCTACTATACGTAGTGTTGCATATGTTGCTAATCCTACTGAAGACTTGTGTGATGGTTCTGTTGTTATAAAAGAACCTGTGCATGTTTATGCAGATGACTCTATTATTTTAC
Human Coronavirus OC43	AGATAACTGCTGTTGAGGGCACTAAGAAATTGGCAGCGCGTCTTTCTTTTAATGTTGGACGTTCCATTGTTTACGAAACAGATGCTAATAAGTTGATTTTAATCAATGACGTTGCATTTG
Human Coronavirus OC43	AGATGTCCCACTGCTGCTGATATTAATATCCCTGATTTACCCATTTGTGTGTATGATCCGCTACCAGTTATTTTGCTTGGCATTCTTTTGGGCGTTGCGATTGTAATTATTGTAGTTTTG
Human Coronavirus OC43	AGATGTGGTACGTAAAGAGCTAGAAGAAGGCGATCTTCCCGAGAATGATGATGATGCTTGGTTTAAGCTATCGTACCATTATGAAAACAATTCTTGGTTCTTCCGACATGTCTACAGGAA
Human Coronavirus OC43	AGATTATTAAGGTTTTTTATGAGCTTGACAACGATTTTAATACTATTTTAAATACTGCGTGTGGAGTGTTTGAAGTGGATGATACTGTTGATATGGAGGAATTTTATGCTGTGGTGATTG
Human Coronavirus OC43	AGATTTATAAAGTTTTGGATACCTTTTTAAGCTGTGCTCGTAAAAGTTGTTCTATTGATTCAGATGTTGATACTAAGTGTTTAGCTGATTCTGTCATGTCTGCTGTATCGGCAGGTCTTG
Human Coronavirus OC43	AGCATCTTTATTTGACTATGTATATAACTCCTGTGCTTTTTACACTGTTGTATAACAACTATTTGGTTGTGTACAAGCATACATTTAGAGGCTATGTCTATGCATGGCTATCATATTATG
Human Coronavirus OC43	AGCCAATCGCAGATGTTTACCGACGTAAACCTAATCTTCCCAATTGCAATATAGAAGCTTGGCTTAATGATAAGTCGGTGCCCTCTCCATTAAATTGGGAACGTAAGACATTTTCAAATT
Human Coronavirus OC43	AGCGTAATTTCACATATGATGTGAATGCTGATTATTTGTATTTTCATTTTTATCAAGAAGGTGGTACTTTTTATGCATATTTTACAGACACTGGTGTTGTTACTAAGTTTTTGTTTAATG
Human Coronavirus OC43	AGCTCAACTCACGGATGCAGCACTGTCCATTAAGGAAAATGTTGATTTTATAAACAGCATGCAATTCAATTATAAAATCACCATCAACCCCTCATCACCGGCTAGACTTGAAATAGTTAA
Human Coronavirus OC43	AGGAAAGTGATGTTGAAGAAGATGATGTAGAAGGTGAGGAAACTGATTTAACTGTCACAAGTGCTGGACAGCCTTGTGTTGCTAGTGAACAGGAGGAGTCTTCTGAAGTCTTAGAGGACA
Human Coronavirus OC43	AGGATGAATTGACACCTAGCGATGTTTATCAACAACTCGCTGGTATCAAGTTACAATCAAAACGCACTAGATTGTTTAAAGGCACTGTTTGTTGGATTATGGCTTCTACATTTTTGTTTA
Human Coronavirus OC43	AGGCCTGCTTAAAGAGGGTAGCTCAGTTGATCTGAAGCACTTTTTCTTTACACAGGATGGTAATGCTGCTATTACTGATTATAATTATTATAAGTATAATTTGCCCACCATGGTGGACAT
Human Coronavirus OC43	AGGCGTTTTAACACTTGATAATCAAGATTTAAATGGTAAATGGTATGATTTTGGTGACTATGTTATTGCAGCCCCAGGATGTGGTGTTGCTATAGCAGATTCTTATTATTCTTATATCAT
Human Coronavirus OC43	AGGCTACTGTTGCTCAAATTAAAGCCTTGTTTTTGGATAAAGTGGACATCTTGCTAACTGTTGATGGTGTTAATTTCACTAATAGGTTTGTGCCTGTTGGTGAAAGTTTTGGTAAGAGTC
Human Coronavirus OC43	AGGTCTCTGTTTGCCAGTATAATATGTGCGAGTACCCACAAACGATTTGTCATCCTAACCTGGGTAATCATCGCAAAGAACTATGGCATTTGGATACAGGTGTTGTTTCCTGTTTATATA
Human Coronavirus OC43	AGGTGCTCATGCCACGCGTGATAGCATTGGGACAAATTTCCCACTTCAATTAGGATTTTCCACAGGAATTGATTTTGTTGTGGAAGCCACTGGTTTGTTTGCTGATAGAGATGGTTACAG
Human Coronavirus OC43	AGTCTAAAGGAGTTTGTGCTACTGGAGATTGTTATGTCTCTACAGGGGGCAAATTATGTAAAACTGTGCTTAATGTTGTTGGACCTGATGCGAGAACACAGGGTAAACAAAGTTATGTAT
Human Coronavirus OC43	AGTGGAGTATGGTTGCTAGAGGTGCTTGCATTATAGCGACTATATTTCTATTGTGGTTTAATTTTATATATGCCAATGTAATTTTTAGTGATTTTTATTTGCCTAAAATCGGTTTCTTGC
Human Coronavirus OC43	AGTGTACTTCAGATAATATTAATGATAAAGACACCGGTCCTCCTCCTATAAGTACTGATACTGTTGATGTTACTAATGGTTTGGGTACTTATTATGTTTTAGATCGTGTGTATTTAAATA
Human Coronavirus OC43	AGTTAGTATGCTTACCAATTATGAGCTTTCTGTTATTAATGCTCGTATTCGCGCTAAGCATTATGTTTATATTGGTGATCCTGCTCAATTGCCAGCACCACGTGTGTTATTGAGCAAGGG
Human Coronavirus OC43	AGTTATATATGATTGATCCTGCAGGTGTCTGTCTTGGTGCAGGTCAATTCGTGGGTTGGGTCATACCCTTAGCCTTTATGCCTGTGCAATCCCGGAAATTTATTGTTCCATGGGTTATGT
Human Coronavirus OC43	AGTTGCTAGGTGTTTCAGATGTGTGGCATAAACAATTGCTATTAAATAGAGGTGTTTATAAACCTCTGTTAGAGAATATTGATTATTTTAATATGCGGCGCGCTAAATTTAGTTTAGAAA
Human Coronavirus OC43	AGTTGTGGCTAAGATCGATAAGGAGGATGTTGTCATTTTTATTAATAATACAACATACCCTACTAATGTGGCCGTTGAATTATTTGCCAAGCGCAGTGTTCGACACCACCCAGAGCTTAA
Human Coronavirus OC43	AGTTTGGAACGGGGGTGCTTATAGCCTGTTTGATATGGCTAAATTCCCGCTTAAGTTGGCTGGTACTGCCGTAATAAATTTAAGAGCAGACCAGATTAATGATATGGTTTATTCCCTTCT
Human Coronavirus OC43	ATAAAAAGAGTCTTAATGCTTTAATAGCAACTGCGCATTCTTCTATAAAACAGGGTACGCAGATTTATAAAGTTTTGGATACCTTTTTAAGCTGTGCTCGTAAAAGTTGTTCTATTGATT
Human Coronavirus OC43	ATAAGCCCCGCCAGAAGAGGAGCCCCAATAAACAATGCACTGTTCAGCAGTGTTTTGGTAAGAGAGGCCCTAATCAGAATTTTGGTGGTGGAGAAATGTTAAAACTTGGAACTAGTGACC
Human Coronavirus OC43	ATAAGGATGCTCAGGTTGTTCAGTTGCTCATTCAGGATTATATACAATCTGTTAATTTTGTAGCATGGCTTTATGCTGCTATACTTAACAATTGTAATTGGTTTGTACAAAGTGATAAGT
Human Coronavirus OC43	ATAATAAGCAGATGGCTAATGTCTCTGTTTTAACTACACCCTTTAGTCTTAAAGGGGGTGCAGTTTTTAGTTATTTTGTTTATGTGTGTTTTGTGTTGAGTTTGGTCTGTTTTATTGGAC
Human Coronavirus OC43	ATAGTAACAGTATGGCTTGTCCCATTGTTGTTGCTGTAATAGATCAGGATTTTGGCTCTACAGTGTTTAATGTCCCTACCAAAGTGTTACGATATGGTTATCATGTGTTGCACTTTATTA
Human Coronavirus OC43	ATAGTGGTCTTACTTGTTCTACTGATTTACAAAAAGCTAACACAGACATAATTCTTGGTGTTTGTGTTAATTATGACCTCTATGGTATTTTAGGCCAAGGCATTTTTGTTGAGGTTAATG
Human Coronavirus OC43	ATATAAGTGTTGCAGTGCCCAAAAGCCGCGTGCAGCAAAATAAGAGTAGAGAGTTGACTGCAGAGGACATCAGCCTTCTTAAGAAGATGGATGAGCCCTATACTGAAGACACCTCAGAAA
Human Coronavirus OC43	ATATCATCTAAAGCTGGCAACTCCATTTTTAGGAGTTTTCACTTTACCGATTTTTATAATTACACAGGCGAAGGTCAACAAATTATTTTTTATGAGGGTGTTAATTTTACGCCTTATCAT
Human Coronavirus OC43	ATATGAGTCCAAAACCACAGCGTCAGCGTGGTCATAAGAATGGACAAGGAGAAAATGATAATATAAGTGTTGCAGTGCCCAAAAGCCGCGTGCAGCAAAATAAGAGTAGAGAGTTGACTG
Human Coronavirus OC43	ATATGGTGGAGTTTATTCAAACAAGCTCTCCTAAAGTTACTATTGATTGTGCTGCATTTGTCTGTGGTGATTATGCAGCATGTAAATCACAGTTGGTTGAATATGGTAGTTTCTGTGATA
Human Coronavirus OC43	ATATTATCAAAATAACGTTTTTATGTCAGAATCCAAATGTTGGGTTGAACATGACATAAATAATGGACCTCATGAATTCTGTTCACAACACACAATGCTTGTAAAGATGGATGGTGACGA
Human Coronavirus OC43	ATATTGATGCTGCTAAGATATATGGTATGTGTTTTTCCAGCATAACTATAGATAAGTTTGCTATACCCAATGGCAGGAAGGTTGACCTACAATTGGGTAATTTGGGCTATTTGCAGTCAT
Human Coronavirus OC43	ATCAACCCCCATAATTATTCTTATATGGACCTTAATCCTGTTCTGTGTGATTCTGGTAAAATATCATCTAAAGCTGGCAACTCCATTTTTAGGAGTTTTCACTTTACCGATTTTTATAAT
Human Coronavirus OC43	ATCAGTCCGACCAGTTTAGAAATGTTCAAACCAGGGGTAGAAGAGCTCAACCCAAGCAAACTGCTACCTCTCAGCAACCATCAGGAGGGAATGTTGTACCCTACTATTCTTGGTTCTCTG
Human Coronavirus OC43	ATCATACTCTGACGGTCACAATAATACGCGGCCATCTTTACATTCAAGGTATAAAACTAGGTACTGGCTATTCTTTGGCAGATTTGCCAGCTTATATGACTGTTGCTAAGGTTACACACC
Human Coronavirus OC43	ATCGGTATAATGAGGTATCTGCTACTGTTTTGCAAAATAATGAATTAATGCCTGCTAAGTTGAAAATTCAGGTTGTTAATAGTGGTCCAGATCAGACTTGTAATACACCTACTCAATGTT
Human Coronavirus OC43	ATCTTCAGTTGAAGAATATTAAACTCAGTGAAAATGTTTTTGCTTCCTAGATTTATTCTAGTTAGCTGCATAATTGGTAGCTTAGGTTTTTACAACCCTCCTACCAATGTTGTTTCGCAT
Human Coronavirus OC43	ATCTTGGCCTTTCTATAGTTTTTACCATAGTGGCCATTATTATGTGGATTGTGTATTTTGTGAATAGTATCAGGTTGTTTATTAGAACTGGAAGTTTTTGGAGTTTCAACCCAGAAACAA
Human Coronavirus OC43	ATCTTGGTTGTGTTGTCAATGCTTATAATAGTACTGCTATTTCTGTTCAAACATGTGATCTCACAGTAGGTAGTGGTTACTGTGTGGATTACTCTAAAAACAGACGAAGTCGTGGAGCGA
Human Coronavirus OC43	ATGATGCACGAACCTTCGTTCAGAGCAATGTTGATGTTGTACCTGAGGGTTGGCGTGTTGTCAATAAGTTTTATCAAATTAATGGTGTTAGAACCGTTAAGTATTTTGAGTGTACTGGAG
Human Coronavirus OC43	ATGCCATAGAAGAGAAACTTTCTCCATGTAAGGAGCTTGAAGGTGTAGGTGCTAAAGTTAGTGCCTTTTTACAGAAATTAGAGGATAATCCCCTATTTTTATTTGATGAGGCTGGCGAGG
Human Coronavirus OC43	ATGCTATTTGTTATTTTTATGCCACGCTTTATTTCCCTTCGGAGATAAGTGTGATAATGCACTTACAATGGCTAGTTATGTATGGCACTATTATGCCTTTATGGTTTTGTTTGCTATATA
Human Coronavirus OC43	ATGCTGATAAGACATTGCAAGAAATGAAGGCATTATTTCCTACTTGGAGTCAGGAACTCCTTTTTGATGTAATTGTGGCATGGCATGTTGTGCGTGATCCACGTTATGTTATGAGATTGC
Human Coronavirus OC43	ATGCTTTTTATGGTGTTGCTTTGAAAGATTGCGGTTTTGTTATGCAGTTTGGTTACATTGATTGCGAACAAGACTCGTGTGATTTTAAAGGTTGGATTCCTGGTAACATGATAGATGGTT
Human Coronavirus OC43	ATGGTAAACAAATTGATGATCATCGTATCACTAGTATTACTAGTGATAAGTTTGATTTTATTATTGGGCATGGTATGTCATTTTCAATGACTACTTTTGAAATTGCCCAATTGTATGGTT
Human Coronavirus OC43	ATGGTAGTCCACAACCTTATTGTTATACAGAGGGGCTTATGCAAAATGCTTCTCTGTATAGTTCATTGGTACCTCACGTGCGGTATAATCTTGCTAATGCTAAAGGTTTTATCCGTTTTC
Human Coronavirus OC43	ATGGTTCTGTTGTTATAAAAGAACCTGTGCATGTTTATGCAGATGACTCTATTATTTTACGTCAATATAATTTAGTTGACATTATGAGTCATTTTTATATGGAGGCAGATACAGTTGTAA
Human Coronavirus OC43	ATGTAATGCTGAACACTTCAATACCCAACCTTCCTGATTTTAAGGAAGAGTTGGATCAATGGTTTAAAAATCAAACATCAGTGGCACCAGATTTGTCACTTGATTATATAAATGTTACAT
Human Coronavirus OC43	ATGTAGACGACATCAATTTTTCCCCTGTATTAGGTTGTCTAGGCAGCGAATGTAGTAAAGCTTCCAGTAGATCTGCTATAGAGGATTTACTTTTTGATAAAGTAAAGTTATCTGATGTCG
Human Coronavirus OC43	ATGTGATGTAAATGATGTTACCAAATTGTATCTAGGTGGTATGTCATATTATTGTGAAGACCATAAGCCACAATATTCATTCAAGTTGGTAATGAATGGTCTGGTTTTTGGTCTATATAA
Human Coronavirus OC43	ATGTGATTACTTGTATAATCCACTTATTGTTGATATTCAACAGTGGGGATATATTGGTTCTTTATCAAGTAATCATGATTTATATTGTAGTGTCCATAAAGGAGCACATGTTGCTTCCTC
Human Coronavirus OC43	ATGTTAAGTCCAAAGTCGGTAATTACCGACTGCCATCAACCCAAAAGGGTTCTGGCATGGACACCGCATTGTTGAGAAATAATATCTAAATTTTAAGGATGTCTTTTACTCCTGGTAAGC
Human Coronavirus OC43	ATGTTAAGTGTGAACAATCTTATCAGCTTTATGATGCTTCTAATGTTAAGAAGGTTACAGATGTTACTGGCAAGTTGTCAGATTGTCTGTATCTTAAAAATTTGAAACAAACTTTTAAAT
Human Coronavirus OC43	ATGTTACTGGCAAGTTGTCAGATTGTCTGTATCTTAAAAATTTGAAACAAACTTTTAAATCGGTGTTAACCACCTATTATTTGGATGATGTTAAGAAAATTGAGTATAAACCTGACTTGT
Human Coronavirus OC43	ATGTTGTTTCACATATATGCAAGTGTGGTGAGTCTATGGTACTTATTGATGTTGATGTGCCATTTACAGCCCACTTTGCTCTTAAAGATAAGTTGTTTTGTGCATTTATTACTAAGCGTA
Human Coronavirus OC43	ATTATAGTAATTTGCTACATTCTAAGGTTAAGAGTGTGCCTAATATGCATGTTGTGGTAGTGGAAAATGATGCTGATAAAGCCAATTTTCTGAATGCTGCTGTATTTTATGCACAGTCTT
Human Coronavirus OC43	ATTATTGTGGAGGCAATTCTTGTACTTGCCGACCACAAGCATTTTTGGGTTGGTCTGCAGACTCTTGTTTACAAGGAGACAAGTGTAATATTTTTGCTAATTTTATTTTGCATGATGTTA
Human Coronavirus OC43	ATTGCGAACAAGACTCGTGTGATTTTAAAGGTTGGATTCCTGGTAACATGATAGATGGTTTTGCTTGCACCACTTGTGGTCATGTTTATGAAGTAGGTGATTTGATGGCACAATCTTCAG
Human Coronavirus OC43	ATTGCTTGCAACATTTGCATGTTGCTTCTAATTCTAAGTTGTGGCATTATTGTAGCACTTTGCACAATGAAATACTTGCCACTTCGGATCTGAGTGTTGCTTTTGAAAAGCTTGCTCAGT
Human Coronavirus OC43	ATTGGAGTCCAGCACGTAATATATGGATTCCTATATTAAAATCCTCTGTTAAGTCATATGACAGTTTGGTTTATACTGGAGTTTTAGGTTGCAAGGCTATTGTAAAGGAAACAAATCTCA
Human Coronavirus OC43	ATTGTGAGCGATTTGCGTGCGTGCATCCCGCTTCACTGATCTCTTGTTAGATCTTTTTGTAATCTAAACTTTATAAAAACATCCACTCCCTGTAATCTATGCTTGTGGGCGTAGATTTTT
Human Coronavirus OC43	ATTGTGTACGATTTGATGTACCATTTTTAATTTGCAGTAATACACCTGCTAGTGTAAAATTACCTAAGGGTGTAGGAAGTGCAAATATTTTTATAGGTGATAAGGTTGGTCATTATGTTC
Human Coronavirus OC43	ATTTAATTTATCAGCTATTTAAAGGTTTAGCACAGCCTGTGGATTTTTTGGCATTGACTGCTAGTTCCATTGCTGGTGCTATACTCGCTGTAATTGTTGTTTTGGTGTTTTATTACCTAA
Human Coronavirus OC43	ATTTCAAACAGTTAAACCTGGTAATTTTAATCAGGATTTTTATGATTTTGTTTTAAGTAAAGGCCTGCTTAAAGAGGGTAGCTCAGTTGATCTGAAGCACTTTTTCTTTACACAGGATGG
Human Coronavirus OC43	ATTTCCAGCATAAATTGAAGAAAGCATGTTGTAAAACTGGTTTGAAACTGAAGCTTACTTATAATAAGCAGATGGCTAATGTCTCTGTTTTAACTACACCCTTTAGTCTTAAAGGGGGTG
Human Coronavirus OC43	ATTTGGTTGTGTACAAGCATACATTTAGAGGCTATGTCTATGCATGGCTATCATATTATGTTCCATCAGTTGAGTACACTTATACTGATGAAGTTATTTATGGCATGTTATTGCTTGTAG
Human Coronavirus OC43	ATTTTACTGTATTGTTTGATCGTCTAAGCCTTACAGTGATGTCTTATCAAATGCGGGGTTGTATGCTTGTTCTTACAGTGACCCTGCAAAATTCTCGTACGCCAAAATATACATTTGGTG
Human Coronavirus OC43	ATTTTATATATGCCAATGTAATTTTTAGTGATTTTTATTTGCCTAAAATCGGTTTCTTGCCGACTTTTGTTGGTAAGATTGCACAGTGGATTAAGAACACTTTTAGTCTTGTAACTATTT
Human Coronavirus OC43	ATTTTGTTAAAAACATTCCTCGTTATGCTAGTGCTGTTGCACAAGCATTTCAGAGTGTTGCTAAAGTTGTACTGGACTCTTTAAGAGTTACTTTTATTGATGGCCTTTCTTGTTTTAAGA
Human Coronavirus OC43	CAAAAGCTATTGCAGTAGCAGCTGGACAGCAGTTTGTTAAAGAGACTACCGATATGGTTAAGTCTAAAGGAGTTTGTGCTACTGGAGATTGTTATGTCTCTACAGGGGGCAAATTATGTA
Human Coronavirus OC43	CAAATAAGCAGTTGAATGAGATATCTGATGATTGTAACTGGCCACTAGTTATTATTGCAAATCGGTATAATGAGGTATCTGCTACTGTTTTGCAAAATAATGAATTAATGCCTGCTAAGT
Human Coronavirus OC43	CAAATACTCTGAATATAATTGTACCAGATAAAAGTGTTTATGACCAGGTAGTTGATAATGTCTATGTTACCTATGCGGGTAATGTATGGCAGATTCAAACTATCCAGGATTCAGATGGTA
Human Coronavirus OC43	CAAGACTGGTCATTATACAGGACAGGCTGGTGAAATGCCTTGTGCCATTATAAATGATAAAGTTGTGGCTAAGATCGATAAGGAGGATGTTGTCATTTTTATTAATAATACAACATACCC
Human Coronavirus OC43	CAAGGTTGAGATAGATGGAAATGTTATGCATGCCAATTATTTGTTTTGGAGAAATTCCACAGTTTGGAACGGGGGTGCTTATAGCCTGTTTGATATGGCTAAATTCCCGCTTAAGTTGGC
Human Coronavirus OC43	CAATATTAGATAACGCTGTGAAGGGTTGTGTACCATTGAATGCAATACCTTCATTGGCAGCAAATACTCTGAATATAATTGTACCAGATAAAAGTGTTTATGACCAGGTAGTTGATAATG
Human Coronavirus OC43	CAATCTGGTTGTTCAGGAGTTTGTTTCATATGACTCCAGCATACACTCTTATTTTATCACTGACGAGAAGAGTGGTGGTAGTAAGAGTGTTTGCACTGTTATAGATATTTTGTTGGATGA
Human Coronavirus OC43	CAATTTAGGTGGTGCAGTTTGTTTAAAACATGCTGAAGAGTATCGTGAGTACTTAGAGTCTTACAATACAGCTACTACAGCAGGTTTTACTTTTTGGGTCTATAAGACATTTGATTTTTA
Human Coronavirus OC43	CACAACACTGTTTCAAAGCTCCTAAAAATTTCTGTCCGTGTAAATTGAATGGTTCGTGTGTAGGTAGTGGTCCTGGTAAAAATAATGGTATAGGCACTTGTCCTGCAGGTACTAATTATT
Human Coronavirus OC43	CACAATATTATTGTGACGGAGGTAAGTATTATACTCAGCGTATTATTAAAGCCCAATTTAAAACATTCGAGAAAGTAGATGGTGTGTATACTAATTTTAAATTGATAGGACACACCGTCT
Human Coronavirus OC43	CACAGGAATTGATTTTGTTGTGGAAGCCACTGGTTTGTTTGCTGATAGAGATGGTTACAGCTTTAAAAAGGCTGTGGCGAAAGCTCCTCCTGGTGAACAATTTAAGCACCTCATCCCTTT
Human Coronavirus OC43	CACAGTTCCCCATTCTTGCAGAACTCGCACCCACAGCTGGTGCGTTTTTCTTTGGATCAAGATTAGAGTTGGCCAAAGTGCAGAATTTATCTGGGAATCCTGACGAGCCCCAGAAGGATG
Human Coronavirus OC43	CACATGCACTTTCTGCTGATGGAGTGCAGTGTTATACGCCACATAGTCAAATATCGTATTCTAATTTTTATGCTAGTGGCTGTGTGCTTTCCTCTGCTTGCACTATGTTTACAATGGCCG
Human Coronavirus OC43	CACGAGTTGAACACCCAGATGTTGATGGGTTGTGCAAATTACGCGGCAAGTTTGTACAAGTGCCTGTAGGTATAAAAGATCCTGTGTCTTATGTTTTGACACATGATGTTTGTCGAGTTT
Human Coronavirus OC43	CACTGGTAAAATTTAGTGCAGCACAAGCTATGGAGAAGGTTAATGAATGTGTCAAAAGCCAATCATCTAGGATAAATTTCTGTGGTAATGGTAATCATATTATATCATTAGTGCAGAATG
Human Coronavirus OC43	CACTTGTCTCCGCTACTTTGCAAAAGTAGGGCGTGAGATTTCTTGTAATGTATGCACTAAACGTGCCACAGTTTACAATTCTAGAACTGGTTACTATGGTTGTTGGCGCCATAGTGTTAC
Human Coronavirus OC43	CAGAAGTGTTGCGAGAAGGGCTTGTACGTATCGTGCGTACTCGTTCTATGTCGTATTGCAGAGTTGGATTATGTGAGGAAGCTGATGAGGGTATATGCTTTAATTTTAATGGTTCTTGGG
Human Coronavirus OC43	CAGAGGACATCAGCCTTCTTAAGAAGATGGATGAGCCCTATACTGAAGACACCTCAGAAATATAAGAGAATGAACCTTATGTCGGCATCTGGTGGTAACCCCTCGCAGAAAAGTCGAGAT
Human Coronavirus OC43	CAGATGTTGATACTAAGTGTTTAGCTGATTCTGTCATGTCTGCTGTATCGGCAGGTCTTGAATTGACGGATGAAAGTTGTAATAACTTGGTGCCAACATATTTGAAGAGTGACAACATTG
Human Coronavirus OC43	CAGCAAGGCGTTTTTAGGTATGATAATGTTAGCAGTGTCTGGCCTCTCTACCCCTATGGCAGATGTCCCACTGCTGCTGATATTAATATCCCTGATTTACCCATTTGTGTGTATGATCCG
Human Coronavirus OC43	CAGCATTCGCTAATACTGTAGAGGATGCTGTTAACAAACTGGTTTTCTTAGCTGTTGACTTTATTACCTGGCGCAGACAGGAGTTAAATGTTTATGGCTGATGCTTATCTTGCAGACACT
Human Coronavirus OC43	CAGCTGGTATATTTAGTGTGCCTTCTGATGTGTCTTTAACATATCTACTTGGTACTGCTAAGAAACAAGTTGTTCTTGTTAGCAATAATCAAGAGGATTTTGATCTTATTTCTAAGTGTC
Human Coronavirus OC43	CAGTGTTTAATGTCCCTACCAAAGTGTTACGATATGGTTATCATGTGTTGCACTTTATTACACATGCACTTTCTGCTGATGGAGTGCAGTGTTATACGCCACATAGTCAAATATCGTATT
Human Coronavirus OC43	CAGTTTTTAGTTATTTTGTTTATGTGTGTTTTGTGTTGAGTTTGGTCTGTTTTATTGGACTGTGGTGCTTAATGCCCACTTACACAGTACACAAATCAGATTTTCAGCTTCCCGTTTATG
Human Coronavirus OC43	CATAGTGGTGTTTATATTCATTTCTGCTGTTAACAGCTTTCAGCCAGGGACGTGTTGTATCCTAGGCAGTGGCCCGCCCATAGGTCACAATGTCGAAGATCAACAAATACGGTCTCGAAC
Human Coronavirus OC43	CATATTATTTGGCAGTAAGTGGTCAAGCATTTTGTGATTATGCAGATAAACTTTGCCATGCCGTTGTGTCTAAGAGTAAAGAGTTACTTGATGTGTCTCTGGATTCTTTAGGTGCAGCTA
Human Coronavirus OC43	CATCAAAGCTTACGTGTAAGCTTGTAGCTTTAGCTTTTAAAAATGCATTTTTGACATTTAAGTGGAGTATGGTTGCTAGAGGTGCTTGCATTATAGCGACTATATTTCTATTGTGGTTTA
Human Coronavirus OC43	CATGGATGCTAAGCAGGTTGATTATGTACCTTTGAAATCTGCCACGTGCATCACAAGATGCAATTTAGGTGGTGCAGTTTGTTTAAAACATGCTGAAGAGTATCGTGAGTACTTAGAGTC
Human Coronavirus OC43	CATGTCAGTTCTGCTTGGCAGGATTTGATATGTTAGATAATTATAAAGCCATTGATGTAGTACAGTATGAAGCTGATAGGAGAGCATTTGTTGATTATACAGGTGTGTTAAAGATTGTCA
Human Coronavirus OC43	CATTCGTGATAAAGGTTGTGTTGCTGACCAATCCAGGAAATGGATTGGCCATTGCACCATAGCTCAACTCACGGATGCAGCACTGTCCATTAAGGAAAATGTTGATTTTATAAACAGCAT
Human Coronavirus OC43	CATTTACAGCCCACTTTGCTCTTAAAGATAAGTTGTTTTGTGCATTTATTACTAAGCGTATTGTGTATAAAGCAGCTTGTGTTGTGGATGTTAATGATAGTCATTCTATGGCTGTTGTTG
Human Coronavirus OC43	CATTTTTCTTGGTACATGTTATAGATGTCCTAAGGAAATCGTTGATACAGTGTCCGCCTTGGTTTATGAAAATAAGCTTAAGGCTAAGAATGAGAGTAGTTCATTGTGTTTTAAGGTCTA
Human Coronavirus OC43	CCAATTGTGTTAAAATGTTGTGTGACCATGCTGGTACCGGTATGGCCATTACTGTTAAACCCGATGCTACCACTAGTCAGGATTCATATGGTGGTGCGTCTGTTTGTATATATTGCCGCG
Human Coronavirus OC43	CCACTAAACCTCAGCAAGTAACTAAGCATACTGCCAAAGAAGTCAGACAGAAAATTTTGAATAAGCCCCGCCAGAAGAGGAGCCCCAATAAACAATGCACTGTTCAGCAGTGTTTTGGTA
Human Coronavirus OC43	CCAGAAGATTATTGGTGGTTTGCATTTGTTAATAGGCTTGTACCGAAGACAGCAAACTTCCAATCTGGTTGTTCAGGAGTTTGTTTCATATGACTCCAGCATACACTCTTATTTTATCAC
Human Coronavirus OC43	CCAGTTATAAAGTTTTAGATAATGGTGTTATTAGAGATGTTAGCGTTGAAGATGTTTGTTTCGCTAACAAATTTGAACAATTTGATCAATGGTATGAGTCTACATTTGGTCTAAGTTATT
Human Coronavirus OC43	CCATAAGCCACAATATTCATTCAAGTTGGTAATGAATGGTCTGGTTTTTGGTCTATATAAACAATCTTGTACAGGATCTCCGTACATAGACGATTTTAATCGTATAGCTAGTTGTAAATG
Human Coronavirus OC43	CCATAATGAAGGTGCTGAATGAGAATTTGAATGCCTATCAACAACAAGATGGTATGATGAATATGAGTCCAAAACCACAGCGTCAGCGTGGTCATAAGAATGGACAAGGAGAAAATGATA
Human Coronavirus OC43	CCATTATAAAGAACTTGGTATTGTGATGAATATGGATGTGGATACACATCGTTATCGCTTGTCTTTAAAAGACTTGCTTTTATATGCTGCTGATCCAGCTTTGCATGTAGCTTCTGCTAG
Human Coronavirus OC43	CCCAAACTAAATCTTTAGTTGGCATAGGTGAGCACTGTTCGGGTCTTGCTGTTAAAAGTGATTATTGTGGAGGCAATTCTTGTACTTGCCGACCACAAGCATTTTTGGGTTGGTCTGCAG
Human Coronavirus OC43	CCGATGCTACCACTAGTCAGGATTCATATGGTGGTGCGTCTGTTTGTATATATTGCCGCGCACGAGTTGAACACCCAGATGTTGATGGGTTGTGCAAATTACGCGGCAAGTTTGTACAAG
Human Coronavirus OC43	CCGTACTGTTATTTTCGTAATTCTACTACCAACTATGTTGGTGTTTATGATATTAATCATGGAGATGCTGGTTTTACTAGCATACTTAGTGGTTTGTTATATAATTCACCTTGTTTTTCG
Human Coronavirus OC43	CCGTTGTGTCTAAGAGTAAAGAGTTACTTGATGTGTCTCTGGATTCTTTAGGTGCAGCTATACATTATTTGAATTCTAAGATTGTTGATTTGGCTCAACATTTTAGTGATTTTGGAACAA
Human Coronavirus OC43	CCTAGGCAGTGGCCCGCCCATAGGTCACAATGTCGAAGATCAACAAATACGGTCTCGAACTACACTGGGCTCCAGAATTTCCATGGATGTTTGAGGACGCAGAGGAGAAGTTGGATAACC
Human Coronavirus OC43	CCTCTAGTGCAGGATCGCGTAGTAGAGCCAATTCTGGCAATAGAACCCCTACCTCTGGTGTAACACCTGACATGGCTGATCAAATTGCTAGTCTTGTTCTGGCAAAACTTGGCAAGGATG
Human Coronavirus OC43	CCTTTCATGTAACTATGCGTAGTAGTTATACCATTAAGGGTTCCTTTTTATGCGGATCTTGTGGATCTGTTGGTTATGTAATAATGGGTGATTGTGTTAAATTTGTTTATATGCATCAAT
Human Coronavirus OC43	CGACTTATTATAATAGTTGGCAGAACCTTTTATATGATTCTAATGGTAATCTCTACGGTTTTAGAGACTACATAACAAACAGAACTTTTATGATTCGTAGTTGCTATAGCGGTCGTGTTT
Human Coronavirus OC43	CGACTTTTGTTGGTAAGATTGCACAGTGGATTAAGAACACTTTTAGTCTTGTAACTATTTGTGATCTATATTCCATTCAGGATGTGGGTTTTAAGAATCAGTATTGTAATGGAAGTATTG
Human Coronavirus OC43	CGCATTGTGTGAAAAAGCATATAAATTTTTGAATATAAATGATTGCACTCGTATTGTTCCGGCCAAGGTCAGGGTGGAGTGCTATGATAAGTTTAAAATTAATGACACCACTCGTAAGTA
Human Coronavirus OC43	CGCCAGTGGTTTATCTACTGATGTACAATTAAGGGCATTTGATATTTACAATGCTAGTGTTGCTGGCATTGGTTTACATTTAAAAGTTAATTGTTGCCGTTTTCAGCGTGTTGATGAGAA
Human Coronavirus OC43	CGGTGATAAATTAGATCAGTTCTTTGTTGTTAAGAGGACAGATCTGACTATATATAATAGAGAGATGAAATGCTATGAGCGTGTAAAAGATTGTAAGTTTGTGGCTGAACACGATTTCTT
Human Coronavirus OC43	CGGTGTTAACCACCTATTATTTGGATGATGTTAAGAAAATTGAGTATAAACCTGACTTGTCACAATATTATTGTGACGGAGGTAAGTATTATACTCAGCGTATTATTAAAGCCCAATTTA
Human Coronavirus OC43	CTAAAATAGCTGGTGTTTCCTGTATATGGTCTGTGGATGCTTTTAATCAGTTTAGTTCTGATTTCCAGCATAAATTGAAGAAAGCATGTTGTAAAACTGGTTTGAAACTGAAGCTTACTT
Human Coronavirus OC43	CTAAAGTTGTACTGGACTCTTTAAGAGTTACTTTTATTGATGGCCTTTCTTGTTTTAAGATTGGACGTAGAAGAATTTGTCTTTCAGGCAGAAAAATTTATGAAGTTGAGCGTGGCTTGT
Human Coronavirus OC43	CTAAATCTGCTTATGAACGCGACCGTGCTGTAGCAAAAAAGTTGGAGCGTATGGCTGATTTGGCTCTCACTAATATGTATAAAGAAGCTAGAATTAATGATAAGAAGAGTAAGGTTGTTT
Human Coronavirus OC43	CTAATAGTTTAATGAATGGTGTTACTCTTAGCACTAAGCTTAAAGATGGCGTTAATTTCAATGTAGACGACATCAATTTTTCCCCTGTATTAGGTTGTCTAGGCAGCGAATGTAGTAAAG
Human Coronavirus OC43	CTAATGTTTCTGTTAGCAGGTTTAATCCTTCTACTTGGAATAAGAGATTTGGTTTTATAGAAGATTCTGTTTTTAAGCCTCGACCTGCAGGTGTTCTTACTAATCATGATGTAGTTTATG
Human Coronavirus OC43	CTAATTTTTATGCTAGTGGCTGTGTGCTTTCCTCTGCTTGCACTATGTTTACAATGGCCGATGGTAGTCCACAACCTTATTGTTATACAGAGGGGCTTATGCAAAATGCTTCTCTGTATA
Human Coronavirus OC43	CTACAGATGTTGCTTATCATACGGTTACTGATGTTAAGCAAGTTGGTTGTTCTATGCGCTTGTTCTATGATCGTGATGGACAGCGCACATATGATGATGTTAATGCTAGTTTGTTTGTGG
Human Coronavirus OC43	CTACCAGTTATTTTGCTTGGCATTCTTTTGGGCGTTGCGATTGTAATTATTGTAGTTTTGTTGTTATATTTTATGGTGGATAATGTTACTAGGCTGCATGATGCTTAGACCATAATCTAA
Human Coronavirus OC43	CTACGTTGTTTCTTAATGGTTATTACCCTACTTCAGGTTCCACATATCGTAATATGGCACTGAAGGGAAGTGTACTATTGAGCAGACTATGGTTTAAACCACCATTTCTTTCTGATTTTA
Human Coronavirus OC43	CTAGTAGTTCAGAGGTGGATATGATTTGCTCCACCACTGCGCAAAAGCTGGAAACAGACGGAATTTGTCCTGAAAATCATGTGATGGTGGATTGTCGCCGACTTCTTAAACAAGAGTGTT
Human Coronavirus OC43	CTAGTTCCATTGCTGGTGCTATACTCGCTGTAATTGTTGTTTTGGTGTTTTATTACCTAATAAAGCTTAAACGTGCTTTTGGTGATTACACCAGTGTTGTTTTTGTTAACGTGATTGTGT
Human Coronavirus OC43	CTATACCCAATGGCAGGAAGGTTGACCTACAATTGGGTAATTTGGGCTATTTGCAGTCATTTAACTATAGAATTGATACTACTGCAACAAGTTGTCAGTTGTATTATAATTTACCTGCTG
Human Coronavirus OC43	CTATCCTCGTTTGCAAGCTGCATCTGACTGGAAGCCTGGTTATTCTATGCCTGTATTATATAAGTATTTGAATTCTCCAATGGAAAGAGTTAGTCTCTGGAATTATGGGAAGCCAGTTAC
Human Coronavirus OC43	CTATTAAGCGTCTTAAGAATGGTTTCCAAGGACGTCAGATTATGGGTAGTTGCTCTTTTGAGGATGAATTGACACCTAGCGATGTTTATCAACAACTCGCTGGTATCAAGTTACAATCAA
Human Coronavirus OC43	CTCAAATTAAGATAGTGCTTTTGTGCTATTTGTTTATTGGTTATATTATTAGCTGTTATTGGGGCTTGTTTTCCTTGATGAACAGTTTGTTTAGAATGCCTTTGGGTGTTTATAATTATA
Human Coronavirus OC43	CTCCATATGGTTTGTATTTTATCCACTTTAGTTATGTCCCTACTAAGTATGTCACAGCGAGGGTTAGTCCTGGTCTGTGCATTGCTGGTGATAGAGGTATAGCTCCTAAGAGTGGTTATT
Human Coronavirus OC43	CTCTTTTACATGTCGTACTGATATGGAAAAAGATTTTATAGCTTTAGATCAAGATGTGTTTATTCAGAAGTATGGTTTGGAGGACTATGCCTTTGAACACATTGTTTATGGTAACTTCAA
Human Coronavirus OC43	CTGAAGCTCTTAATAACTTATTGCAACAACTCTCTAATAGATTTGGTGCTATAAGTGCTTCTTTACAAGAAATTCTATCTAGACTTGATGCTCTTGAAGCGGAAGCTCAGATAGATAGAC
Human Coronavirus OC43	CTGATTTTGCATATTGGTTTTTAACCTTATGTGATTGGCAGTGTGTTGCATACTGGAAATGCATTAAATGTGATTTAGCTCTTAAGCTTAAAGGCTTGGATGCTATGTTCTTTTATGGTG
Human Coronavirus OC43	CTGCCTTGCAAACTATGCTTTTTAGTATGGTGCGTAAGTTAGATAATCAAGCTCTGAATTCAATATTAGATAACGCTGTGAAGGGTTGTGTACCATTGAATGCAATACCTTCATTGGCAG
Human Coronavirus OC43	CTGCGGCCTTTCACGCTAACTCTTCCGAACCAGCATTGCTATTTCGGAATATTAAATGCAACTACGTTTTTAATAATAGTCTTACACGACAGCTGCAACCCATTAACTATTTTGATAGTT
Human Coronavirus OC43	CTGCTACCTCTCAGCAACCATCAGGAGGGAATGTTGTACCCTACTATTCTTGGTTCTCTGGAATTACTCAGTTTCAAAAGGGAAAGGAGTTTGAGTTTGTAGAAGGACAAGGTGTGCCTA
Human Coronavirus OC43	CTGCTTCAGATATGACTAATCCAGATTATACAAATTTGTTGTGTAGAGTAACATCAAGTGATTTTACTGTATTGTTTGATCGTCTAAGCCTTACAGTGATGTCTTATCAAATGCGGGGTT
Human Coronavirus OC43	CTGCTTGCTCTCAGTTGGCTAAAGCAATGGACACATTTACCAATAATAATGGTAGTGATGTGCTTTACCAACCGCCTACTGCTTCCGTCTCAACTTCATTCTTGCAATCTGGTATTGTGA
Human Coronavirus OC43	CTGGAAGGCGTGTTACATTTAAGGAACAGCCTACAGTAAAGGAGATTATAAGCATGCCTAAGATTATTAAGGTTTTTTATGAGCTTGACAACGATTTTAATACTATTTTAAATACTGCGT
Human Coronavirus OC43	CTGGATACCAGGAGTTAGTAATCAAAACTTCACATGACGACTAAGTTCGTCTTTGATTCATTGCACTGATCTCTTGTTAGATCTTTTTGCAATCTAGCATTTGTTAAAGTTCTTAAGGCC
Human Coronavirus OC43	CTGTAGCAAAGGTTATTGCTAAGTGGGTTGCTGTGAATGTCTTGTATTTCACAGATATACCTCAAATTAAGATAGTGCTTTTGTGCTATTTGTTTATTGGTTATATTATTAGCTGTTATT
Human Coronavirus OC43	CTGTTACAGAAACTATGTTTGATGTTTATGTGGATACATTTTTGTCTATGTTTGATGTGGATAAAAAGAGTCTTAATGCTTTAATAGCAACTGCGCATTCTTCTATAAAACAGGGTACGC
Human Coronavirus OC43	CTGTTGATGTTACTAATGGTTTGGGTACTTATTATGTTTTAGATCGTGTGTATTTAAATACTACGTTGTTTCTTAATGGTTATTACCCTACTTCAGGTTCCACATATCGTAATATGGCAC
Human Coronavirus OC43	CTTAATGTCATGCAATGGCAATAAGATTGAAGATCTTAGTATACGTGCTCTTCAGAAGCGCTTATACTCACATGTGTATAGAAGTGATAAGGTTGATTCAACCTTTGTCACAGAATATTA
Human Coronavirus OC43	CTTATACTCACATGTGTATAGAAGTGATAAGGTTGATTCAACCTTTGTCACAGAATATTATGAATTTTTAAATAAGCATTTTAGTATGATGATTTTGAGTGATGATGGGGTTGTGTGTTA
Human Coronavirus OC43	CTTCCAGTAGATCTGCTATAGAGGATTTACTTTTTGATAAAGTAAAGTTATCTGATGTCGGTTTTGTTGAGGCTTATAATAATTGTACAGGAGGTGCCGAAATTAGGGACCTCATTTGTG
Human Coronavirus OC43	CTTCTGTTCGTAGTGATGGTACATTTGAAGAAATGGCTCTCACTACTTTTATGATTACAAAAGATTCTTATTGTAAGCTTAAGAATTCTTTGTCTGATGTTGCTTTTAATAGATATTTGA
Human Coronavirus OC43	CTTGTAAATTTACTGTTCAAGATGCTAAAGGTCTTAAAATTAAGTACCTTTATTTTGTAAAAGGTTGTAACACACTAGCAAGAGGCTGGGTTGTTGGTACAATTTCTTCTACAGTTAGAT
Human Coronavirus OC43	CTTGTATAACACCTAATGTGTGTTTTGTTAAAGGTGATATAATTAAAGTATCTAAGCTTGTTAAAGCAGAAGTTGTTGTAAACCCTGCTAATGGCCATATGGCACATGGTGGTGGTGTTG
Human Coronavirus OC43	CTTTAAAAAGGCTGTGGCGAAAGCTCCTCCTGGTGAACAATTTAAGCACCTCATCCCTTTGATGACGAGAGGTCATCGCTGGGATGTTGTTAGACCTAGAATAGTACAAATGTTTGCAGA
Human Coronavirus OC43	CTTTACAAGAAATTCTATCTAGACTTGATGCTCTTGAAGCGGAAGCTCAGATAGATAGACTTATTAATGGTCGTCTTACCGCTCTTAATGCTTATGTTTCTCAACAGCTTAGTGATTCTA
Human Coronavirus OC43	CTTTGAGCAGAGCAGTTAACGTACCTACAATACGTAAGTTTATAAAATTTGGTATGACTCTTGTTAGTATACCAATTGATTTGTTAAATTTAAGAGAGATTAAGCCTGCTGTTAATGTGG
Human Coronavirus OC43	CTTTGGATGATGGTCCAAGTGTGGAGACATCTGATTCACAAGTTGAAGAAGATGTAGAAATGTCGGATTTTGTTGATCTTGAATCTGTGATTCAGGATTATGAAAATGTTTGTTTTGAGT
Human Coronavirus OC43	CTTTTAAAACAGCCGATGGCAACCAGCGTCAACTGCTGCCACGATGGTATTTTTACTATCTGGGAACAGGACCGCATGCTAAAGACCAGTACGGCACCGATATTGACGGAGTCTACTGGG
Human Coronavirus OC43	CTTTTACTGTTTGTGCAGATGGCTTTATGCCTTTTCTTTTAGATGATTTAGTTCCACGCGCATATTATTTGGCAGTAAGTGGTCAAGCATTTTGTGATTATGCAGATAAACTTTGCCATG
Human Coronavirus OC43	CTTTTATTACTGTTGAGGCCGCTCTTGATCTATCTAAGGAATTGAAACGGCCCATTCAGCCTACAGATGTTGCTTATCATACGGTTACTGATGTTAAGCAAGTTGGTTGTTCTATGCGCT
Human Coronavirus OC43	GAATGGTCTTTGTTACATTACGTAGCATTAACCATGATTTGTTTTCTTTTATAATGTTTGTTGGTCGTTTGATTTCTGTTTTCTCTTTGTGGTACAAGGGTTCTAACTTAGAGGAAGAAA
Human Coronavirus OC43	GAATGTGGAGTATCCCATCATTTCAAATGAGTTAAGTATTAATACCTCTTGTAGGGTCTTGCAGCGTGTGATTCTTAAAGCTGCCATGCTCTGCAACAGATATACTTTGTGTTATGATAT
Human Coronavirus OC43	GAATTACTCAGTTTCAAAAGGGAAAGGAGTTTGAGTTTGTAGAAGGACAAGGTGTGCCTATTGCACCAGGAGTCCCAGCTACTGAAGCTAAGGGGTACTGGTACAGACACAACAGACGTT
Human Coronavirus OC43	GAATTTGTCCTGAAAATCATGTGATGGTGGATTGTCGCCGACTTCTTAAACAAGAGTGTTGTGTGCAGTCTAGCCTAATACGTGAAATTGTTATGAATGCAAGTCCATATGATTTGGAGG
Human Coronavirus OC43	GACAAGTGCCCAAGGGAAGAGCCAGCATGTTAAGTTACCACCCAGTAATTAGTAAATGAATGAAGTTAATTATGGCCAATTGGAAGAATCACAAAAAAAAAAAAAAAAAAAAAAAAAAAA
Human Coronavirus OC43	GACATGTTTATGATTTTAAAGTTGAAGATGCTTATGACCAGGTGCATGATGAGCCTAAGGGTAAGTTTTCTAAGAAGGCTTATGCTTTAATTAGAGGGTATCGTGGTGTTAAACCACTTC
Human Coronavirus OC43	GACCGATGTGGATGATTACATACTAGCTAATGAATGTACAGAGCGCTTGAAATTGTTTGCTGCAGAAACGCAAAAGGCAACCGAGGAAGCCTTTAAGCAGAGTTATGCATCAGCAACAAT
Human Coronavirus OC43	GACTATAGATTAATTAGTTGAAAGTTTTGTGTTGTAATGTATAGTGTTGGAGAAAGTGAAAGACTTGCGGAAGTAATTGCCGACAAGTGCCCAAGGGAAGAGCCAGCATGTTAAGTTACC
Human Coronavirus OC43	GACTGGCAGAATGTTTCATCAAAAATGTTTGAAAAGTATAGCAGCTACACGTGGTGTTCCTGTAGTTATAGGCACCACTAAATTTTATGGTGGCTGGGATGATATGTTACGCCGCCTTAT
Human Coronavirus OC43	GAGTTATAGCGGTTATCACCCAGCTCATGCTCCTTCATTTTTGGCAGTAGATGACAAATATAAGGCAACTGGCGATTTAGCCGTGTGTCTTGGTATTGGTGATTCTGCTGTTACATATTC
Human Coronavirus OC43	GAGTTGGATTATGTGAGGAAGCTGATGAGGGTATATGCTTTAATTTTAATGGTTCTTGGGTGCTTAATAATGATTATTATAGATCATTGCCTGGGACCTTTTGTGGTAGAGATGTTTTTG
Human Coronavirus OC43	GATACACTTTGGCTGCCACCTCTGCTAGTCTATTTCCTCCTTGGACAGCAGCAGCAGGTGTACCATTTTATTTAAATGTTCAGTATCGCATTAATGGGCTTGGTGTCACCATGGATGTGC
Human Coronavirus OC43	GATATTGTAGAGTTCCTAGTCATGCTTGGTGCCGTAATCAAGGTAGATTTTGTGCTACATTCACTCTTTATGGTAAATCCAAACATTATGATAAATATTTTGGAGTAATAAATGGTTTCA
Human Coronavirus OC43	GATGACGAGAGGTCATCGCTGGGATGTTGTTAGACCTAGAATAGTACAAATGTTTGCAGATCATTTAATTGATCTGTCTGATTGTGTTGTGCTAGTTACATGGGCAGCCAACTTTGAGCT
Human Coronavirus OC43	GATTAATAAGTTTTTGAAGGCTAACCCTTTGTGGCATAAAGCTGTTTTTATTAGCCCATATAATAGTCAGAACTTTGCAGCTAAGCGTGTTTTGGGTTTACAAACCCAAACCGTGGATTC
Human Coronavirus OC43	GATTAGAGTTGGCCAAAGTGCAGAATTTATCTGGGAATCCTGACGAGCCCCAGAAGGATGTTTATGAATTGCGCTATAACGGCGCAATTAGGTTTGACAGTACACTTTCAGGTTTTGAGA
Human Coronavirus OC43	GATTCGCGGTGGAACAATGCCAGGCAGTCTGATAACATGACGGCGGTTGCTTGTCAACCTCCGTACTGTTATTTTCGTAATTCTACTACCAACTATGTTGGTGTTTATGATATTAATCAT
Human Coronavirus OC43	GCAACAATTGCTGGTTGCGATCAGTTTTGGCAGTGATGCAGAAATTGCCCTGTCAATTTAAAGATAAAAATTTGCAGGATCTTTGGGTGTTATACAAGCAACAGTATAGTCAGTTGTTTG
Human Coronavirus OC43	GCAATTCAATTATAAAATCACCATCAACCCCTCATCACCGGCTAGACTTGAAATAGTTAAGCTCGGTGCTGAAAAGAAAGATGGTTTTTATGAAACCATAGTTAGTCACTGGATGGGAAT
Human Coronavirus OC43	GCAGCGTGTGATTCTTAAAGCTGCCATGCTCTGCAACAGATATACTTTGTGTTATGATATTGGCAACCCAAAAGCGATTGCCTGTGTCAAAGATTTTGATTTTAAGTTCTATGATGCCCA
Human Coronavirus OC43	GCATAGATATATGCAGCCAGGATAAAGTTTTTGGTTATGTACAGCAGGGTATTTTTAATAAGGCTACTGTTGCTCAAATTAAAGCCTTGTTTTTGGATAAAGTGGACATCTTGCTAACTG
Human Coronavirus OC43	GCATTAAATGTGATTTAGCTCTTAAGCTTAAAGGCTTGGATGCTATGTTCTTTTATGGTGATGTTGTTTCACATATATGCAAGTGTGGTGAGTCTATGGTACTTATTGATGTTGATGTGC
Human Coronavirus OC43	GCATTTGAAGCCTATGCCATTCTTCTATTATTCAGATACGCCTTGTGTGTATATGGATGGCATGGATGCTAAGCAGGTTGATTATGTACCTTTGAAATCTGCCACGTGCATCACAAGATG
Human Coronavirus OC43	GCCAAACCTACTACGTATTGTTAGTAGTTTGGTATTAGCCCGAAAACATGAGACATGTTGTTCGCAAAGCGATAGGTTTTATCGACTTGCGAATGAATGCGCACAAGTTTTGAGTGAAAT
Human Coronavirus OC43	GCCACAGGCCGTCGAAACTAAAGTTCAATGTAGTACTAATTTATTTAAAGATTGTAGCAAGAGTTATAGCGGTTATCACCCAGCTCATGCTCCTTCATTTTTGGCAGTAGATGACAAATA
Human Coronavirus OC43	GCCTATGCTGACCATGTGTCATGCATTGGATTGCGAATTGTATGTGAATAATGCTTATAGACTATTTGATCTTGTACAGTATGATTTTACTGATTACAAGCTTGAATTGTTTAATAAGTA
Human Coronavirus OC43	GCCTTTAAATGCAACCGTTCTGGTAGTAATGATATTTGGATGCAGAATAAAGGCTTGTTTTATACTCAGGTTTATAAGAATATGGCTGTGTATCGCAGCCTTACTTTTGTTAATGTACCA
Human Coronavirus OC43	GCGATGAGGCTATTCCGACTAGGTTTCCGCCTGGCACGGTACTCCCTCAGGGTTACTATATTGAAGGCTCAGGAAGGTCTGCTCCTAATTCCAGATCTACTTCGCGCACATCCAGCAGAG
Human Coronavirus OC43	GCTACATCAATCTCAAGGACATTGGTACATATGAATATTATGTAAAATGGCCTTGGTATGTATGGCTTTTAATCTGCCTTGCTGGTGTAGCTATGCTTGTTTTACTATTCTTCATATGCT
Human Coronavirus OC43	GCTCGGTGCTGAAAAGAAAGATGGTTTTTATGAAACCATAGTTAGTCACTGGATGGGAATTCGTTTTGAATACACATCACCCACTGATAAGCTAGCTATGATTATGGGTTATTGTTGTTT
Human Coronavirus OC43	GCTCTTTAGAAATTTAAATATAGACGTGTGTTGGAAGCACGTCATTTGGGATTATGCTAGAGAAAGTATATTTTGCAGTAATACCTATGGTGTCTGCATGTATACAGATTTAAAGTTCAT
Human Coronavirus OC43	GCTGATTTTTATTTGTCAGGTTGTGACGAGTATATCGTACCACTTTGTATTTTTAACGGCAAGTTTTTGTCGAATACAAAGTATTATGATGATAGTCAATATTATTTTAATAAAGACACT
Human Coronavirus OC43	GCTTTTGTTCAAAACATCAATGGAATTGCATTGATTGTGATTCTTATAAACCAGGTAATACTTTTATTACTGTTGAGGCCGCTCTTGATCTATCTAAGGAATTGAAACGGCCCATTCAGC
Human Coronavirus OC43	GGAGATGCTGGTTTTACTAGCATACTTAGTGGTTTGTTATATAATTCACCTTGTTTTTCGCAGCAAGGCGTTTTTAGGTATGATAATGTTAGCAGTGTCTGGCCTCTCTACCCCTATGGC
Human Coronavirus OC43	GGAGTTTTAGGTTGCTGGTGGCTTTAGCTAATATGTTACCAGCACATGTGTTTATGAGGTTTTATATTATTATTGCCTCTTTTATTAAGCTCTTTAGCTTGTTTAGGCATGTTGCCTATG
Human Coronavirus OC43	GGCCAAGGTCAGGGTGGAGTGCTATGATAAGTTTAAAATTAATGACACCACTCGTAAGTATGTGTTTACTACCATAAATGCATTACCTGAGATGGTGACTGATATTGTTGTTGTAGATGA
Human Coronavirus OC43	GGCTTAATGATAAGTCGGTGCCCTCTCCATTAAATTGGGAACGTAAGACATTTTCAAATTGTAATTTTAATATGAGCAGCCTGATGTCTTTTATTCAGGCAGACTCATTTACTTGTAATA
Human Coronavirus OC43	GGGAGTCAGCTCTAACCAGAGCCCACAAGGTAATCTGGGGAGTAATGGTAAACCCGGTAATGTCGGTGGTAATGATGCTCTGTCAATCTCTACTATCTTTACACAAAGCCGTGTTATTAG
Human Coronavirus OC43	GGGGCTTGTTTTCCTTGATGAACAGTTTGTTTAGAATGCCTTTGGGTGTTTATAATTATAAAATTTCAGTACAGGAATTAAGATATATGAATGCTAATGGATTGCGCCCTCCTAAGAATA
Human Coronavirus OC43	GGGTTAGTCCTGGTCTGTGCATTGCTGGTGATAGAGGTATAGCTCCTAAGAGTGGTTATTTTGTTAATGTAAATAATACTTGGATGTACACTGGTAGTGGTTACTACTACCCTGAACCTA
Human Coronavirus OC43	GGTGTGTAAATTTTATGATGCTTTTTGTGTTTCAAGTTTACCCCATACTTTCTTGTGTATATGCTATTTGTTATTTTTATGCCACGCTTTATTTCCCTTCGGAGATAAGTGTGATAATGC
Human Coronavirus OC43	GGTGTTATTTATGGTCTCAATTCTACAGAAACCATTACCACTGGTTTTGATCTTAATTGTTATTATTTAGTTTTACCCTCTGGTAATTATTTAGCCATTTCAAATGAGCTATTGTTAACT
Human Coronavirus OC43	GGTTAATGTAATCTAAACTTTAAAAATGGCTGTCGCTTATGCAGACAAGCCTAATCATTTTATCAATTTTCCACTTACCCATTTTCAGGGTTTTGTGTTAAATTATAAAGGTTTACAATT
Human Coronavirus OC43	GGTTTAAAAATCAAACATCAGTGGCACCAGATTTGTCACTTGATTATATAAATGTTACATTCTTGGACCTACAAGTTGAAATGAATAGGTTACAGGAGGCAATAAAAGTCTTAAATCAGA
Human Coronavirus OC43	GGTTTATGAAAATAAGCTTAAGGCTAAGAATGAGAGTAGTTCATTGTGTTTTAAGGTCTATTATAAGGGCGTTACAACACATGAAAGTTCTAGTGCTGTAAATATGCAGCAGATTTATTT
Human Coronavirus OC43	GTAAAACACAATCTATAGCACCACCTACTGGTGTTTATGAATTAAACGGTTACACTGTTCAGCCAATCGCAGATGTTTACCGACGTAAACCTAATCTTCCCAATTGCAATATAGAAGCTT
Human Coronavirus OC43	GTAAATGGAGATTGGTTTTTATTTGGTGACAGTCGTTCAGATTGTAATCATATTGTTAATATCAACCCCCATAATTATTCTTATATGGACCTTAATCCTGTTCTGTGTGATTCTGGTAAA
Human Coronavirus OC43	GTAAGTTTTCTAAGAAGGCTTATGCTTTAATTAGAGGGTATCGTGGTGTTAAACCACTTCTCTATGTAGACCAGTATGGTTGTGATTATACTGGTAGTCTTGCAGATGGCTTAGAGGCTT
Human Coronavirus OC43	GTAATTTTAATATGAGCAGCCTGATGTCTTTTATTCAGGCAGACTCATTTACTTGTAATAATATTGATGCTGCTAAGATATATGGTATGTGTTTTTCCAGCATAACTATAGATAAGTTTG
Human Coronavirus OC43	GTACTGGCTATTCTTTGGCAGATTTGCCAGCTTATATGACTGTTGCTAAGGTTACACACCTGTGCACATATAAGCGTGGTTTTCTTGACAGGATAAGCGATACTAGTGGTTTTGCTGTTT
Human Coronavirus OC43	GTAGTAAAACTACACCAGCACCAGTTTATATCTGGACTGCTGATGAAGCTATTAAATTCCTAAAGGAATGGAATTTTTCTTTGGGTATTATACTACTTTTTATTACAATCATATTGCAAT
Human Coronavirus OC43	GTAGTACTATCGTTGGTGGCATGATACGCTATTACGATGTTATGGCTAATGGTGGCACTGGCTTTTGTTCAAAACATCAATGGAATTGCATTGATTGTGATTCTTATAAACCAGGTAATA
Human Coronavirus OC43	GTAGTGGCATTTTTGGCAACTTTTAAATTGTGTATTCAACTTTGCGGTATGTGTAATACCTTAGTACTGTCCCCTTCTATTTATGTGTTTAATAGAGGTAGGCAGTTTTATGAGTTTTAC
Human Coronavirus OC43	GTATATAAAGAAGTTGTACAATGACCTGGGTAATCAGATCTTGGATAGCTACAGTGTTATTTTAAGTACTTGTGATGGACAAAAGTTCACTGATGAGTCCTTTTACAAGAACATGTATTT
Human Coronavirus OC43	GTATGATTTTGTTGAAAATCCTGATATTATTAATGTGTATAAAAAGCTAGGACCTATTTTTAATAGAGCCCTAGTTAGCGCTACTGAGTTTGCGGACAAATTGGTGGAGGTAGGCTTAGT
Human Coronavirus OC43	GTATGCTTGTTCTTACAGTGACCCTGCAAAATTCTCGTACGCCAAAATATACATTTGGTGTGGTTAAACCTGGTGAGACTTTTACTGTTTTAGCTGCTTATAACGGCAAACCACAAGGAG
Human Coronavirus OC43	GTCAATATAATTTAGTTGACATTATGAGTCATTTTTATATGGAGGCAGATACAGTTGTAAATGCTTTTTATGGTGTTGCTTTGAAAGATTGCGGTTTTGTTATGCAGTTTGGTTACATTG
Human Coronavirus OC43	GTCGTGAAGATCTTGAGATTGGTTATACCGTGGACTGTTCTTGCGGTAAAAAGCTAATTCATTGTGTACGATTTGATGTACCATTTTTAATTTGCAGTAATACACCTGCTAGTGTAAAAT
Human Coronavirus OC43	GTCTTTAAAAGACTTGCTTTTATATGCTGCTGATCCAGCTTTGCATGTAGCTTCTGCTAGTGCATTGTATGATTTACGCACTTGCTGTTTTAGTGTTGCCGCTATAACAAGCGGTGTAAA
Human Coronavirus OC43	GTGACAGTCTTAATGCTAAGTTGGGTTTTGATAGCTCTAAAGAGTTTGTTGAATATAAGATTACTGAGTGGCCAACAGCTACAGGTGATGTGGTGTTGGCTACTGATGATTTGTATGTTA
Human Coronavirus OC43	GTGAGTTCCCTGCTATAACTATAGGTAGTACTTTTGTAAATACATCCTATAGTGTGGTAGTACAACCACGTACAATCAATTCAACACAGGATGGTGATAATAAATTACAAGGTCTTTTAG
Human Coronavirus OC43	GTGATCTATATTCCATTCAGGATGTGGGTTTTAAGAATCAGTATTGTAATGGAAGTATTGCATGTCAGTTCTGCTTGGCAGGATTTGATATGTTAGATAATTATAAAGCCATTGATGTAG
Human Coronavirus OC43	GTGCCTTTTTACAGAAATTAGAGGATAATCCCCTATTTTTATTTGATGAGGCTGGCGAGGAAGTTCTTGCTCCTAAATTGTATTGTGCCTTTACAGCTCCTGAAGATGATGACTTTCTTG
Human Coronavirus OC43	GTGCTGGACAGCCTTGTGTTGCTAGTGAACAGGAGGAGTCTTCTGAAGTCTTAGAGGACACTTTGGATGATGGTCCAAGTGTGGAGACATCTGATTCACAAGTTGAAGAAGATGTAGAAA
Human Coronavirus OC43	GTGGAGTGTTTGAAGTGGATGATACTGTTGATATGGAGGAATTTTATGCTGTGGTGATTGATGCCATAGAAGAGAAACTTTCTCCATGTAAGGAGCTTGAAGGTGTAGGTGCTAAAGTTA
Human Coronavirus OC43	GTGGATCTGTTGGTTATGTAATAATGGGTGATTGTGTTAAATTTGTTTATATGCATCAATTGGAGCTTAGTACTGGTTGTCATACTGGTACTGACTTCAATGGGGATTTTTATGGTCCTT
Human Coronavirus OC43	GTGGATTTTGGCGGGATGGAAGTTGTTCATGTGTTAGCACTGACACTACTGTTCAATCAAAAGATACTAATTTTTTAAACGGGTTCGGGGTACGAGTGTAGATGCCCGTCTCGTACCCTG
Human Coronavirus OC43	GTGGTACTTTTTATGCATATTTTACAGACACTGGTGTTGTTACTAAGTTTTTGTTTAATGTTTATTTAGGCATGGCGCTTTCACACTATTATGTCATGCCTCTGACTTGTAATAGTAAGC
Human Coronavirus OC43	GTGGTGTAAAGCAGGAACAGCGTACTGGTCTGGACGCTGTTATGCATTTTGGTACATTGAGTCGTGAAGATCTTGAGATTGGTTATACCGTGGACTGTTCTTGCGGTAAAAAGCTAATTC
Human Coronavirus OC43	GTGTAGTTGAAGTTGTTACAACTTCACTTACACCATGTGGTTATTCTGAACCACCTAAAGTTGCAGCTAAAATTTGCATTGTGGATAATGTTTATATGGCCAAGGCTGGTGACAAATATT
Human Coronavirus OC43	GTGTATACCGGCATCACAAGTCATTGTTAATAATTATGATAAGAGTGCTGGCTATCCATTTAACAAATTTGGAAAAGCCAGGCTCTATTATGAAGCATTATCATTTGAGGAACAGGATGA
Human Coronavirus OC43	GTGTGCAGTCTAGCCTAATACGTGAAATTGTTATGAATGCAAGTCCATATGATTTGGAGGTGCTACTTCAAGATGCTTTGCAGTCCCGTGAAGCAGTTTTGGTTACAACCCCCTTAGGTA
Human Coronavirus OC43	GTGTGGTATGTGGGGCAAATAATTTTTATAGTTGCCATTTGTTTATTGGTTACAATAGTTGTAGTGGCATTTTTGGCAACTTTTAAATTGTGTATTCAACTTTGCGGTATGTGTAATACC
Human Coronavirus OC43	GTGTTTTGCCTGTTAACCCTGTATTGCATACTAAGAGTGCAGCAGGCTATGGTGGTTTTGGTTGTAAAGATTCTTTTACTCTGTATGGCCAAACTGTAGTTTATTTTGGAGGTTGTGTGT
Human Coronavirus OC43	GTTAGCTGCATAATTGGTAGCTTAGGTTTTTACAACCCTCCTACCAATGTTGTTTCGCATGTAAATGGAGATTGGTTTTTATTTGGTGACAGTCGTTCAGATTGTAATCATATTGTTAAT
Human Coronavirus OC43	GTTCATTGGTACCTCACGTGCGGTATAATCTTGCTAATGCTAAAGGTTTTATCCGTTTTCCAGAAGTGTTGCGAGAAGGGCTTGTACGTATCGTGCGTACTCGTTCTATGTCGTATTGCA
Human Coronavirus OC43	GTTCCATTGTTTACGAAACAGATGCTAATAAGTTGATTTTAATCAATGACGTTGCATTTGTTTCGACATTTAATGTTTTACAGGATGTTTTATCCTTAAGACATGATATAGCACTTGATG
Human Coronavirus OC43	GTTCCTACGAAAGCAATCTGTCTTAATAAGCGTAAGGATTTTACGCCTGTACAGGTTGTTGATTCGCGGTGGAACAATGCCAGGCAGTCTGATAACATGACGGCGGTTGCTTGTCAACCT
Human Coronavirus OC43	GTTCCTTTAATTTTGATCAGAAGGAATTGCTTGCCTATTACAACATGCTTGTTAATTGTTTTAAGTGGCAGGTTGTTGTTAATGGTAAGTATTTCACTTTTAAGCAAGCTAATAACAATT
Human Coronavirus OC43	GTTCTGTAGAAGATTTTAATGTGTGGGCTCTGTCCAATGGATTTAGCCAAGTTAAATCTGACCTTGTTATAGATGCTTTAGCTTCTATGACTGGTGTGTCTTTGGAAACACTGTTGGCTG
Human Coronavirus OC43	GTTGCATAATTACAGCATTTGTGAAATGGACTATGTTTATGTATGTAACTACTAATATGTTTAGTATTACGTTTTGTGCACTTTGTGTTATAAGTTTGGCCATGTTGTTGGTTAAGCATA
Human Coronavirus OC43	GTTGTAAAGATTCTTTTACTCTGTATGGCCAAACTGTAGTTTATTTTGGAGGTTGTGTGTATTGGAGTCCAGCACGTAATATATGGATTCCTATATTAAAATCCTCTGTTAAGTCATATG
Human Coronavirus OC43	GTTGTACAGGATGTGGGACTAGTTGTTTTAAGAAATGTGGTGGTTGTTGTGATGATTATACTGGATACCAGGAGTTAGTAATCAAAACTTCACATGACGACTAAGTTCGTCTTTGATTCA
Human Coronavirus OC43	GTTGTAGTAAATCTGGTTGTTTGTTTTGTTACAAGAGGAATCGTAGTCTACGTGTTAAATGTAGTACTATCGTTGGTGGCATGATACGCTATTACGATGTTATGGCTAATGGTGGCACTG
Human Coronavirus OC43	GTTTAAGCTATCGTACCATTATGAAAACAATTCTTGGTTCTTCCGACATGTCTACAGGAAAAGTTTTCATTTCCGTAAGGCTTGTCAAAATTTAGATTGTAATTGTTTGGGGTTTTATGA
Human Coronavirus OC43	GTTTAGAACCTGTAGGTGGTTTGTATGAAATTCAAATACCTTCAGAGTTTACTATAGGTAATATGGTGGAGTTTATTCAAACAAGCTCTCCTAAAGTTACTATTGATTGTGCTGCATTTG
Human Coronavirus OC43	GTTTCGTTTCTAAAATTGTTCATTTCTTTAAGACTTTTACTACTAGCACTGCTCTTGCATTTGCATGGGTTTTATTTCATGTTTTGCATGGTGCTTATATAGTAGTGGAGAGTGATATAT
Human Coronavirus OC43	GTTTGTATAATAAATATAGGTATTACAGCGGTAAAATGGATACTGCTGCATATAGGGAGGCTGCTTGCTCTCAGTTGGCTAAAGCAATGGACACATTTACCAATAATAATGGTAGTGATG
Human Coronavirus OC43	GTTTTAGTGGTTCTGCTAATCAACAGCAGTTAAAACAGCTAGAGAAAGCCTGTAATATTGCTAAATCTGCTTATGAACGCGACCGTGCTGTAGCAAAAAAGTTGGAGCGTATGGCTGATT
Human Coronavirus OC43	GTTTTATTTTGCTGTGCGTAAAGAAGGTCAGGATGTCATCTTCAGCCAATTCGACAGCCTGGGAGTCAGCTCTAACCAGAGCCCACAAGGTAATCTGGGGAGTAATGGTAAACCCGGTAA
Human Coronavirus OC43	GTTTTGAAGCCCTTATGCTTAATTTTAAGCTGTTGGGTATTGGAGGTGTTCCAATCATTGAAGTATCTCAATTTCAATCAAAATTGACTGATGTCAAATGTGCTAATGTCGTCTTGCTTA
Human Coronavirus OC43	GTTTTGTTAATGTTTCTTGCTTAATGCTCCAGAGTTTGCATCTGACATTTAAAATTGTTCAATGGCAAGAGGCATGGCTTGAATTTCGTTCTGGCCGCCCTGCTAGATTTGTAGCTTTGG
Human Coronavirus OC43	GTTTTGTTGAGGCTTATAATAATTGTACAGGAGGTGCCGAAATTAGGGACCTCATTTGTGTGCAAAGTTATAAAGGCATCAAAGTGTTGCCTCCACTGCTCTCAGAAAATCAGATCAGTG
Human Coronavirus OC43	TAAAGACGGTTTGTGTATGTTTTGGAACTGTAATGTGGATAAGTATCCACCGAATGCAGTTGTATGTAGATTTGACACTAGAGTGTTGAATAATTTAAATCTTCCTGGCTGTAATGGAGG
Human Coronavirus OC43	TAAAGATGTTGACAATCCTGTACTTATGGGTTGGGATTATCCTAAGTGTGATCGTGCTATGCCAAACCTACTACGTATTGTTAGTAGTTTGGTATTAGCCCGAAAACATGAGACATGTTG
Human Coronavirus OC43	TAAAGCTTAAACGTGCTTTTGGTGATTACACCAGTGTTGTTTTTGTTAACGTGATTGTGTGGTGTGTAAATTTTATGATGCTTTTTGTGTTTCAAGTTTACCCCATACTTTCTTGTGTAT
Human Coronavirus OC43	TAAAGGAATGGAATTTTTCTTTGGGTATTATACTACTTTTTATTACAATCATATTGCAATTTGGATATACAAGTCGCAGTATGTTTGTTTATGTTATTAAGATGATTATTTTGTGGCTTA
Human Coronavirus OC43	TAACAAATTTGGAAAAGCCAGGCTCTATTATGAAGCATTATCATTTGAGGAACAGGATGAAATTTACGCTTATACTAAGCGTAATGTCCTGCCAACACTTACTCAAATGAATTTGAAATA
Human Coronavirus OC43	TAACACCTGACATGGCTGATCAAATTGCTAGTCTTGTTCTGGCAAAACTTGGCAAGGATGCCACTAAACCTCAGCAAGTAACTAAGCATACTGCCAAAGAAGTCAGACAGAAAATTTTGA
Human Coronavirus OC43	TAACTGAAAATAATGTTGTTGTTATGAGTACCTGCGCTGTTAATTATACTAAAGCGCCGTATGTAATGCTGAACACTTCAATACCCAACCTTCCTGATTTTAAGGAAGAGTTGGATCAAT
Human Coronavirus OC43	TAACTTGTGATAATTTGTGCACTCCTGATCCTATTACATTTACAGGTACTTATAAGTGCCCCCAAACTAAATCTTTAGTTGGCATAGGTGAGCACTGTTCGGGTCTTGCTGTTAAAAGTG
Human Coronavirus OC43	TAAGCAGTTGTTGTTTGTTTTGGAAGTTGTTTATAAGTATTTTGAGATTTATGATGGTGGGTGTATACCGGCATCACAAGTCATTGTTAATAATTATGATAAGAGTGCTGGCTATCCATT
Human Coronavirus OC43	TAAGGCAACTGGCGATTTAGCCGTGTGTCTTGGTATTGGTGATTCTGCTGTTACATATTCAAGATTAATATCACTCATGGGTTTTAAATTGGATGTTACCCTTGATGGGTATTGTAAGCT
Human Coronavirus OC43	TAAGTATTTGAATTCTCCAATGGAAAGAGTTAGTCTCTGGAATTATGGGAAGCCAGTTACTTTGCCTACAGGCTGTATGATGAATGTTGCTAAGTATACTCAGTTATGTCAATATCTGAA
Human Coronavirus OC43	TAAGTCAAAATCAAAAGCTTATTGCTAATGCATTTAACAATGCCCTTTATGCTATTCAGGAAGGGTTCGATGCAACTAATTCTGCTTTAGTTAAAATTCAAGCTGTTGTTAATGCAAATG
Human Coronavirus OC43	TAATAGAGCCCTAGTTAGCGCTACTGAGTTTGCGGACAAATTGGTGGAGGTAGGCTTAGTAGGCGTTTTAACACTTGATAATCAAGATTTAAATGGTAAATGGTATGATTTTGGTGACTA
Human Coronavirus OC43	TAATAGTCAGAACTTTGCAGCTAAGCGTGTTTTGGGTTTACAAACCCAAACCGTGGATTCTGCTCAAGGTTCTGAATATGATTATGTTATATATTCACAGACTGCAGAAACAGCGCATTC
Human Coronavirus OC43	TAATGCTGCTATTACTGATTATAATTATTATAAGTATAATTTGCCCACCATGGTGGACATTAAGCAGTTGTTGTTTGTTTTGGAAGTTGTTTATAAGTATTTTGAGATTTATGATGGTGG
Human Coronavirus OC43	TAATGGACCTCATGAATTCTGTTCACAACACACAATGCTTGTAAAGATGGATGGTGACGATGTCTACCTTCCATATCCTAATCCTAGTCGTATATTAGGAGCTGGATGTTTTGTAGATGA
Human Coronavirus OC43	TAATTCTGATTATGCGTCCAAAGGGTATATTGCTAATATAAGTGCCTTTCAACAGGTATTATATTATCAAAATAACGTTTTTATGTCAGAATCCAAATGTTGGGTTGAACATGACATAAA
Human Coronavirus OC43	TAATTTGTGGAATACGTTCACCAAGCTACAAAGCTTGGAGAATGTTGTATATAATTTAGTCAAGACTGGTCATTATACAGGACAGGCTGGTGAAATGCCTTGTGCCATTATAAATGATAA
Human Coronavirus OC43	TACAACCACGTACAATCAATTCAACACAGGATGGTGATAATAAATTACAAGGTCTTTTAGAGGTCTCTGTTTGCCAGTATAATATGTGCGAGTACCCACAAACGATTTGTCATCCTAACC
Human Coronavirus OC43	TACACAGGCGAAGGTCAACAAATTATTTTTTATGAGGGTGTTAATTTTACGCCTTATCATGCCTTTAAATGCAACCGTTCTGGTAGTAATGATATTTGGATGCAGAATAAAGGCTTGTTT
Human Coronavirus OC43	TACACTGGGCTCCAGAATTTCCATGGATGTTTGAGGACGCAGAGGAGAAGTTGGATAACCCTAGTAGTTCAGAGGTGGATATGATTTGCTCCACCACTGCGCAAAAGCTGGAAACAGACG
Human Coronavirus OC43	TACACTTGAACCTAAATATTTTAACACTGTTACTAAGCTCATGTGTTGCTTAGGGCCAGACATTTTTCTTGGTACATGTTATAGATGTCCTAAGGAAATCGTTGATACAGTGTCCGCCTT
Human Coronavirus OC43	TACAGTATGAAGCTGATAGGAGAGCATTTGTTGATTATACAGGTGTGTTAAAGATTGTCATTGAATTGATAGTTAGTTACGCCCTGTATACGGCATGGTTTTATCCATTGTTTGCCCTTA
Human Coronavirus OC43	TACATTATTTGAATTCTAAGATTGTTGATTTGGCTCAACATTTTAGTGATTTTGGAACAAGTTTCGTTTCTAAAATTGTTCATTTCTTTAAGACTTTTACTACTAGCACTGCTCTTGCAT
Human Coronavirus OC43	TACATTCATCCCAATTGCCATTAGATGTTTATGATTTAACCATGCCTAGTCAAGTTCAGAAAGCCAAGCAAAAACCTATTTATTTAAAAGGTTCTGGTTCTGATTTTTCATTAGCGGATA
Human Coronavirus OC43	TACATTTGATGTAGAAGGTAGTCGTGTGCCACACATTGTACGCAAGGATTTAACAAAGTATACTATGTTGGATCTTTGCTATGCATTGCGACATTTTGATCGCAATGATTGCATGCTGCT
Human Coronavirus OC43	TACCATTTTATTTAAATGTTCAGTATCGCATTAATGGGCTTGGTGTCACCATGGATGTGCTAAGTCAAAATCAAAAGCTTATTGCTAATGCATTTAACAATGCCCTTTATGCTATTCAGG
Human Coronavirus OC43	TACCTAAGGGTGTAGGAAGTGCAAATATTTTTATAGGTGATAAGGTTGGTCATTATGTTCATGTTAAGTGTGAACAATCTTATCAGCTTTATGATGCTTCTAATGTTAAGAAGGTTACAG
Human Coronavirus OC43	TACTAAGAACATAGGGGAGTACAATGTGAGTAAAGATGGTTTCTTTACATACATTTGTCATATGATTCGAGACAAGTTAGCTCTGGGTGGCAGTGTTGCTATAAAAATAACAGAGTTTTC
Human Coronavirus OC43	TACTAATGTGGCCGTTGAATTATTTGCCAAGCGCAGTGTTCGACACCACCCAGAGCTTAAGCTCTTTAGAAATTTAAATATAGACGTGTGTTGGAAGCACGTCATTTGGGATTATGCTAG
Human Coronavirus OC43	TACTACAACATTAGCTGTACCTGTTAATATGCGAGTTTTGCATTTAGGTGCAGGTTCAGAAAAAGGAGTAGCACCGGGTTCTGCAGTTCTTAGGCAGTGGTTGCCTGCTGGTACTATTCT
Human Coronavirus OC43	TACTATGTTGGATCTTTGCTATGCATTGCGACATTTTGATCGCAATGATTGCATGCTGCTTTGTGACATTCTCTCTATATATGCTGGTTGTGAACAATCCTACTTTACTAAGAAGGATTG
Human Coronavirus OC43	TACTGCTTTTGCTAATTCAGTCTTTAACATATGTCAAGCTGTTTCAGCCAATGTATGTGCCTTAATGTCATGCAATGGCAATAAGATTGAAGATCTTAGTATACGTGCTCTTCAGAAGCG
Human Coronavirus OC43	TAGCATGGCTTTATGCTGCTATACTTAACAATTGTAATTGGTTTGTACAAAGTGATAAGTGTTCTGTAGAAGATTTTAATGTGTGGGCTCTGTCCAATGGATTTAGCCAAGTTAAATCTG
Human Coronavirus OC43	TAGCTGTTGTTGTTTCAAATCATGCTTTTTGGGTATTTTCTTACTGCAGAAAGCTTGGTACTTCTGTTCGTAGTGATGGTACATTTGAAGAAATGGCTCTCACTACTTTTATGATTACAA
Human Coronavirus OC43	TAGGAAATGTGTTTTGTGATGGAGTTAATGTCACGAAGCATAAGTGTGATATAAATTATAAAGGTAAAGTCTTTTTCCAGTTTGATAATCTTTCTAGTGAAGATTTAAAGGCTGTAAGAA
Human Coronavirus OC43	TAGGTAGTGGTCCTGGTAAAAATAATGGTATAGGCACTTGTCCTGCAGGTACTAATTATTTAACTTGTGATAATTTGTGCACTCCTGATCCTATTACATTTACAGGTACTTATAAGTGCC
Human Coronavirus OC43	TAGTTTGTATGTTAATAAACATGCATTCCACACTAAACCCTTTGCTAGGGCAGCCTTTGAGCATTTGAAGCCTATGCCATTCTTCTATTATTCAGATACGCCTTGTGTGTATATGGATGG
Human Coronavirus OC43	TATAACTTTACCCTTTGATTGTCAATGGGATTTGATAATTTCTGATATGTATGACCCTATTACTAAGAACATAGGGGAGTACAATGTGAGTAAAGATGGTTTCTTTACATACATTTGTCA
Human Coronavirus OC43	TATAAGAGAATGAACCTTATGTCGGCATCTGGTGGTAACCCCTCGCAGAAAAGTCGAGATAAGGCACTCTCTATCAGAATGGATGTCTTGCTGCTATAATAGATAGAGAAGGTTATAGCA
Human Coronavirus OC43	TATACTCAGGTTTATAAGAATATGGCTGTGTATCGCAGCCTTACTTTTGTTAATGTACCATATGTTTATAATGGCTCCGCACAAGCTACAGCTCTTTGTAAATCTGGTAGTTTAGTCCTT
Human Coronavirus OC43	TATCAATTTTCCACTTACCCATTTTCAGGGTTTTGTGTTAAATTATAAAGGTTTACAATTTCAAATTCTCGATGAAGGAGTGGATTGTAAAATACAAACAGCGCCACACATTAGTCTTAC
Human Coronavirus OC43	TATGAGTAATATGCAGTTGTTTGAAGCATTACAGTTTACTACATTGACCTTAGATAAAGTGCCACAGGCCGTCGAAACTAAAGTTCAATGTAGTACTAATTTATTTAAAGATTGTAGCAA
Human Coronavirus OC43	TATGATTCGAGACAAGTTAGCTCTGGGTGGCAGTGTTGCTATAAAAATAACAGAGTTTTCTTGGAATGCAGAATTATATAAGTTAATGGGGTATTTTGCATTTTGGACTGTGTTTTGCAC
Human Coronavirus OC43	TATGCTGGACATACAGCCTGAAGACTATAAAAGTGTTGATGTCGCTATTCAAGAAGTTATTGATGATATGCATTGGGGTGATGGTTTTCAGATTAAATTTGAGAATCCTCACATCCTAGG
Human Coronavirus OC43	TATGGCGACTGATCATAAATATGTCTTGAGTGTTTCACCATATGTGTGTAATGCACCAGGATGTGATGTAAATGATGTTACCAAATTGTATCTAGGTGGTATGTCATATTATTGTGAAGA
Human Coronavirus OC43	TATGGCTTTTAATCTGCCTTGCTGGTGTAGCTATGCTTGTTTTACTATTCTTCATATGCTGTTGTACAGGATGTGGGACTAGTTGTTTTAAGAAATGTGGTGGTTGTTGTGATGATTATA
Human Coronavirus OC43	TATGTTTATAATGGCTCCGCACAAGCTACAGCTCTTTGTAAATCTGGTAGTTTAGTCCTTAATAACCCTGCATATATAGCTCCTCAAGCTAACTCTGGGGATTATTATTATAAGGTTGAA
Human Coronavirus OC43	TATTAATTGTTTTGTTTGCTAATCCAGCTGCTGTGGATAGCAAGTGCCTGACTAGTATTGAAGAAGTTTGCGATGATTACGCAAAGGACAATACTGTTTTGCAGGCTTTACAGAGTGAAT
Human Coronavirus OC43	TATTATACATTGTGCTAATTTTAACATACTTTTTAGTATGGTTTTACCTAATACATGTTTTGGGCCTCTTGTTAGGCAAATTTTTGTGGATGGTGTGCCTTTTGTTGTTTCAATTGGCTA
Human Coronavirus OC43	TATTATTTAGTTTTACCCTCTGGTAATTATTTAGCCATTTCAAATGAGCTATTGTTAACTGTTCCTACGAAAGCAATCTGTCTTAATAAGCGTAAGGATTTTACGCCTGTACAGGTTGTT
Human Coronavirus OC43	TATTATTTGGCTGGATTAAAATATCCGCTGATAATAAAGTAATCTACACCACAGAAATTGCATCAAAGCTTACGTGTAAGCTTGTAGCTTTAGCTTTTAAAAATGCATTTTTGACATTTA
Human Coronavirus OC43	TATTCAGAAGTATGGTTTGGAGGACTATGCCTTTGAACACATTGTTTATGGTAACTTCAACCAGAAGATTATTGGTGGTTTGCATTTGTTAATAGGCTTGTACCGAAGACAGCAAACTTC
Human Coronavirus OC43	TCAAATTCTCGATGAAGGAGTGGATTGTAAAATACAAACAGCGCCACACATTAGTCTTACTATGCTGGACATACAGCCTGAAGACTATAAAAGTGTTGATGTCGCTATTCAAGAAGTTAT
Human Coronavirus OC43	TCAATAAGTTTTATCAAATTAATGGTGTTAGAACCGTTAAGTATTTTGAGTGTACTGGAGGCATAGATATATGCAGCCAGGATAAAGTTTTTGGTTATGTACAGCAGGGTATTTTTAATA
Human Coronavirus OC43	TCACAGTAGGTAGTGGTTACTGTGTGGATTACTCTAAAAACAGACGAAGTCGTGGAGCGATTACCACTGGTTATCGGTTTACTAATTTTGAGCCATTTACTGTTAATTCAGTAAACGATA
Human Coronavirus OC43	TCACTCTTTATGGTAAATCCAAACATTATGATAAATATTTTGGAGTAATAAATGGTTTCACAGCATTCGCTAATACTGTAGAGGATGCTGTTAACAAACTGGTTTTCTTAGCTGTTGACT
Human Coronavirus OC43	TCAGTATTCAGATCTTGACCACTTGGCTGCCTGAGCTTTTTATGCTTAGTACATTACATTGGAGTTTTAGGTTGCTGGTGGCTTTAGCTAATATGTTACCAGCACATGTGTTTATGAGGT
Human Coronavirus OC43	TCATACCCTTAGCCTTTATGCCTGTGCAATCCCGGAAATTTATTGTTCCATGGGTTATGTACTTGCGTAAGCGTGGCGAAAAGGGTGCTTACAATAAAGATCATGGACGTGGCGGTTTTG
Human Coronavirus OC43	TCATTTAATTGATCTGTCTGATTGTGTTGTGCTAGTTACATGGGCAGCCAACTTTGAGCTCACTTGTCTCCGCTACTTTGCAAAAGTAGGGCGTGAGATTTCTTGTAATGTATGCACTAA
Human Coronavirus OC43	TCCACCGCGTGCTGAATTAAATGGCGTAGTGGTGGACAAGGTTGGAGACACTGATTGTGTGTTTTATTTTGCTGTGCGTAAAGAAGGTCAGGATGTCATCTTCAGCCAATTCGACAGCCT
Human Coronavirus OC43	TCGCTAACAAATTTGAACAATTTGATCAATGGTATGAGTCTACATTTGGTCTAAGTTATTATAGTAACAGTATGGCTTGTCCCATTGTTGTTGCTGTAATAGATCAGGATTTTGGCTCTA
Human Coronavirus OC43	TCGCTAGCAACCAGGCTGATGTCAATACCCCGGCTGACATTGTCGATCGGGACCCAAGTAGCGATGAGGCTATTCCGACTAGGTTTCCGCCTGGCACGGTACTCCCTCAGGGTTACTATA
Human Coronavirus OC43	TCGTTTTGAATACACATCACCCACTGATAAGCTAGCTATGATTATGGGTTATTGTTGTTTAGATGTGGTACGTAAAGAGCTAGAAGAAGGCGATCTTCCCGAGAATGATGATGATGCTTG
Human Coronavirus OC43	TCTATGTAGACCAGTATGGTTGTGATTATACTGGTAGTCTTGCAGATGGCTTAGAGGCTTATGCTGATAAGACATTGCAAGAAATGAAGGCATTATTTCCTACTTGGAGTCAGGAACTCC
Human Coronavirus OC43	TCTATGTTACCTATGCGGGTAATGTATGGCAGATTCAAACTATCCAGGATTCAGATGGTACAAATAAGCAGTTGAATGAGATATCTGATGATTGTAACTGGCCACTAGTTATTATTGCAA
Human Coronavirus OC43	TCTGTGGTGATTATGCAGCATGTAAATCACAGTTGGTTGAATATGGTAGTTTCTGTGATAACATTAATGCCATACTCACAGAAGTAAATGAACTACTTGACACTACACAGTTGCAAGTAG
Human Coronavirus OC43	TCTTGGACCTACAAGTTGAAATGAATAGGTTACAGGAGGCAATAAAAGTCTTAAATCAGAGCTACATCAATCTCAAGGACATTGGTACATATGAATATTATGTAAAATGGCCTTGGTATG
Human Coronavirus OC43	TGAAAAGGGTAAACTACTTATTAGAGATACAAATAAAGAAGTTTTCGTTGGTGACAGTTTGGTTAATGTAATCTAAACTTTAAAAATGGCTGTCGCTTATGCAGACAAGCCTAATCATTT
Human Coronavirus OC43	TGAAAATTCAGGTTGTTAATAGTGGTCCAGATCAGACTTGTAATACACCTACTCAATGTTACTATAATAATAGTAACAATGGGAAGATTGTTTATGCTATACTTAGTGATGTTGATGGTC
Human Coronavirus OC43	TGAAGGGAAGTGTACTATTGAGCAGACTATGGTTTAAACCACCATTTCTTTCTGATTTTATTAATGGTATTTTTGCTAAGGTCAAAAATACCAAGGTTATTAAAGATCGTGTAATGTATA
Human Coronavirus OC43	TGAATAGTATCAGGTTGTTTATTAGAACTGGAAGTTTTTGGAGTTTCAACCCAGAAACAAACAACTTGATGTGTATAGATATGAAAGGAACAATGTATGTTAGGCCGATAATTGAGGACT
Human Coronavirus OC43	TGAATTTTTAAATAAGCATTTTAGTATGATGATTTTGAGTGATGATGGGGTTGTGTGTTATAATTCTGATTATGCGTCCAAAGGGTATATTGCTAATATAAGTGCCTTTCAACAGGTATT
Human Coronavirus OC43	TGACATTGAATGGTTTATGGTTGGATGACAAGGTCTACTGTCCCAGACATGTAATATGTTCTGCTTCAGATATGACTAATCCAGATTATACAAATTTGTTGTGTAGAGTAACATCAAGTG
Human Coronavirus OC43	TGACGAGAAGAGTGGTGGTAGTAAGAGTGTTTGCACTGTTATAGATATTTTGTTGGATGATTTTGTGGCTCTTGTTAAGTCACTTAATCTTAATTGTGTGAGTAAGGTTGTTAATGTTAA
Human Coronavirus OC43	TGATAAATTGAATGTCCTTTTTGATGGTCGTGATAATGGTGCTCTTGAAGCTTTTAAACGTTCTAATAATGGCGTTTACATTTCCACGACAAAAGTTAAGAGTCTTTCGATGATAAGAGG
Human Coronavirus OC43	TGATGATATGCATTGGGGTGATGGTTTTCAGATTAAATTTGAGAATCCTCACATCCTAGGAAGATGCATAGTTTTAGATGTTAAAGGTGTAGAAGAATTGCATGACGATTTAGTTAATTA
Human Coronavirus OC43	TGATGCTATAATGACACGGTGTTTGGCCGTTTATGATTGCTTTTGCAATAATATTAATTGGAATGTGGAGTATCCCATCATTTCAAATGAGTTAAGTATTAATACCTCTTGTAGGGTCTT
Human Coronavirus OC43	TGCAAAGTTATAAAGGCATCAAAGTGTTGCCTCCACTGCTCTCAGAAAATCAGATCAGTGGATACACTTTGGCTGCCACCTCTGCTAGTCTATTTCCTCCTTGGACAGCAGCAGCAGGTG
Human Coronavirus OC43	TGCAAGCTGGAACTGCTACTGAATATGCTTCCAACTCATCTATATTGTCTTTATGTGCGTTTTCTGTAGATCCTAAGAAAACGTATTTAGATTTTATACAACAAGGAGGAACACCTATTG
Human Coronavirus OC43	TGCACAATGAAATACTTGCCACTTCGGATCTGAGTGTTGCTTTTGAAAAGCTTGCTCAGTTATTAATTGTTTTGTTTGCTAATCCAGCTGCTGTGGATAGCAAGTGCCTGACTAGTATTG
Human Coronavirus OC43	TGCAGAAACGCAAAAGGCAACCGAGGAAGCCTTTAAGCAGAGTTATGCATCAGCAACAATACAAGAGATTGTTAGTGAGCGCGAATTGATTCTCTCTTGGGAGATTGGAAAAGTTAAGCC
Human Coronavirus OC43	TGCATTGTATGATTTACGCACTTGCTGTTTTAGTGTTGCCGCTATAACAAGCGGTGTAAAATTTCAAACAGTTAAACCTGGTAATTTTAATCAGGATTTTTATGATTTTGTTTTAAGTAA
Human Coronavirus OC43	TGCCTGTAGGTATAAAAGATCCTGTGTCTTATGTTTTGACACATGATGTTTGTCGAGTTTGTGGATTTTGGCGGGATGGAAGTTGTTCATGTGTTAGCACTGACACTACTGTTCAATCAA
Human Coronavirus OC43	TGCTACTTCAAGATGCTTTGCAGTCCCGTGAAGCAGTTTTGGTTACAACCCCCTTAGGTATGTCTTTAGAGGCATGCTATGTGAGAGGTTGTAATCCTAAAGGATGGACCATGGGTTTGT
Human Coronavirus OC43	TGCTATTAGTGCTAAGAATAGAGCCCGCACTGTTGCTGGTGTTTCCATACTTAGTACTATGACTGGCAGAATGTTTCATCAAAAATGTTTGAAAAGTATAGCAGCTACACGTGGTGTTCC
Human Coronavirus OC43	TGCTCAAGGTTCTGAATATGATTATGTTATATATTCACAGACTGCAGAAACAGCGCATTCTGTAAATGTTAATCGCTTCAATGTTGCTATTACTCGAGCCAAGAAAGGTATTCTTTGTGT
Human Coronavirus OC43	TGCTGGCATTGGTTTACATTTAAAAGTTAATTGTTGCCGTTTTCAGCGTGTTGATGAGAACGGTGATAAATTAGATCAGTTCTTTGTTGTTAAGAGGACAGATCTGACTATATATAATAG
Human Coronavirus OC43	TGCTGTATTCTATTGTACAGCACGTGTTGTATACACAGCGGCCAGCCATGCAGCTGTTGACGCATTGTGTGAAAAAGCATATAAATTTTTGAATATAAATGATTGCACTCGTATTGTTCC
Human Coronavirus OC43	TGCTTAATAATGATTATTATAGATCATTGCCTGGGACCTTTTGTGGTAGAGATGTTTTTGATTTAATTTATCAGCTATTTAAAGGTTTAGCACAGCCTGTGGATTTTTTGGCATTGACTG
Human Coronavirus OC43	TGCTTTACCAACCGCCTACTGCTTCCGTCTCAACTTCATTCTTGCAATCTGGTATTGTGAAAATGGTAAATCCTACTTCTAAGGTAGAACCATGTGTTGTCAGTGTTACCTATGGTAATA
Human Coronavirus OC43	TGGAAAATGATGCTGATAAAGCCAATTTTCTGAATGCTGCTGTATTTTATGCACAGTCTTTGTTTAGACCTATTTTAATGGTTGATAAAAATCTGATAACTACTGCTAACACTGGTACGT
Human Coronavirus OC43	TGGAGCTTAGTACTGGTTGTCATACTGGTACTGACTTCAATGGGGATTTTTATGGTCCTTATAAGGATGCTCAGGTTGTTCAGTTGCTCATTCAGGATTATATACAATCTGTTAATTTTG
Human Coronavirus OC43	TGGCAACCCAAAAGCGATTGCCTGTGTCAAAGATTTTGATTTTAAGTTCTATGATGCCCAACCAATTGTTAAGTCTGTTAAGACTCTTTTGTATTCTTTTGAGGCACATAAGGACTCTTT
Human Coronavirus OC43	TGGCAGCTGATTTAGGTGTTCTGATTCAAAATTCTGCAAAGCATGTGCAGGGTAATGTTGCTAAAATAGCTGGTGTTTCCTGTATATGGTCTGTGGATGCTTTTAATCAGTTTAGTTCTG
Human Coronavirus OC43	TGGCTCTCACTAATATGTATAAAGAAGCTAGAATTAATGATAAGAAGAGTAAGGTTGTTTCTGCCTTGCAAACTATGCTTTTTAGTATGGTGCGTAAGTTAGATAATCAAGCTCTGAATT
Human Coronavirus OC43	TGGGAACAGGACCGCATGCTAAAGACCAGTACGGCACCGATATTGACGGAGTCTACTGGGTCGCTAGCAACCAGGCTGATGTCAATACCCCGGCTGACATTGTCGATCGGGACCCAAGTA
Human Coronavirus OC43	TGGGCCTCTTGTTAGGCAAATTTTTGTGGATGGTGTGCCTTTTGTTGTTTCAATTGGCTACCATTATAAAGAACTTGGTATTGTGATGAATATGGATGTGGATACACATCGTTATCGCTT
Human Coronavirus OC43	TGGGTAATCATCGCAAAGAACTATGGCATTTGGATACAGGTGTTGTTTCCTGTTTATATAAGCGTAATTTCACATATGATGTGAATGCTGATTATTTGTATTTTCATTTTTATCAAGAAG
Human Coronavirus OC43	TGGTACTGCCGTAATAAATTTAAGAGCAGACCAGATTAATGATATGGTTTATTCCCTTCTTGAAAAGGGTAAACTACTTATTAGAGATACAAATAAAGAAGTTTTCGTTGGTGACAGTTT
Human Coronavirus OC43	TGGTTAAACCTGGTGAGACTTTTACTGTTTTAGCTGCTTATAACGGCAAACCACAAGGAGCCTTTCATGTAACTATGCGTAGTAGTTATACCATTAAGGGTTCCTTTTTATGCGGATCTT
Human Coronavirus OC43	TGTAAATGTTAATCGCTTCAATGTTGCTATTACTCGAGCCAAGAAAGGTATTCTTTGTGTTATGAGTAATATGCAGTTGTTTGAAGCATTACAGTTTACTACATTGACCTTAGATAAAGT
Human Coronavirus OC43	TGTAGATAACGATTTATACCCATTTGTTAGTGACAGTGTCGCTACATATTTTGGGGATTGTATAACTTTACCCTTTGATTGTCAATGGGATTTGATAATTTCTGATATGTATGACCCTAT
Human Coronavirus OC43	TGTAGTTATAGGCACCACTAAATTTTATGGTGGCTGGGATGATATGTTACGCCGCCTTATTAAAGATGTTGACAATCCTGTACTTATGGGTTGGGATTATCCTAAGTGTGATCGTGCTAT
Human Coronavirus OC43	TGTATGTAGATTTGACACTAGAGTGTTGAATAATTTAAATCTTCCTGGCTGTAATGGAGGTAGTTTGTATGTTAATAAACATGCATTCCACACTAAACCCTTTGCTAGGGCAGCCTTTGA
Human Coronavirus OC43	TGTCGGATTTTGTTGATCTTGAATCTGTGATTCAGGATTATGAAAATGTTTGTTTTGAGTTTTATACTACAGAGCCAGAATTTGTTAAAGTTTTGGGTCTGTATGTGCCTAAAGCAACTC
Human Coronavirus OC43	TGTCGGTGGTAATGATGCTCTGTCAATCTCTACTATCTTTACACAAAGCCGTGTTATTAGCTCTTTTACATGTCGTACTGATATGGAAAAAGATTTTATAGCTTTAGATCAAGATGTGTT
Human Coronavirus OC43	TGTCTACCTTCCATATCCTAATCCTAGTCGTATATTAGGAGCTGGATGTTTTGTAGATGATTTGTTAAAGACTGATAGTGTTCTTTTAATAGAACGATTTGTAAGTCTTGCAATAGATGC
Human Coronavirus OC43	TGTCTTTAGAGGCATGCTATGTGAGAGGTTGTAATCCTAAAGGATGGACCATGGGTTTGTTTCGGCGTAGAAGTGTGTGTAACACTGGTCGTTGCACTGTTAATAAGCATGTGGCCTATC
Human Coronavirus OC43	TGTGCACATATAAGCGTGGTTTTCTTGACAGGATAAGCGATACTAGTGGTTTTGCTGTTTATGTTAAGTCCAAAGTCGGTAATTACCGACTGCCATCAACCCAAAAGGGTTCTGGCATGG
Human Coronavirus OC43	TGTGGCCCCTTACTATAATCTTAACTATTTTCAATTGCGTATACGCATTGAATAATGTGTATCTTGGCCTTTCTATAGTTTTTACCATAGTGGCCATTATTATGTGGATTGTGTATTTTG
Human Coronavirus OC43	TGTGGTGCTTAATGCCCACTTACACAGTACACAAATCAGATTTTCAGCTTCCCGTTTATGCCAGTTATAAAGTTTTAGATAATGGTGTTATTAGAGATGTTAGCGTTGAAGATGTTTGTT
Human Coronavirus OC43	TGTGTTTACTACCATAAATGCATTACCTGAGATGGTGACTGATATTGTTGTTGTAGATGAAGTTAGTATGCTTACCAATTATGAGCTTTCTGTTATTAATGCTCGTATTCGCGCTAAGCA
Human Coronavirus OC43	TGTTAGAGCGTGTTTATAAACATCTTAACAACTATGACTGTGTTGTTACAACTTTGATCTCAGCTGGTATATTTAGTGTGCCTTCTGATGTGTCTTTAACATATCTACTTGGTACTGCTA
Human Coronavirus OC43	TGTTATGTGTGGTGGCTGTTATTATGTTAAGCCTGGTGGCACTAGTAGTGGTGATGCAACTACTGCTTTTGCTAATTCAGTCTTTAACATATGTCAAGCTGTTTCAGCCAATGTATGTGC
Human Coronavirus OC43	TGTTATTGCAGCCCCAGGATGTGGTGTTGCTATAGCAGATTCTTATTATTCTTATATCATGCCTATGCTGACCATGTGTCATGCATTGGATTGCGAATTGTATGTGAATAATGCTTATAG
Human Coronavirus OC43	TGTTCTATGATCGTGATGGACAGCGCACATATGATGATGTTAATGCTAGTTTGTTTGTGGATTATAGTAATTTGCTACATTCTAAGGTTAAGAGTGTGCCTAATATGCATGTTGTGGTAG
Human Coronavirus OC43	TGTTGATTTTAAAGATTTTCAGTTTATGCTTTGGTGTAACGATGAGAAAGTTATGACTTTCTATCCTCGTTTGCAAGCTGCATCTGACTGGAAGCCTGGTTATTCTATGCCTGTATTATA
Human Coronavirus OC43	TGTTTAGACCTATTTTAATGGTTGATAAAAATCTGATAACTACTGCTAACACTGGTACGTCTGTTACAGAAACTATGTTTGATGTTTATGTGGATACATTTTTGTCTATGTTTGATGTGG
Human Coronavirus OC43	TTAAAGCAGAAGTTGTTGTAAACCCTGCTAATGGCCATATGGCACATGGTGGTGGTGTTGCAAAAGCTATTGCAGTAGCAGCTGGACAGCAGTTTGTTAAAGAGACTACCGATATGGTTA
Human Coronavirus OC43	TTAAAGCTGTGCGAAATAAAATTTCTGTATGCTTTAATTTTATTAAATGGCTTTTTGTCTTATTATTTGGCTGGATTAAAATATCCGCTGATAATAAAGTAATCTACACCACAGAAATTG
Human Coronavirus OC43	TTAACTATAGAATTGATACTACTGCAACAAGTTGTCAGTTGTATTATAATTTACCTGCTGCTAATGTTTCTGTTAGCAGGTTTAATCCTTCTACTTGGAATAAGAGATTTGGTTTTATAG
Human Coronavirus OC43	TTAAGTATACAAAAATTCTTAAAGATGATGGCAATTTTGTTGTTTTGGAGTTAGATCCTCCTTGTAAATTTACTGTTCAAGATGCTAAAGGTCTTAAAATTAAGTACCTTTATTTTGTAA
Human Coronavirus OC43	TTAAGTGGCAGGTTGTTGTTAATGGTAAGTATTTCACTTTTAAGCAAGCTAATAACAATTGTTTTGTTAATGTTTCTTGCTTAATGCTCCAGAGTTTGCATCTGACATTTAAAATTGTTC
Human Coronavirus OC43	TTAATGGTATTTTTGCTAAGGTCAAAAATACCAAGGTTATTAAAGATCGTGTAATGTATAGTGAGTTCCCTGCTATAACTATAGGTAGTACTTTTGTAAATACATCCTATAGTGTGGTAG
Human Coronavirus OC43	TTAATGTCTCAGAATTAGAAGATGCTTGTTTTAAATTTAACTATCAATTTCCTAAAGTAGGATATTGTAGAGTTCCTAGTCATGCTTGGTGCCGTAATCAAGGTAGATTTTGTGCTACAT
Human Coronavirus OC43	TTACAATACAGCTACTACAGCAGGTTTTACTTTTTGGGTCTATAAGACATTTGATTTTTATAATTTGTGGAATACGTTCACCAAGCTACAAAGCTTGGAGAATGTTGTATATAATTTAGT
Human Coronavirus OC43	TTACCACTGGTTATCGGTTTACTAATTTTGAGCCATTTACTGTTAATTCAGTAAACGATAGTTTAGAACCTGTAGGTGGTTTGTATGAAATTCAAATACCTTCAGAGTTTACTATAGGTA
Human Coronavirus OC43	TTACTGAGTGGCCAACAGCTACAGGTGATGTGGTGTTGGCTACTGATGATTTGTATGTTAAGAGATATGAGAGGGGTTGTATTACTTTTGGTAAACCTGTTATATGGTTAAGCCATGAGA
Human Coronavirus OC43	TTACTTTAGAATATTGGGTTACACCTCTCACTTCTAGACAATATTTACTCGCTTTCAATCAAGATGGTATTATTTTTAATGCTGTTGATTGTATGAGTGATTTTATGAGTGAGATTAAGT
Human Coronavirus OC43	TTAGAGACTACATAACAAACAGAACTTTTATGATTCGTAGTTGCTATAGCGGTCGTGTTTCTGCGGCCTTTCACGCTAACTCTTCCGAACCAGCATTGCTATTTCGGAATATTAAATGCA
Human Coronavirus OC43	TTAGTACTGTCCCCTTCTATTTATGTGTTTAATAGAGGTAGGCAGTTTTATGAGTTTTACAATGATGTAAAACCACCAGTCCTTGATGTGGATGACGTTTAGGTAATCCAAACATTATGA
Human Coronavirus OC43	TTAGTATTACGTTTTGTGCACTTTGTGTTATAAGTTTGGCCATGTTGTTGGTTAAGCATAAGCATCTTTATTTGACTATGTATATAACTCCTGTGCTTTTTACACTGTTGTATAACAACT
Human Coronavirus OC43	TTATAAGGGCGTTACAACACATGAAAGTTCTAGTGCTGTAAATATGCAGCAGATTTATTTGATTAATAAGTTTTTGAAGGCTAACCCTTTGTGGCATAAAGCTGTTTTTATTAGCCCATA
Human Coronavirus OC43	TTATAGTGTGCTTGAGACGTTTCAGAACAATGTTGTTAATTATCAACACATTGGTATGAAACGTTACTGCACCGTGCAAGGACCTCCTGGTACAGGGAAGTCACATCTTGCTATTGGTCT
Human Coronavirus OC43	TTATCCACTTGTGTATCATGAAAATGAAGAATACCAAAAGGTTTTTCGTGTTTATTTGGCGTATATAAAGAAGTTGTACAATGACCTGGGTAATCAGATCTTGGATAGCTACAGTGTTAT
Human Coronavirus OC43	TTATGTTTATATTGGTGATCCTGCTCAATTGCCAGCACCACGTGTGTTATTGAGCAAGGGTACACTTGAACCTAAATATTTTAACACTGTTACTAAGCTCATGTGTTGCTTAGGGCCAGA
Human Coronavirus OC43	TTATTAATGGTCGTCTTACCGCTCTTAATGCTTATGTTTCTCAACAGCTTAGTGATTCTACACTGGTAAAATTTAGTGCAGCACAAGCTATGGAGAAGGTTAATGAATGTGTCAAAAGCC
Human Coronavirus OC43	TTATTACCTGGCGCAGACAGGAGTTAAATGTTTATGGCTGATGCTTATCTTGCAGACACTGTGTGGTATGTGGGGCAAATAATTTTTATAGTTGCCATTTGTTTATTGGTTACAATAGTT
Human Coronavirus OC43	TTATTGGGCATGGTATGTCATTTTCAATGACTACTTTTGAAATTGCCCAATTGTATGGTTCTTGTATAACACCTAATGTGTGTTTTGTTAAAGGTGATATAATTAAAGTATCTAAGCTTG
Human Coronavirus OC43	TTCCATCAGTTGAGTACACTTATACTGATGAAGTTATTTATGGCATGTTATTGCTTGTAGGAATGGTCTTTGTTACATTACGTAGCATTAACCATGATTTGTTTTCTTTTATAATGTTTG
Human Coronavirus OC43	TTCGCAAAGCGATAGGTTTTATCGACTTGCGAATGAATGCGCACAAGTTTTGAGTGAAATTGTTATGTGTGGTGGCTGTTATTATGTTAAGCCTGGTGGCACTAGTAGTGGTGATGCAAC
Human Coronavirus OC43	TTCGGCGTAGAAGTGTGTGTAACACTGGTCGTTGCACTGTTAATAAGCATGTGGCCTATCAGTTATATATGATTGATCCTGCAGGTGTCTGTCTTGGTGCAGGTCAATTCGTGGGTTGGG
Human Coronavirus OC43	TTCTAATAATGGCGTTTACATTTCCACGACAAAAGTTAAGAGTCTTTCGATGATAAGAGGTCCACCGCGTGCTGAATTAAATGGCGTAGTGGTGGACAAGGTTGGAGACACTGATTGTGT
Human Coronavirus OC43	TTCTTCTTATGTTGGCTTCCCTTTTTGGTACTTACACATGGACAACAGTTTTATCTATGGCTGTAGCAAAGGTTATTGCTAAGTGGGTTGCTGTGAATGTCTTGTATTTCACAGATATAC
Human Coronavirus OC43	TTGAAGGCTCAGGAAGGTCTGCTCCTAATTCCAGATCTACTTCGCGCACATCCAGCAGAGCCTCTAGTGCAGGATCGCGTAGTAGAGCCAATTCTGGCAATAGAACCCCTACCTCTGGTG
Human Coronavirus OC43	TTGAATTGATAGTTAGTTACGCCCTGTATACGGCATGGTTTTATCCATTGTTTGCCCTTATCAGTATTCAGATCTTGACCACTTGGCTGCCTGAGCTTTTTATGCTTAGTACATTACATT
Human Coronavirus OC43	TTGATACCTTGGTTAATAAGATACCTGCTAATATTGTACTTCCACAAGGTGGTTATGTTGCTGATTTTGCATATTGGTTTTTAACCTTATGTGATTGGCAGTGTGTTGCATACTGGAAAT
Human Coronavirus OC43	TTGATGGTGTTAATTTCACTAATAGGTTTGTGCCTGTTGGTGAAAGTTTTGGTAAGAGTCTAGGAAATGTGTTTTGTGATGGAGTTAATGTCACGAAGCATAAGTGTGATATAAATTATA
Human Coronavirus OC43	TTGATGTTTTAAAAGTGGATGATGTTGACGATGGTGGTGACAGCTCAGAGAGTGGTGCCAAAGAAACCAAAGAAATCAACATTATTAAGTTAAGTGGTGTTAAAAAACCATTTAAGGTTG
Human Coronavirus OC43	TTGCACCAGGAGTCCCAGCTACTGAAGCTAAGGGGTACTGGTACAGACACAACAGACGTTCTTTTAAAACAGCCGATGGCAACCAGCGTCAACTGCTGCCACGATGGTATTTTTACTATC
Human Coronavirus OC43	TTGCACTGATCTCTTGTTAGATCTTTTTGCAATCTAGCATTTGTTAAAGTTCTTAAGGCCACGCCCTATTAATGGACATTTGGAGACCTGAGAAGAAATATCTCCGTTATATTAACGGTT
Human Coronavirus OC43	TTGCAGCTAAAATTTGCATTGTGGATAATGTTTATATGGCCAAGGCTGGTGACAAATATTACCCTGTTGTGGTTGATGATCATGTTGGACTCTTGGATCAAGCATGGAGAGTTCCTTGTG
Human Coronavirus OC43	TTGCATGGGTTTTATTTCATGTTTTGCATGGTGCTTATATAGTAGTGGAGAGTGATATATATTTTGTTAAAAACATTCCTCGTTATGCTAGTGCTGTTGCACAAGCATTTCAGAGTGTTG
Human Coronavirus OC43	TTGCTTGCACCACTTGTGGTCATGTTTATGAAGTAGGTGATTTGATGGCACAATCTTCAGGTGTTTTGCCTGTTAACCCTGTATTGCATACTAAGAGTGCAGCAGGCTATGGTGGTTTTG
Human Coronavirus OC43	TTGGAATGCAGAATTATATAAGTTAATGGGGTATTTTGCATTTTGGACTGTGTTTTGCACAAATGCAAATGCTTCTTCTAGTGAAGGATTTTTAATTGGCATAAATTATTTGTGTAAGCC
Human Coronavirus OC43	TTGGACGTAGAAGAATTTGTCTTTCAGGCAGAAAAATTTATGAAGTTGAGCGTGGCTTGTTACATTCATCCCAATTGCCATTAGATGTTTATGATTTAACCATGCCTAGTCAAGTTCAGA
Human Coronavirus OC43	TTGGATATACAAGTCGCAGTATGTTTGTTTATGTTATTAAGATGATTATTTTGTGGCTTATGTGGCCCCTTACTATAATCTTAACTATTTTCAATTGCGTATACGCATTGAATAATGTGT
Human Coronavirus OC43	TTGGTCGTTTGATTTCTGTTTTCTCTTTGTGGTACAAGGGTTCTAACTTAGAGGAAGAAATTCTTCTTATGTTGGCTTCCCTTTTTGGTACTTACACATGGACAACAGTTTTATCTATGG
Human Coronavirus OC43	TTGTGACATTCTCTCTATATATGCTGGTTGTGAACAATCCTACTTTACTAAGAAGGATTGGTATGATTTTGTTGAAAATCCTGATATTATTAATGTGTATAAAAAGCTAGGACCTATTTT
Human Coronavirus OC43	TTGTGTATAAAGCAGCTTGTGTTGTGGATGTTAATGATAGTCATTCTATGGCTGTTGTTGATGGTAAACAAATTGATGATCATCGTATCACTAGTATTACTAGTGATAAGTTTGATTTTA
Human Coronavirus OC43	TTGTGTTTAGTCAAGTTGATTTGACTGGGGCAATATGTGATTTTGAAATTGCATGTAAATGTGGTGTAAAGCAGGAACAGCGTACTGGTCTGGACGCTGTTATGCATTTTGGTACATTGA
Human Coronavirus OC43	TTGTTAATATGGCTAGCTTCGTTGAATATGAAGTTGCTAAGAAAAATCTTGATGAGGCGCGTTTTAGTGGTTCTGCTAATCAACAGCAGTTAAAACAGCTAGAGAAAGCCTGTAATATTG
Human Coronavirus OC43	TTGTTAATGTAAATAATACTTGGATGTACACTGGTAGTGGTTACTACTACCCTGAACCTATAACTGAAAATAATGTTGTTGTTATGAGTACCTGCGCTGTTAATTATACTAAAGCGCCGT
Human Coronavirus OC43	TTGTTAGTATACCAATTGATTTGTTAAATTTAAGAGAGATTAAGCCTGCTGTTAATGTGGTTAAAGCTGTGCGAAATAAAATTTCTGTATGCTTTAATTTTATTAAATGGCTTTTTGTCT
Human Coronavirus OC43	TTGTTATATTTTATGGTGGATAATGTTACTAGGCTGCATGATGCTTAGACCATAATCTAAACATGTTTTTGATACTTTTAATTTCCTTACCAACGGCTTTTGCTGTTATAGGAGATTTAA
Human Coronavirus OC43	TTGTTGATGTGTATGATATGTGGCTTACAGGTTGTAAGTATGTTGTTAGAACTGCTAATGCTTTGAGCAGAGCAGTTAACGTACCTACAATACGTAAGTTTATAAAATTTGGTATGACTC
Human Coronavirus OC43	TTTAAGTACTTGTGATGGACAAAAGTTCACTGATGAGTCCTTTTACAAGAACATGTATTTAAGAAGTGCAGTTATGCAGAGTGTTGGAGCTTGCGTGGTCTGCTCTTCTCAAACATCATT
Human Coronavirus OC43	TTTAAGTGCTCCTACGCTTGTTCCGCAGGAGAATTATAGTAGTATTAGATTTGCTAGTGTTTATAGTGTGCTTGAGACGTTTCAGAACAATGTTGTTAATTATCAACACATTGGTATGAA
Human Coronavirus OC43	TTTAGGTGAGTATGTTTTTGATAAGAGTGAGTTGACTAATGGTGTGTATTATCGCGCCACAACCACTTATAAGCTATCTGTAGGAGATGTTTTTGTTTTAACCTCTCATTCAGTAGCTAA
Human Coronavirus OC43	TTTATACTACAGAGCCAGAATTTGTTAAAGTTTTGGGTCTGTATGTGCCTAAAGCAACTCGCAACAATTGCTGGTTGCGATCAGTTTTGGCAGTGATGCAGAAATTGCCCTGTCAATTTA
Human Coronavirus OC43	TTTATATTATTATTGCCTCTTTTATTAAGCTCTTTAGCTTGTTTAGGCATGTTGCCTATGGTTGTAGTAAATCTGGTTGTTTGTTTTGTTACAAGAGGAATCGTAGTCTACGTGTTAAAT
Human Coronavirus OC43	TTTATCAAGTAATCATGATTTATATTGTAGTGTCCATAAAGGAGCACATGTTGCTTCCTCTGATGCTATAATGACACGGTGTTTGGCCGTTTATGATTGCTTTTGCAATAATATTAATTG
Human Coronavirus OC43	TTTATGAATTGCGCTATAACGGCGCAATTAGGTTTGACAGTACACTTTCAGGTTTTGAGACCATAATGAAGGTGCTGAATGAGAATTTGAATGCCTATCAACAACAAGATGGTATGATGA
Human Coronavirus OC43	TTTATTTAGGCATGGCGCTTTCACACTATTATGTCATGCCTCTGACTTGTAATAGTAAGCTTACTTTAGAATATTGGGTTACACCTCTCACTTCTAGACAATATTTACTCGCTTTCAATC
Human Coronavirus OC43	TTTCGACATTTAATGTTTTACAGGATGTTTTATCCTTAAGACATGATATAGCACTTGATGATGATGCACGAACCTTCGTTCAGAGCAATGTTGATGTTGTACCTGAGGGTTGGCGTGTTG
Human Coronavirus OC43	TTTCTGTAGATCCTAAGAAAACGTATTTAGATTTTATACAACAAGGAGGAACACCTATTGCCAATTGTGTTAAAATGTTGTGTGACCATGCTGGTACCGGTATGGCCATTACTGTTAAAC
Human Coronavirus OC43	TTTGCAAAGCTTTGTACCTTGATTATGTTCAACACAAGTGTGGCAATTTACACCAACGGGAGTTGCTAGGTGTTTCAGATGTGTGGCATAAACAATTGCTATTAAATAGAGGTGTTTATA
Human Coronavirus OC43	TTTGCCTACAGGCTGTATGATGAATGTTGCTAAGTATACTCAGTTATGTCAATATCTGAATACTACAACATTAGCTGTACCTGTTAATATGCGAGTTTTGCATTTAGGTGCAGGTTCAGA
Human Coronavirus OC43	TTTGTGTTAATTATGACCTCTATGGTATTTTAGGCCAAGGCATTTTTGTTGAGGTTAATGCGACTTATTATAATAGTTGGCAGAACCTTTTATATGATTCTAATGGTAATCTCTACGGTT
Human Coronavirus OC43	TTTGTTAAAGACTGATAGTGTTCTTTTAATAGAACGATTTGTAAGTCTTGCAATAGATGCTTATCCACTTGTGTATCATGAAAATGAAGAATACCAAAAGGTTTTTCGTGTTTATTTGGC
Human Coronavirus OC43	TTTTAAGCACTGGAGTATGCCATATCATCCTAACACTGTTGATTGTCAGGATGATCGGTGTATTATACATTGTGCTAATTTTAACATACTTTTTAGTATGGTTTTACCTAATACATGTTT
Human Coronavirus OC43	TTTTATAACTAAAGAAGAAGCTGTTAAACGCGTGCGTGCCTGGGTTGGCTTTGATGCTGAAGGTGCTCATGCCACGCGTGATAGCATTGGGACAAATTTCCCACTTCAATTAGGATTTTC
Human Coronavirus OC43	TTTTGGCCAAAGGTGGGTTTAAATTTGGAGATCCTGCTGATTCTAGAGATTTCTTGCGTGTTGTGTTTAGTCAAGTTGATTTGACTGGGGCAATATGTGATTTTGAAATTGCATGTAAAT
Human Coronavirus OC43	TTTTGTGGCTCTTGTTAAGTCACTTAATCTTAATTGTGTGAGTAAGGTTGTTAATGTTAATGTTGATTTTAAAGATTTTCAGTTTATGCTTTGGTGTAACGATGAGAAAGTTATGACTTT
Human Coronavirus OC43	TTTTTGATGTAATTGTGGCATGGCATGTTGTGCGTGATCCACGTTATGTTATGAGATTGCAGAGTGCTGCTACTATACGTAGTGTTGCATATGTTGCTAATCCTACTGAAGACTTGTGTG
Cytomegalovirus	AAAAAAAAACACACCATAACGACAGTGTCGGTGTGGTAGCTAGTGCAGCCCTAGGAACAGGGAAGACTGTCGCCACTATGTCCTCCGCACTTCGGTCTCGGGCTCGCTCGGCCTCGCTCG
Cytomegalovirus	AAAAAAACACACAAATTTAACGAATTACACGTAGTTTATTACATGAAAACTGTAAGAACACCAATTCACTAAGCGATACAACATTTAGCTGACTTCCAAGTGCCACACATCACCACTGTA
Cytomegalovirus	AAAAAACACACACCGTCAGGGAACACATCGCCTATAGATAGCGGCACTTCACATAAAACCACCGTACCTGCATCACGGTGGCTCGATACACTGGAAATTCAATAAAAACCACCGTGTCTC
Cytomegalovirus	AAAAAACAGCTTTTTATTTACAGGAACGGGGAAAAAAAAAGGCACACGGTCCGTGGGAGACGCGGGTTCACGCGTCGTCAAAAAGTTGGTGGTCCACTCCGTAAGGACAGGTAGGCTTAT
Cytomegalovirus	AAAAAAGCGCTACCTCGGCCTTTTCATACAAACCCCGTGTCCGCCCCTCTTTTCCCCGTGCCCGATATACACGATATTAAACCCACGACCATTTCCGTGCGATTAGCGAACCGGAAAAGT
Cytomegalovirus	AAAAAAGGCACCCCTCGGTAGCGACCTCTCACCATCGTTTGCCCGTCCGCCCGTCCTTCGTAGCCATCATCATCATCTCAGGCTCTATCGGTACCATCGTTGTCATCTGAAAAAAAAAAC
Cytomegalovirus	AAAAAATAAAAAAAAAAATAAAACAGAAGCCGACCGGCCGCCGACCCGTTCCCCAGGACCAGCCTACGAGGAACGGATAACGCGGTGGCGACGGCAGCGGTGGTGGCGCTGGGGGTGGCG
Cytomegalovirus	AAAAACAGTTCACGACAGGCCTGCAGCAGCGGCGTATGTGCGTCGGTGGCGACGTCCTCCACCAGCTCGGTCAGCATCTCGCCTACGGCTTGACGTTGCGCCGCTATCGAGTCTTCGGGG
Cytomegalovirus	AAAAACGGTTTTCCACTTAGTTGTCAACGGATCTTTCCTATGCGTAATGGTAAAATTACTCCCAGTCGTCGCTTTTAGCTCATTACGAGTATTATCCGCATCCACATATATCAACGTCAT
Cytomegalovirus	AAAAAGAAAGCAGCTGCCGGCTTATTATTTTATTAAAAATTTATCTGTGCAGAATCATAAGTTTATGATGAATAAAAACGGGGAAAGGGAATCTGCTTTTAGGGACCCGGGTCTGGTCCG
Cytomegalovirus	AAAAAGAGAAAATACGGCGAATAGTAAGAGAATCAGCGTGGATGCGCCCGTCAATAGGGAACGCTGTAATTCCACGTCGCGGGCAAACAGATACGTAGCGAGCGTGAGGAAACAAAATAG
Cytomegalovirus	AAAAAGAGGACGCGGCTTCGGACAAGGAGAACCAGCGTCGGCCCGTGGTGCCGTCCACGTCGTCTCGCGGCAGCGCCGCCAGCGGCGACGGTTACCACGGCTTGCGCTGCCGCGAAACCT
Cytomegalovirus	AAAAAGGACAGATATCAATCTTCTTAACTTATATCATGGTAAATTCAGAATCCTATGGTGTCTTATTATCTCTAAAGTAGTCAACATTATGGTCTAATTTGTATTTCCCTGACGAGATAT
Cytomegalovirus	AAAAAGTGCGTCTACGACCAAAGCGGTGTGTGGACGCTCGTCCTCTGTCTTCTCCGGTTTTTTTTTTATGTGTGTGTTTTTCTTTTCCTTCCTATTTTGTTACGGCAACAGCGCTGATGG
Cytomegalovirus	AAAAATAGCCGGTTGATGTGACGACGCACGGCTTGCGCGTTAGGATTGAGACACTTGGTGCCCTTGTCCTTTAAAATAGCCAGCACTTCCTGACGATTGCAGCTTTCGCTCGCTGCGATT
Cytomegalovirus	AAAACAACGTCGTGGAAGTCAGCAGCAGCACCGGCGGTGCGCACCCGCCGAGCGACGACGCTACTTTCACCGTGCACGTTCGCGACGCCACGCTACATCGAGTGCTCATCGTGGATTTGG
Cytomegalovirus	AAAACACCAAGCTCAGGCACGCGTACATCATTATCATCATCGGATATCTCACCACGAGTCATAGTAGTACCAAGGAGTGTGTAACACCATTTTTTCTTTTTTCTTTGTAACGGGATAAGG
Cytomegalovirus	AAAACCGTGCACGGCGTCGGCAGAGTTTTCCGTGACTTGGGGCGGTGGGTCCGAGCTGCGGTATGGGTCACGGCGGCGTGCGTCTTATTGACAAAGATGCCGATGTGTGACTAAAAAACG
Cytomegalovirus	AAAACCGTGGTAACGGAGAGGAGGCCTACGTAGCCCATGGTCAATACCACGTCGTCGGGGTGCCTTTCGCCCTGTATCAAGACCAAACACCAGAGAAGGGAGGGGGCAAAAACCAGCAGC
Cytomegalovirus	AAAACGTGACTTTATTGAGCAGGGTAAAAACCACGTACAAGAACCACGTTGTCTATCCCCAAAAAACACACACCGTCAGGGAACACATCGCCTATAGATAGCGGCACTTCACATAAAACC
Cytomegalovirus	AAAACTAGACGGGCGGATCAACGAGTGTCTGCACGGCGTGCTAACGGGTGATGTAGAGCGGCGCTGTCACCCGCACCGAGAAGCGGCTATGCAAACCCAAGCCTCGCTAAACCACTTGGA
Cytomegalovirus	AAAACTGTCAGCGACGCTCAGACGTCATGTGCGACGCCTCGGGCGCCTGTGACATGAGGCACGTCCAGAACGCGTTTACCGAGGAGATCCAGTTACACTCGCTCTACGCGTGCACGCGCT
Cytomegalovirus	AAAAGCTAACTGCCCGTGCGGCTCGCGCGCCCACAGCGCGGCGCGCGGGTGCAGGTGCAGCGCGTCCCAGCGCGGCCGCTCCCACTGCTCGCGGTCCAGCTCGGGCAGCAGCCGCCGCGC
Cytomegalovirus	AAAAGTTTGTGCCCCAACGGTACGGGCTGCAGGTAAAGTGCGATCAAGAACGCGATAACGCCGATCACAAACAGCGTGACGATGACCTGCCATCGACGGTGATTATGGCCGGCTAGACCC
Cytomegalovirus	AAAATCACTTTATTAAGCATTGTAATGATAATGCGTGGCTACATTAGAAAACGTGACGCGTCGCATGTCGCGGCACAATCTGGCAGCGGGGTCGGGGTAGGGTACGGTGGGAGGCATGTA
Cytomegalovirus	AAAATCTAGGGCGAGAGGGTGGACAACGGCGTTGACGACGAAGCATGGGACAGGTCGTTCGGCGTTAACGTCATCGCGTCGGACGACGGTAGTTCTAAGAGACGTAGATCGCTCAGCAGG
Cytomegalovirus	AAAATGTAGTCTTGAGGAAATTTATCCATGCTAATAACGATGGCATGAAATTTTTGCTGACTGGGGTACATTAAAAACCGGTATCCGTCAGATGATGTAGACATCAATCGTTTTAAGATA
Cytomegalovirus	AAAATTACCGTCAGGGGCCGGGGTTCTTATTAGAGAAACAGCACGTAGGTCAGGATCCAGATGCTAATGGCGATCATGATGACGATGATCATGCAGGCCAAGACGCGGCGCACCAATGCC
Cytomegalovirus	AAACACGAGTACAACACCGAGTTGCGGTGTTCTGTCTGTCTACTGGGTGGGGGAGGTTCATCGTCTGTCTCTAGAGGGAAGGTGGGGAACGTCTAAGCGAGCGGGAGCGTGTCATCTCCC
Cytomegalovirus	AAACAGCGGCTCCAGAGGCTGGCCCAGAGCGCGTAGCTGTGCTCGGTGCGCAGGTCGATGAACACCTGCACGGTCTCTTGCGGGTTGCGGTGCGTGTAGTTGAGACAGCGAAAATCCCGC
Cytomegalovirus	AAACCCCTAAAGCTCGCCAACTACCGCGCCACCTGCGAGGACCGTACACGTACTCTGGTTACCAGGCTTAACACTAGCCATCACAGCGTAGTCTGGCAACGTTATGATATCTACAGCAGA
Cytomegalovirus	AAACCGACATGACATACGTAATGGGTGCTCGTGGCTACATTTATTGAAACAAACCGCGATCCCGGGCGTCTTAGCACACGAAAAACCGCATCCACATCATAGACAAGTTACAGTCCACAG
Cytomegalovirus	AAACCGCGTAGCATAGCCAGCGTGGACACGGGTACGATGGAGGATAGGGCTGGCACTATGCCGTTGGCGCACTGTCCCTGCACATCGGGGAAGGCGAGCCAAGCCAGCAAGCAGACCGTG
Cytomegalovirus	AAACCGCGTCAAGTTCAACGTTGGTTTCGGTTTAGCCTGCGTCACCGAGGCGGAGGTGGAAATGAGCCGTCCTGTGGGGGAGTGTACGACCCTGTAGTGCCCATGGGTAACGTTGCATCG
Cytomegalovirus	AAACCGTAACGTGGTAAATAAATCATGGCTTCTGACGTGGGTTCTCATCCTCTGACGGTTACACGATTCCGCTGCAGAGTGCATTATGTGTACAATAAACTGTTGATTTTAACTTTGTTT
Cytomegalovirus	AAACCGTGAAAAGTCACGTTTCACGAACACGGTGTTTTTAAATCACAAAGAACCGCCTAACGGTTTACAAGCAGAAACACCGCACCACGGTGGTACAAGCGCGATGAATCTGGTCTCGCA
Cytomegalovirus	AAACCTTTTCTACGTTTATTATGAACTAGCTCGGGATCTGGGGTCCCATGGGACAGAGAACCGACCCGTAAACCGCGGTTACGGTGTTTCTTGCGCTCCGAGGACGTCGCGGCTATCACC
Cytomegalovirus	AAACGCGTTCAGGATTAACGTAGGTTTTCGAAATAACCTACGTCCGTGAGTGACGCGGTTTCGTGTTGAAACCCGCGCCCGCTTCTCACGGCGGTTTATGATGAAACCGGCGTTGCGGAT
Cytomegalovirus	AAACTCCATGAGGTTGCGGGCCAGGTAGTAGACGGCGGTGTCCTCGCGTACATAGCAAAAAACATAGCCCTCGTCCGAGATGAGGCACACAGCGGTCTTCTTCTGCTGATCCGGCGACAA
Cytomegalovirus	AAACTGTAAGCAGGGGAGACCACATTCAGGAAAGAGTCGCTCGTGATGTCGATACAGCAGAAATCCCAAGCAGCCCTTAGCCGGATTACGACGCGGAACGTGATCGCGGCGAAAAAACAC
Cytomegalovirus	AAACTGTCTCCATGTCGGGACCGCAGCGCCCGGCGGCGTATCCGCAAGGTCTCGAAGCTACAGCTTGTCAGAGGAAAAGTAGGTTTGCAAAAAGGTGCGCAGGGTCATGATTCTCAGCAC
Cytomegalovirus	AAACTTGCTGTCGTCGTAGGCGGCGGCTACGATCTCGCCGAAGGAGAGCTGCAGGTAGGCCTCGGGTACGGGGTCCAGCGTGCCCAGCGCCAGGATGTGACACAGATAGGGCAGGGTCAC
Cytomegalovirus	AAACTTTTGCATCAGGGGCAGGCACAGGTTGAGAGCGCCCAACAGGTCCACGGGGGTGGCAGCGTGGATAATCATGTTGCGGTAATCAGAAGAGCGGGGGCACAATTGGTGGGTGTGCAG
Cytomegalovirus	AAAGACGACCCGTTGTCATCCGGCTTAGAGCAAACCGTCCTTTTATCATCTTCCGTCGCCATGGCTATGTACACATCCGAATCCGAACGCGACTGGCGTCGTGTAATCCACGACTCGCAC
Cytomegalovirus	AAAGAGCCATGTTATGGATTAGTAATGGAAAGTATCGCCACCAATAGAGGAGTGGTCAATAATGGTCAATAACCCACACCTATAGGCTAAGCTATACCATCACCTATAGCATAAGGAAGC
Cytomegalovirus	AAAGAGGCGTTACGGTACTTTCCGTACCGGGATTTCCAAACCGCGACTTTCCACACGGCGGTTTCAACACCGGGACTTTTCACACGGTGATTTCGGCACCGGGACTTTCCACACGGCGGT
Cytomegalovirus	AAAGATACGGGAGTCTACCTCCTGCAGGATCAGTATACCGGCGATGTCGAGGCTTTCTACCTCATCATCCACCCACGCAGCTTCTGCCGAGCTTTGGAAACGCGTCGATGCTTTTATCCG
Cytomegalovirus	AAAGCAAAAAACACACACGTAGTAACATGATCAACCACGTCTGAATGACACGAAAACACAATCGTATAACGCTCTATTCATGGAACGAACTTGGAATAAAAAAAACCATCGCAGGCCAGA
Cytomegalovirus	AAAGCGAAACTTGCCCCAGTAGCCGTGACAATGACACTTTTTGCCCATCAACATGCGCATAGCTTGTATCGGCGGCGATACTTTGCAGAGCGAAGCCCCGAAATCGTCCTCCTCCTCGAC
Cytomegalovirus	AAAGCGACCCATAAAAACCACGTACGGGGTAGCCACCATGCCATCATGGTGATCGCGACGTGGCTCGGGCAACAAAATAACAGCGTATCCCAACGGCGTCAGCGGCTCGCGGCAACAGAT
Cytomegalovirus	AAAGCTCGGCCATAGTGTTGAGCTTATAGTTGGGCGAGTTAGTCTTGGCCATGCATACGGGGTACATGTCGATAACCACCGAACCCGCAATATACACCTTGGTGGCGGCCGTGCTGGCCG
Cytomegalovirus	AAAGGACACGTTTATCGAACGCACGCCCTGCGAGCAGGCGGCCTACGCCTACTCGTTAGTTTCGGGCCTGCTCTTCTCGGCCATGTACTACTTTTACGTGTCGCCCTACACGACCGAGGA
Cytomegalovirus	AAAGGACGGCCAGGATGCAGCCCACGAACACGGTGTAGAGACACAGCAGAGTCTTATGCAACCAGGTGTAAGTAGAAGCCAGGACGCTGACCATCACCGTCAAAAGTGTGGAGGTGAAAA
Cytomegalovirus	AAAGGAGAATTTGCCCGTGCGGACCCGCGGGACGGCGGGGTTCTCTTCGTCGCGGGCCATCATCGTTCGCTCGGTGAGCGGGTAGCGACGGTGACGACAATGACGATGGACGAGCAGCAG
Cytomegalovirus	AAAGGTACAGCAGGATTTGCAACGCGTGGTGGACGCCGTTAAGGGCGAGATGCTCTCCACCATCCCGCACCAACCACTGGAGGCCACACTCGAGCTGCTCTTGGGCCTAGATCAACGCGC
Cytomegalovirus	AAAGGTGACCTTATTTTTAACCAAACCGAGCAAAACCTGTTAGAGCTGGAAATTGCGTTGGGTTACCGGTCACAGAGCGTGCTGACGTGGACGCACGAGTGTAATACCACGGAAAACGGT
Cytomegalovirus	AAAGTCGTCGATGAGCAGCGCCAGCCCCACGCGCACGAAGCCCCTGAGGTCGCGCGACAGCCGCACCAACTTATCCTGCCCCACCAGCGCCGCGTACACGGTGCCCGTGTCGCCGCAGAG
Cytomegalovirus	AAAGTGTCTCTACAAAGTGAAGAATGTTACGTTGTGGTGGAATAATAAGACTCGCGTGATCGATGAGTGATCGAGAGCGGCTCGAACCTTCTTTAAGAGCTTTGTTTAGTGCAACTTTAA
Cytomegalovirus	AAATAAATGACATAACTTCACTAACCCGCATACTACAAAGTCCACCTACGACGCTGAAAGTTTTTCCAGGACAGAACAGGATAGTCAGCCATCTTCACAGTCTACCTCTTAGGCCGTATC
Cytomegalovirus	AAATCCCAAGCAGCCCTTAGCCGGATTACGACGCGGAACGTGATCGCGGCGAAAAAACACGCTACCCGCGTTGCCCTTGCCCGCGCGGTAGATGGGTCGGTTTTTCACCCGCACCATGAT
Cytomegalovirus	AAATCGACTGATCTCGGGTTCTTTTTGTTGGTTTCTTTTCGGTTAATCATGTATTGTTTTCTTTTTTTACAGAAAGATACTTTTTTCATGAGCAATTCCTCGCCCGGCGCCGGCATGCCG
Cytomegalovirus	AAATGGAAGTTTTGTCCTCGGATGCTCTGTGTAGAGAGGAGACAGAAAAGGGACTCTTATGATTACGCACGCTCGGCTGGAAGCCTACAGAGTCGGGGTGGGGCCGGACAGGTGAGCCAG
Cytomegalovirus	AAATGGGACACCAAGGGATACCTTTACAAAGGAACCGATGGCCTGCCCACTACGGACTAATTATCGTGAGCGGACGGATATGTTCGGTTTCAAACTCACTGTTTGAATATAGGGACAGTC
Cytomegalovirus	AAATGTACATATTATGATATAGATACAACGTATGCAATGGCCATTAGCCAATATTGATTTATGCTATATAACCAATGACTAATATGGCTAATGGCCAATATTGATTCAATGTATATATAT
Cytomegalovirus	AAATGTCAAACACACGCCCCTCACCACGTTCATCATTGAAAGTCTCTCCAGTCCCTATGTTGTCAGGACGTGCTGTCGTTCTTCGCTTGCTGCGAAGCCCGTTCTTCCGAGTCGTGTCGC
Cytomegalovirus	AAATGTGATCGTTAGTTAGCTAGGTGAGACTTACAGCTATCCATCCGTCTAGTTTTTCGTTGTAATGATGATAGTACGTCTATGGTGGTGATCGATTTTGGTTAGCAATTTGTTCGTTTA
Cytomegalovirus	AAATTACCGATGACGATACGCGGTGTACACAGCGCCACCGTTTCGCTGTTTTCCTGGCAGTGCGTAAAGTCGAAGAAGGGGTGCAGCTCGGTGTAGAGCGTGATGTTGCCCACCTTGTAG
Cytomegalovirus	AAATTGCTATCGGAACTCATGGCTATCGCCGCCGACGTGCGCGCGTGTGTCTCACCGCCGCTCGCCCGTTGTCGCGCGGCTTGTTATACGCTAGCCCGTCGCCGCCTCGGGGCACGGTGC
Cytomegalovirus	AAATTGTATCGGGTAGTGTACGAGACGTCGGCGGTGCAGAATGCGACTCGCGGCGTAGCTCGCCGTCGCTATGCGGCTCGTCGCCGTGTGGCGCGGCCTGGCCGGCTGTCTGCGCCCAGA
Cytomegalovirus	AAATTTGGAGTTGCGTGTGTGGACGGCGACGGCGACTAGTTGCGTGTGCTGCGGTGGGTACGGCGACGGCGAATAAAAGCGACGTGCGGCGCGCACGGCGAAAAGCAGACGCGCGTCTGT
[truncated: 35,968 more rows]

## Sheet: Table S3
Supplementary Table S3. Evaluation of Respiratory Virus Panel by in silico Analysis
	HCoV 229E	HCoV HKU1	HCoV NL63	HCoV OC43	HMPV A	HMPV B	MERS-CoV	PIV 1	PIV 2	PIV 3	PIV 4A	PIV 4B	RSV A	RSV B	HRV A	HRV B	HRV C	SARS-CoV-2	SARS-CoV	CMV	EBV	Hantavirus	HeV	HNV	HAdV	HAdV B14	HAdV C1	HAdV B21	HAdV C2	HAdV B3	HAdV E4	HAdV B55	HAdV C5	HAdV B7	HAdV D8	HBoV 1	HBoV 2	HBoV 3	HBoV 4	CV A21	EV A71	EV C104	EV C105	EV C109	EV C117	EV C118	EV D68	HHV-6	PeV
HCoV 229E	98.3	0	0	0	0	0	0	0	0	0	0	0	0	0	0	0	0	0	0	0	0	0	0	0	0	0	0	0	0	0	0	0	0	0	0	0	0	0	0	0	0	0	0	0	0	0	0	0	0
HCoV HKU1	0	98.44	0	0	0	0	0	0	0	0	0	0	0	0	0	0	0	0	0	0	0	0	0	0	0	0	0	0	0	0	0	0	0	0	0	0	0	0	0	0	0	0	0	0	0	0	0	0	0
HCoV NL63	0	0	98.8	0	0	0	0	0	0	0	0	0	0	0	0	0	0	0	0	0	0	0	0	0	0	0	0	0	0	0	0	0	0	0	0	0	0	0	0	0	0	0	0	0	0	0	0	0	0
HCoV OC43	0	0	0	98.65	0	0	0	0	0	0	0	0	0	0	0	0	0	0	0	0	0	0	0	0	0	0	0	0	0	0	0	0	0	0	0	0	0	0	0	0	0	0	0	0	0	0	0	0	0
HMPV A	0	0	0	0	97.33	0	0	0	0	0	0	0	0	0	0	0	0	0	0	0	0	0	0	0	0	0	0	0	0	0	0	0	0	0	0	0	0	0	0	0	0	0	0	0	0	0	0	0	0
HMPV B	0	0	0	0	0	97.01	0	0	0	0	0	0	0	0	0	0	0	0	0	0	0	0	0	0	0	0	0	0	0	0	0	0	0	0	0	0	0	0	0	0	0	0	0	0	0	0	0	0	0
MERS-CoV	0	0	0	0	0	0	98.24	0	0	0	0	0	0	0	0	0	0	0	0	0	0	0	0	0	0	0	0	0	0	0	0	0	0	0	0	0	0	0	0	0	0	0	0	0	0	0	0	0	0
PIV 1	0	0	0	0	0	0	0	98.01	0	0	0	0	0	0	0	0	0	0	0	0	0	0	0	0	0	0	0	0	0	0	0	0	0	0	0	0	0	0	0	0	0	0	0	0	0	0	0	0	0
PIV 2	0	0	0	0	0	0	0	0	98.16	0	0	0	0	0	0	0	0	0	0	0	0	0	0	0	0	0	0	0	0	0	0	0	0	0	0	0	0	0	0	0	0	0	0	0	0	0	0	0	0
PIV 3	0	0	0	0	0	0	0	0	0	98.01	0	0	0	0	0	0	0	0	0	0	0	0	0	0	0	0	0	0	0	0	0	0	0	0	0	0	0	0	0	0	0	0	0	0	0	0	0	0	0
PIV 4A	0	0	0	0	0	0	0	0	0	0	97.37	0	0	0	0	0	0	0	0	0	0	0	0	0	0	0	0	0	0	0	0	0	0	0	0	0	0	0	0	0	0	0	0	0	0	0	0	0	0
PIV 4B	0	0	0	0	0	0	0	0	0	0	0	97.74	0	0	0	0	0	0	0	0	0	0	0	0	0	0	0	0	0	0	0	0	0	0	0	0	0	0	0	0	0	0	0	0	0	0	0	0	0
RSV A	0	0	0	0	0	0	0	0	0	0	0	0	98.25	0	0	0	0	0	0	0	0	0	0	0	0	0	0	0	0	0	0	0	0	0	0	0	0	0	0	0	0	0	0	0	0	0	0	0	0
RSV B	0	0	0	0	0	0	0	0	0	0	0	0	0	97.92	0	0	0	0	0	0	0	0	0	0	0	0	0	0	0	0	0	0	0	0	0	0	0	0	0	0	0	0	0	0	0	0	0	0	0
HRV A	0	0	0	0	0	0	0	0	0	0	0	0	0	0	97.27	0	0	0	0	0	0	0	0	0	0	0	0	0	0	0	0	0	0	0	0	0	0	0	0	0	0	0	0	0	0	0	0	0	0
HRV B	0	0	0	0	0	0	0	0	0	0	0	0	0	0	0	97.27	0	0	0	0	0	0	0	0	0	0	0	0	0	0	0	0	0	0	0	0	0	0	0	0	0	0	0	0	0	0	0	0	0
HRV C	0	0	0	0	0	0	0	0	0	0	0	0	0	0	0	0	96.96	0	0	0	0	0	0	0	0	0	0	0	0	0	0	0	0	0	0	0	0	0	0	0	0	0	0	0	0	0	0	0	0
SARS-CoV-2	0	0	0	0	0	0	0	0	0	0	0	0	0	0	0	0	0	97.49	0	0	0	0	0	0	0	0	0	0	0	0	0	0	0	0	0	0	0	0	0	0	0	0	0	0	0	0	0	0	0
SARS-CoV	0	0	0	0	0	0	0	0	0	0	0	0	0	0	0	0	0	0	98.04	0	0	0	0	0	0	0	0	0	0	0	0	0	0	0	0	0	0	0	0	0	0	0	0	0	0	0	0	0	0
CMV	0	0	0	0	0	0	0	0	0	0	0	0	0	0	0	0	0	0	0	98.28	0	0	0	0	0	0	0	0	0	0	0	0	0	0	0	0	0	0	0	0	0	0	0	0	0	0	0	0	0
EBV	0	0	0	0	0	0	0	0	0	0	0	0	0	0	0	0	0	0	0	0	98.43	0	0	0	0	0	0	0	0	0	0	0	0	0	0	0	0	0	0	0	0	0	0	0	0	0	0	0	0
Hantavirus	0	0	0	0	0	0	0	0	0	0	0	0	0	0	0	0	0	0	0	0	0	96.92	0	0	0	0	0	0	0	0	0	0	0	0	0	0	0	0	0	0	0	0	0	0	0	0	0	0	0
HeV	0	0	0	0	0	0	0	0	0	0	0	0	0	0	0	0	0	0	0	0	0	0	98.21	0	0	0	0	0	0	0	0	0	0	0	0	0	0	0	0	0	0	0	0	0	0	0	0	0	0
HNV	0	0	0	0	0	0	0	0	0	0	0	0	0	0	0	0	0	0	0	0	0	0	0	98.38	0	0	0	0	0	0	0	0	0	0	0	0	0	0	0	0	0	0	0	0	0	0	0	0	0
HAdV	0	0	0	0	0	0	0	0	0	0	0	0	0	0	0	0	0	0	0	0	0	0	0	0	98.56	0	0	0	0	0	0	0	0	0	0	0	0	0	0	0	0	0	0	0	0	0	0	0	0
HAdV B14	0	0	0	0	0	0	0	0	0	0	0	0	0	0	0	0	0	0	0	0	0	0	0	0	0	97.91	0	0	0	0	0	0	0	0	0	0	0	0	0	0	0	0	0	0	0	0	0	0	0
HAdV C1	0	0	0	0	0	0	0	0	0	0	0	0	0	0	0	0	0	0	0	0	0	0	0	0	0	0	98.34	0	0	0	0	0	0	0	0	0	0	0	0	0	0	0	0	0	0	0	0	0	0
HAdV B21	0	0	0	0	0	0	0	0	0	0	0	0	0	0	0	0	0	0	0	0	0	0	0	0	0	0	0	98.38	0	0	0	0	0	0	0	0	0	0	0	0	0	0	0	0	0	0	0	0	0
HAdV C2	0	0	0	0	0	0	0	0	0	0	0	0	0	0	0	0	0	0	0	0	0	0	0	0	0	0	0	0	97.94	0	0	0	0	0	0	0	0	0	0	0	0	0	0	0	0	0	0	0	0
HAdV B3	0	0	0	0	0	0	0	0	0	0	0	0	0	0	0	0	0	0	0	0	0	0	0	0	0	0	0	0	0	98.22	0	0	0	0	0	0	0	0	0	0	0	0	0	0	0	0	0	0	0
HAdV E4	0	0	0	0	0	0	0	0	0	0	0	0	0	0	0	0	0	0	0	0	0	0	0	0	0	0	0	0	0	0	98.36	0	0	0	0	0	0	0	0	0	0	0	0	0	0	0	0	0	0
HAdV B55	0	0	0	0	0	0	0	0	0	0	0	0	0	0	0	0	0	0	0	0	0	0	0	0	0	0	0	0	0	0	0	98.38	0	0	0	0	0	0	0	0	0	0	0	0	0	0	0	0	0
HAdV C5	0	0	0	0	0	0	0	0	0	0	0	0	0	0	0	0	0	0	0	0	0	0	0	0	0	0	0	0	0	0	0	0	98.25	0	0	0	0	0	0	0	0	0	0	0	0	0	0	0	0
HAdV B7	0	0	0	0	0	0	0	0	0	0	0	0	0	0	0	0	0	0	0	0	0	0	0	0	0	0	0	0	0	0	0	0	0	97.02	0	0	0	0	0	0	0	0	0	0	0	0	0	0	0
HAdV D8	0	0	0	0	0	0	0	0	0	0	0	0	0	0	0	0	0	0	0	0	0	0	0	0	0	0	0	0	0	0	0	0	0	0	96.93	0	0	0	0	0	0	0	0	0	0	0	0	0	0
HBoV 1	0	0	0	0	0	0	0	0	0	0	0	0	0	0	0	0	0	0	0	0	0	0	0	0	0	0	0	0	0	0	0	0	0	0	0	96.85	0	0	0	0	0	0	0	0	0	0	0	0	0
HBoV 2	0	0	0	0	0	0	0	0	0	0	0	0	0	0	0	0	0	0	0	0	0	0	0	0	0	0	0	0	0	0	0	0	0	0	0	0	96.03	0	0	0	0	0	0	0	0	0	0	0	0
HBoV 3	0	0	0	0	0	0	0	0	0	0	0	0	0	0	0	0	0	0	0	0	0	0	0	0	0	0	0	0	0	0	0	0	0	0	0	0	0	97.08	0	0	0	0	0	0	0	0	0	0	0
HBoV 4	0	0	0	0	0	0	0	0	0	0	0	0	0	0	0	0	0	0	0	0	0	0	0	0	0	0	0	0	0	0	0	0	0	0	0	0	0	0	96.9	0	0	0	0	0	0	0	0	0	0
CV A21	0	0	0	0	0	0	0	0	0	0	0	0	0	0	0	0	0	0	0	0	0	0	0	0	0	0	0	0	0	0	0	0	0	0	0	0	0	0	0	97.8	0	0	0	0	0	0	0	0	0
EV A71	0	0	0	0	0	0	0	0	0	0	0	0	0	0	0	0	0	0	0	0	0	0	0	0	0	0	0	0	0	0	0	0	0	0	0	0	0	0	0	0	95.91	0	0	0	0	0	0	0	0
EV C104	0	0	0	0	0	0	0	0	0	0	0	0	0	0	0	0	0	0	0	0	0	0	0	0	0	0	0	0	0	0	0	0	0	0	0	0	0	0	0	0	0	95.82	0	0	0	0	0	0	0
EV C105	0	0	0	0	0	0	0	0	0	0	0	0	0	0	0	0	0	0	0	0	0	0	0	0	0	0	0	0	0	0	0	0	0	0	0	0	0	0	0	0	0	0	94.57	0	0	0	0	0	0
EV C109	0	0	0	0	0	0	0	0	0	0	0	0	0	0	0	0	0	0	0	0	0	0	0	0	0	0	0	0	0	0	0	0	0	0	0	0	0	0	0	0	0	0	0	95.38	0	0	0	0	0
EV C117	0	0	0	0	0	0	0	0	0	0	0	0	0	0	0	0	0	0	0	0	0	0	0	0	0	0	0	0	0	0	0	0	0	0	0	0	0	0	0	0	0	0	0	0	96.51	0	0	0	0
EV C118	0	0	0	0	0	0	0	0	0	0	0	0	0	0	0	0	0	0	0	0	0	0	0	0	0	0	0	0	0	0	0	0	0	0	0	0	0	0	0	0	0	0	0	0	0	95.93	0	0	0
EV D68	0	0	0	0	0	0	0	0	0	0	0	0	0	0	0	0	0	0	0	0	0	0	0	0	0	0	0	0	0	0	0	0	0	0	0	0	0	0	0	0	0	0	0	0	0	0	96.23	0	0
HHV-6	0	0	0	0	0	0	0	0	0	0	0	0	0	0	0	0	0	0	0	0	0	0	0	0	0	0	0	0	0	0	0	0	0	0	0	0	0	0	0	0	0	0	0	0	0	0	0	98.4	0
PeV	0	0	0	0	0	0	0	0	0	0	0	0	0	0	0	0	0	0	0	0	0	0	0	0	0	0	0	0	0	0	0	0	0	0	0	0	0	0	0	0	0	0	0	0	0	0	0	0	98.07
IAV-H1N1	0	0	0	0	0	0	0	0	0	0	0	0	0	0	0	0	0	0	0	0	0	0	0	0	0	0	0	0	0	0	0	0	0	0	0	0	0	0	0	0	0	0	0	0	0	0	0	0	0
IAV-H3N2	0	0	0	0	0	0	0	0	0	0	0	0	0	0	0	0	0	0	0	0	0	0	0	0	0	0	0	0	0	0	0	0	0	0	0	0	0	0	0	0	0	0	0	0	0	0	0	0	0
IAV	0	0	0	0	0	0	0	0	0	0	0	0	0	0	0	0	0	0	0	0	0	0	0	0	0	0	0	0	0	0	0	0	0	0	0	0	0	0	0	0	0	0	0	0	0	0	0	0	0
IBV-Victoria	0	0	0	0	0	0	0	0	0	0	0	0	0	0	0	0	0	0	0	0	0	0	0	0	0	0	0	0	0	0	0	0	0	0	0	0	0	0	0	0	0	0	0	0	0	0	0	0	0
IBV-Yamagata	0	0	0	0	0	0	0	0	0	0	0	0	0	0	0	0	0	0	0	0	0	0	0	0	0	0	0	0	0	0	0	0	0	0	0	0	0	0	0	0	0	0	0	0	0	0	0	0	0
IBV	0	0	0	0	0	0	0	0	0	0	0	0	0	0	0	0	0	0	0	0	0	0	0	0	0	0	0	0	0	0	0	0	0	0	0	0	0	0	0	0	0	0	0	0	0	0	0	0	0
ICV	0	0	0	0	0	0	0	0	0	0	0	0	0	0	0	0	0	0	0	0	0	0	0	0	0	0	0	0	0	0	0	0	0	0	0	0	0	0	0	0	0	0	0	0	0	0	0	0	0
IDV	0	0	0	0	0	0	0	0	0	0	0	0	0	0	0	0	0	0	0	0	0	0	0	0	0	0	0	0	0	0	0	0	0	0	0	0	0	0	0	0	0	0	0	0	0	0	0	0	0
MeV	0	0	0	0	0	0	0	0	0	0	0	0	0	0	0	0	0	0	0	0	0	0	0	0	0	0	0	0	0	0	0	0	0	0	0	0	0	0	0	0	0	0	0	0	0	0	0	0	0
MuV	0	0	0	0	0	0	0	0	0	0	0	0	0	0	0	0	0	0	0	0	0	0	0	0	0	0	0	0	0	0	0	0	0	0	0	0	0	0	0	0	0	0	0	0	0	0	0	0	0
NiV	0	0	0	0	0	0	0	0	0	0	0	0	0	0	0	0	0	0	0	0	0	0	0	0	0	0	0	0	0	0	0	0	0	0	0	0	0	0	0	0	0	0	0	0	0	0	0	0	0
RuV	0	0	0	0	0	0	0	0	0	0	0	0	0	0	0	0	0	0	0	0	0	0	0	0	0	0	0	0	0	0	0	0	0	0	0	0	0	0	0	0	0	0	0	0	0	0	0	0	0
VZV	0	0	0	0	0	0	0	0	0	0	0	0	0	0	0	0	0	0	0	0	0	0	0	0	0	0	0	0	0	0	0	0	0	0	0	0	0	0	0	0	0	0	0	0	0	0	0	0	0
[truncated: 13 more columns]

## Sheet: Table S4
Supplementary Table S4. Evaluation of Respiratory bacteria Panel by in silico Analysis
	B.anthracis	B.dermatitidis	B.pertussis	C.pneumoniae	C.psittaci	C.immitis	C.posadasii	C.diphtheria	C.burnetii	F.tularensis	H.influenzae	H.capsulatum	L.pneumophila	M.avium	M.intracellular	M.kansasii	M.tuberculosis	M.abscessus	M.pneumoniae	N.meningitidis	S.pneumoniae	S.pyogenes	Y.pestis
B.anthracis	97.99	0	0	0	0	0	0	0	0	0	0	0	0	0	0	0	0	0	0	0	0	0	0
B.dermatitidis	0	99.62	0	0	0	0	0	0	0	0	0	0	0	0	0	0	0	0	0	0	0	0	0
B.pertussis	0	0	97.98	0	0	0	0	0	0	0	0	0	0	0	0	0	0	0	0	0	0	0	0
C.pneumoniae	0	0	0	98.01	0	0	0	0	0	0	0	0	0	0	0	0	0	0	0	0	0	0	0
C.psittaci	0	0	0	0	98.14	0	0	0	0	0	0	0	0	0	0	0	0	0	0	0	0	0	0
C.immitis	0	0	0	0	0	98.09	0	0	0	0	0	0	0	0	0	0	0	0	0	0	0	0	0
C.posadasii	0	0	0	0	0	0	97.87	0	0	0	0	0	0	0	0	0	0	0	0	0	0	0	0
C.diphtheria	0	0	0	0	0	0	0	98.31	0	0	0	0	0	0	0	0	0	0	0	0	0	0	0
C.burnetii	0	0	0	0	0	0	0	0	95.93	0	0	0	0	0	0	0	0	0	0	0	0	0	0
F.tularensis	0	0	0	0	0	0	0	0	0	98.28	0	0	0	0	0	0	0	0	0	0	0	0	0
H.influenzae	0	0	0	0	0	0	0	0	0	0	98.42	0	0	0	0	0	0	0	0	0	0	0	0
H.capsulatum	0	0	0	0	0	0	0	0	0	0	0	98.24	0	0	0	0	0	0	0	0	0	0	0
L.pneumophila	0	0	0	0	0	0	0	0	0	0	0	0	97.76	0	0	0	0	0	0	0	0	0	0
M.avium	0	0	0	0	0	0	0	0	0	0	0	0	0	98.42	0	0	0	0	0	0	0	0	0
M.intracellular	0	0	0	0	0	0	0	0	0	0	0	0	0	0	98.07	0	0	0	0	0	0	0	0
M.kansasii	0	0	0	0	0	0	0	0	0	0	0	0	0	0	0	98.16	0	0	0	0	0	0	0
M.tuberculosis	0	0	0	0	0	0	0	0	0	0	0	0	0	0	0	0	98.38	0	0	0	0	0	0
M.abscessus	0	0	0	0	0	0	0	0	0	0	0	0	0	0	0	0	0	97.88	0	0	0	0	0
M.pneumoniae	0	0	0	0	0	0	0	0	0	0	0	0	0	0	0	0	0	0	98	0	0	0	0
N.meningitidis	0	0	0	0	0	0	0	0	0	0	0	0	0	0	0	0	0	0	0	97.8	0	0	0
S.pneumoniae	0	0	0	0	0	0	0	0	0	0	0	0	0	0	0	0	0	0	0	0	98.16	0	0
S.pyogenes	0	0	0	0	0	0	0	0	0	0	0	0	0	0	0	0	0	0	0	0	0	98.28	0
Y.pestis	0	0	0	0	0	0	0	0	0	0	0	0	0	0	0	0	0	0	0	0	0	0	94.84

## Sheet: Table S5
Supplementary Table S5. Correlation between RT-PCR cycle threshold (Ct) values and genome coverage in clinical samples
Pathogen	n_total	MeanCoverage_<25 (%)	MeanCoverage_25–29 (%)	MeanCoverage_30–34 (%)	MeanCoverage_≥35 (%)	Spearman_rho	p_value
HBoV	38	99.7609	41.925	18.6821	0	-0.849973	1.46928e-11
HCoV 229E	5			0	0
HCoV HKU1	6	97.005	99	0		-0.811679	0.0498576
HMPV	23	99.7257	93.9933	45.21	0	-0.88458	2.12571e-08
HRV	55	57.0453	65.1284	35.9118	0	-0.442871	0.000709388
IAV	10	93.6117		45.07	0	-0.668696	0.0345095
PIV 1	6		99.95	66.29	0	-0.941124	0.00509754
PIV 3	27	99.4317	87.1983	25.6733		-0.834832	6.15629e-08
PIV 4	22	99.965	88.926	71.39	26.545	-0.764707	3.4057e-05
RSV A	9	99.985	99.94	0		-0.621417	0.0740373
SARS-CoV-2	25	99.83	83.0044	20.708	0	-0.878746	7.57704e-09
M.pneumoniae	49	99.638	99.7888	72.5914	18.5445	-0.631393	1.14856e-06
S.pyogenes	12	98.72	79.428	39.615	0	-0.666734	0.0178844
Average genome coverage (>10× depth, shown as %) across Ct-value bins (<25, 25–29, 30–34, ≥35) and results of Spearman correlation analysis (ρ, p-value) between Ct values and genome coverage. Only pathogens with n ≥ 5 clinical samples are included. Significant correlations (p<0.05) are indicated in bold (Spearman ρ). Cases where Spearman correlation could not be calculated due to insufficient var…

## Sheet: Table S6
Supplementary Table S6. Pathogen-specific performance of hybrid capture-based NGS compared with multiplex RT-PCR
Pathogen	Sensitivity% (95% CI)	Specificity% (95% CI)	PPV% (95% CI)	NPV% (95% CI)	Accuracy% (95% CI)
HAdV	33.3 (0.8-90.6)	100 (99.0-100)	100 (2.5-100)	99.4 (98.0-99.9)	99.4 (98.0-99.9)
HBoV	44.7 (28.6-61.7)	99.7 (98.2-100)	94.4 (72.7-99.9)	93.8 (90.6-96.1)	93.8 (90.7-96.1)
HCoV 229E	0 (0-52.2)	100 (98.9-100)		98.6 (96.7-99.5)	98.6 (96.7-99.5)
HCoV HKU1	83.3 (35.9-99.6)	100 (98.9-100)	100 (47.8-100)	99.7 (98.4-100)	99.7 (98.4-100)
HCoV NL63	0 (0-70.8)	100 (99-100)		99.2 (97.5-99.8)	99.2 (97.5-99.8)
HMPV	69.6 (47.1-86.8)	100 (98.9-100)	100 (79.4-100)	97.9 (95.8-99.2)	98.0 (96.0-99.2)
HRV	67.3 (53.3-79.3)	95.7 (92.7-97.7)	74 (59.7-85.4)	94.1 (90.8-96.5)	91.2 (87.8-94)
IAV	80.0 (44.4-97.5)	100 (98.9-100)	100 (63.1-100)	99.4 (97.9-99.9)	99.4 (98-99.9)
IBV	100 (29.2-100)	100 (99-100)	100 (29.2-100)	100 (99-100)	100 (99-100)
MeV	100 (2.5-100)	100 (99-100)	100 (2.5-100)	100 (99-100)	100 (99-100)
PIV 1	50 (11.8-88.2)	100 (98.9-100)	100 (29.2-100)	99.1 (97.5-99.8)	99.2 (97.5-99.8)
PIV 2	0 (0-84.2)	100 (99-100)		99.4 (98-99.9)	99.4 (98-99.9)
PIV 3	81.5 (61.9-93.7)	99.7 (98.3-100)	95.7 (78.1-99.9)	98.5 (96.5-99.5)	98.3 (96.3-99.4)
PIV 4	86.4 (65.1-97.1)	100 (98.9-100)	100 (82.4-100)	99.1 (97.4-99.8)	99.2 (97.5-99.8)
RSV A	88.9 (51.8-99.7)	100 (98.9-100)	100 (63.1-100)	99.7 (98.4-100)	99.7 (98.4-100)
RSV B	100 (15.8-100)	100 (99.0-100)	100 (15.8-100)	100 (99.0-100)	100 (99.0-100)
SARS-CoV-2	72 (50.6-87.9)	100 (98.9-100)	100 (81.5-100)	97.9 (95.8-99.2)	98 (96-99.2)
VZV	0 (0-70.8)	100 (99-100)		99.2 (97.5-99.8)	99.2 (97.5-99.8)
B.pertussis	75 (19.4-99.4)	100 (99.3-100)	100 (29.2-100)	99.8 (99-100)	99.8 (99-100)
M.pneumoniae	81.6 (68-91.2)	100 (99.3-100)	100 (91.2-100)	98.3 (96.7-99.2)	98.4 (97-99.3)
M.tuberculosis	50 (1.3-98.7)	100 (99.3-100)	100 (2.5-100)	99.8 (99-100)	99.8 (99-100)
S.pyogenes	66.7 (34.9-90.1)	99.6 (98.7-100)	80 (44.4-97.5)	99.3 (98.2-99.8)	98.9 (97.7-99.6)
PPV positive predictive value, NPV negative predictive value

## Sheet: Table S7
Supplementary Table S7. Summary of positive control samples used in this study
Pathogen	Control type	Source	Quantitative measures	CAT.No
CMV	Viral DNA (Clinical sample)	Obtained from Korea Bank for Pathogenic viruses (KBPV)		KBPV-VR-7D
Hantavirus	Viral RNA (Clinical sample)	Nasopharyngeal swab	Ct 20
HAdV C1	Viral DNA (Clinical sample)	Nasopharyngeal swab	Ct 19.4
HAdV C2	Viral DNA (Clinical sample)	Nasopharyngeal swab	Ct 20.2
HAdV B3	Viral DNA (Clinical sample)	Nasopharyngeal swab	Ct 19
HAdV E4	Viral DNA (Clinical sample)	Nasopharyngeal swab	Ct 18.9
HAdV C5	Viral DNA (Clinical sample)	Nasopharyngeal swab	Ct 20.8
HAdV C6	Viral DNA (Clinical sample)	Nasopharyngeal swab	Ct 19.3
HAdV B7	Viral DNA (Clinical sample)	Obtained from Korea Bank for Pathogenic viruses (KBPV)		KBPV-VR-26D
HAdV D8	Viral DNA (Clinical sample)	Nasopharyngeal swab	Ct 23.9
HAdV B11	Viral DNA (Clinical sample)	Nasopharyngeal swab	Ct 19.8
HAdV B55	Viral DNA (Clinical sample)	Nasopharyngeal swab	Ct 23.4
HBoV 1	Viral DNA (Clinical sample)	Nasopharyngeal swab	Ct 18.5
HCoV 229E	Viral RNA (Clinical sample)	Nasopharyngeal swab	Ct 24.7
HCoV NL63	Viral RNA (Clinical sample)	Nasopharyngeal swab	Ct 22.4
EV A71	Viral RNA (Commercial reference material)	Vircell	1.4 x 10^4 copy/ul	MBC125
EV D68	Viral RNA (Commercial reference material)	Vircell	1.8 x 10^4 copy/ul	MBC019
HMPV B	Viral RNA (Clinical sample)	Nasopharyngeal swab	Ct 20.7
IAV, H1N1pdm09	Viral RNA (Clinical sample)	Nasopharyngeal swab	Ct 16.7
IAV, H3N2	Viral RNA (Clinical sample)	Nasopharyngeal swab	Ct 18.5
IBV	Viral RNA (Clinical sample)	Obtained from Korea Bank for Pathogenic viruses (KBPV)		KBPV-VR-32D
IBV, Victoria	Viral RNA (Clinical sample)	Nasopharyngeal swab	Ct 15.3
MeV	Viral RNA (Clinical sample)	Nasopharyngeal swab	Ct 20.2
MERS-CoV	Viral RNA (Clinical sample)	Nasopharyngeal swab	Ct 26.4
MuV	Viral RNA (Clinical sample)	Nasopharyngeal swab	Ct 16.7
PIV 1	Viral RNA (Clinical sample)	Nasopharyngeal swab	Ct 25.2
PIV 2	Viral RNA (Clinical sample)	Nasopharyngeal swab	Ct 23.82
PIV 3	Viral RNA (Clinical sample)	Nasopharyngeal swab	Ct 21.6
PIV 4A	Viral RNA (Clinical sample)	Obtained from Korea Bank for Pathogenic viruses (KBPV)		KBPV-VR-69D
PIV 4B	Viral RNA (Clinical sample)	Obtained from Korea Bank for Pathogenic viruses (KBPV)		KBPV-VR-70D
RSV A	Viral RNA (Clinical sample)	Nasopharyngeal swab	Ct 21.5
RSV B	Viral RNA (Clinical sample)	Nasopharyngeal swab	Ct 18.5
RuV	Viral DNA (Clinical sample)	Nasopharyngeal swab	Ct 22.7
SARS-CoV	Viral RNA (Clinical sample)	Nasopharyngeal swab	Ct 25.5
SARS-CoV-2	Viral RNA (Clinical sample)	Nasopharyngeal swab	Ct 26.4
VZV	Viral RNA (Clinical sample)	Nasopharyngeal swab	Ct 18.3
B.anthracis	Genomic DNA (Synthetic constructs)		1 x 10^6 copy/ul
B.pertussis	Genomic DNA (Cultured isolates)	Nasopharyngeal swab	Ct 23
C.psittaci	Genomic DNA (Cultured isolates)	Nasopharyngeal swab	1.2 x 10^4 copy/ul
C.diphtheriae	Genomic DNA (Cultured isolates)	Nasopharyngeal swab
C. burnetii	Genomic DNA (Cultured isolates)	Blood	1.7 x 10^3 copy/ul
F.tularensis	Genomic DNA (Synthetic constructs)		1 x 10^6 copy/ul
H. influenzae	Genomic DNA (Cultured isolates)	Blood	2.5 x 10^6 copy/ul
L.pneumophila	Genomic DNA (Cultured isolates)	Nasopharyngeal swab	Ct 24
M.tuberculosis	Genomic DNA (Cultured isolates)	Sputum
M.pneumoniae	Genomic DNA (Cultured isolates)	Nasopharyngeal swab
N.meningitidis	Genomic DNA (Cultured isolates)	CSF	2.5 x 10^6 copy/ul
S.pneumoniae	Genomic DNA (Cultured isolates)	Blood	3 x 10^7 copy/ul
S.pyogenes	Genomic DNA (Cultured isolates)	Nasopharyngeal swab	1 x 10^5 copy/ul
Y.pestis	Genomic DNA (Synthetic constructs)		1 x 10^6 copy/ul
